# Supplementary material for: Integrated transcriptome landscape of ALS identifies genome instability linked to TDP-43 pathology
Source: Nat Commun. 2023 Apr 20;14:2176. doi: 10.1038/s41467-023-37630-6 (PMC10119258; doi:10.1038/s41467-023-37630-6)
Supplement: Supplementary file 4 — Supplementary Data 1-14 [file 41467_2023_37630_MOESM4_ESM.xlsx]

## Sheet: S1 iPSN protocols
Table S1. iPSN differentiation protocols and RNA-seq library strategy
			Samples						iPSC culture															RNA sequencing
Ref	Accession #	Paper URL	Mutation	ALS n	Control n	Isogenic controls	ALS % male	CTRL % male	Total days in vitro (days)	% Motor Neuron yield enrichment	Starting celltype	Cell culture	Induction days	Neural Induction protocol	Specification days	Specification / patterning protocol	Terminal differentiation days	Terminal differentiation protocol	Electrophys.	Other functional motor neuron assays	TDP-43 mislocalisation phenotype	Culture comments	Protcol reference	RNA extraction kit	Library preparation	Sequencing Instrument	Read lengths	Paired or single end	Read depth per sample (million)	Comment (e.g. genotypes, HB9 reporter, co-culture, activated culture media etc)
Catanese et al., 2021	GSE168831	https://pubmed.ncbi.nlm.nih.gov/34125498/	FUS & C9orf72	12	6	yes	100	50	35	DIV21: 50% neurons (84% of which CHAT-positive)	Keratinocytes / Fibroblast	mTeSR1 media, Matrigel coated plates	3	Embryoid Bodies: DMEM/F12, KOSR, N2, B27, NEAA, beta-mercaptoethanol, SB431542, Dorsomorphin, CHIR99021, Purmorphamine, AA, cAMP		Informed by Purmorphamine throughout, and RA from day 4	5	DMEM/F12, B27, N2, sodium delenite, progesterone, apotransferrin, insulin, putrescine, NEAA, heparin, BDNF + GDNF + IGF-1, SB431542, Dorsomorphin, CHIR99021, Purmorphamine, AA, RA, cAMP. After 5 days, EBs dissociated to single cell, cells seeded on Growth Factor Reduced Matrigel coated plates.			not shown		https://pubmed.ncbi.nlm.nih.gov/30939964/	RNeasy mini kit (Qiagen)	NEBNext Ultra	NovoSeq 6000	150	paired	75
Dafinca et al. 2020	GSE139144	https://pubmed.ncbi.nlm.nih.gov/32330447/	C9orf72	4	8	yes	0	0	30	Not shown	Fibroblast	mTeSR1 media, Geltrex coated plates	1	DMEM/F12, Neurobasal, N2, B27, AA, beta-mercaptoethanol (base media) + Compound C, CHIR99021.	18	Day 2 - 6: Base media + Compound C, CHIR99021, RA & SAG. Day 6 -19: without Compound C & CHIR99021	11	Base media + BDNF, GDNF (DAPT included for first 7 days maturation)		Calcium signalling (e.g. KCl depolarisation).	no		modified from https://pubmed.ncbi.nlm.nih.gov/25383599/	RNeasy mini kit (Qiagen)	TruSeq Stranded mRNA (Illumina)	HiSeq 4000	150	paired	20
	GSE147544		TARDBP	6	4	no	100	0	30	Not shown	Fibroblast	mTeSR1 media, Geltrex coated plates	1	DMEM/F12, Neurobasal, N2, B27, AA, beta-mercaptoethanol (base media) + Compound C, CHIR99021.	18	Day 2 - 6: Base media + Compound C, CHIR99021, RA & SAG. Day 6 -19: without Compound C & CHIR99021	11	Base media + BDNF, GDNF (DAPT included for first 7 days maturation)		Calcium signalling (e.g. KCl depolarisation).	no			RNeasy mini kit (Qiagen)	TruSeq Stranded mRNA (Illumina)	HiSeq 4000	150	paired	20	M337V mutation in TARDBP
Wang et al, 2017	GSE95089	https://pubmed.ncbi.nlm.nih.gov/28401346/	SOD1	2	2	yes	0	0	12	70-80% ISL1+; 70% HB9+	Fibroblast	cDF12 media, on mitomycin C-inactivated MEFs, or mTeSR1 media, Matrigel coated plates	3	DMEM/F12, Neurobasal, N2, B27, GlutaMAX, NEAA, heparin, CHIR99021, SB431542, Dorsomorphin, Compound E	6	Day 3-6: RA added. Day 6-9: Dorsomorphin removed, SAG added. Cells seeded onto Matrigel coated plates on day 8.	3	DAPT added			not shown		Modified from https://pubmed.ncbi.nlm.nih.gov/24622388/ and https://pubmed.ncbi.nlm.nih.gov/25383599/	TRIzol (Invitrogen)	NEBNext Ultra	HiSeq 2500	125	paired	32	SOD1 A272C mutation with CRISPR isogenic correction
Kiskinis et al, 2014	GSE54409	https://www.ncbi.nlm.nih.gov/pubmed/24704492	SOD1	2	3	yes	0	0	39	TUJ1/ISL1+ around 40% in control lines (lower in SOD1 lines) at day 3 post-differentiation	Fibroblast	mTeSR1 media, Matrigel coated plates	4	Embryoid Bodies: mTeSR1 transitioned to DMEM/F12, KOSR; + SB431542 & Dorsomorphin	20	DMEM/F12, L-glutamine, NEAA, heparin, N2, BDNF, AA, RA, SAG; SB431542 & Dorsomorphin removed on day 6		EBs dissociated to single cell (Papain/DNase), cells seeded on Glysine/laminin coated plates, with mouse glia until experimentation	Electrophysiologically active	Transplanted Hb9-RFP+ MNs integrate into ventral root of chick embryo spinal cord and project towards muscle	not shown	co culture with mouse glia before FACS purification; HB9-RFP lentiviral reporter	https://pubmed.ncbi.nlm.nih.gov/21293464/	TRIzol LS (Invitrogen)	TruSeq v2	HiSeq 2500	100	paired	14-32
Sareen et al, 2013	GSE52202	https://www.ncbi.nlm.nih.gov/pubmed/24154603	C9orf72	4	4	no	75	50	39-84	SMI32+ 33-45%	Fibroblast	mTeSR1 media, Matrigel coated plates	6	IMDM, N2, B27	19	day 6 - 17: IMDM, N2, B27, RA. day 17 - 25: Neurobasal, N2, B27, RA, purmorphamine	2-7 weeks	DMEM/F12, NEAA, N2, B27, BDNF, GDNF, AA, cAMP, RA, purmorphamine	Electrophysiologically active (spontaneous & depolarisation-induced action potentials)		not shown		https://pubmed.ncbi.nlm.nih.gov/22723941/	Ambion		HiSeq 2500	50	single	45
Abo-Rady et al, 2020	GSE143743	https://pubmed.ncbi.nlm.nih.gov/32084385/	C9orf72	3	3	yes	100	100	40-44	50-70% ISL1+	Fibroblast	TeSR-E8 media (plus FGF2, Activin A), MEF feeder layer	4	Embryoid bodies: TeSR-E8 media, AA, CHIR99022, SB431542, Dorsomorphin	>2 (unspecified propagation time)	DMEM/F12, Neurobasal, N2, B27, glutamine, AA, CHIR99022, Valporic acid, Purmorphamine, Dorsomorphin, SB431542, RA	>6	First 6 days: DMEM/F12, Neurobasal, N2, B27, glutamine, AA, CHIR99022, Purmorphamine, RA, BDNF, GDNF. Afterwards: CHIR99022, Purmorphamine, RA removed and dbcAMP, TGFB3, DAPT added	Electrophysiologically active (spontaneous action potentials)		not shown			RNeasy kit (Qiagen)	NEBNext Ultra II Directional Kit	NextSeq 500	75	single	37	MN differentiation schema doesnt match exactly methods
Kapeli et al, 2016	GSE77702	https://www.ncbi.nlm.nih.gov/pubmed/27378374	FUS	3	2	no	100	0	35	Not shown	Fibroblast	mTeSR1 media, Matrigel coated plates	6	Day 1 - 3: hEB media (DMEM, KOSR, Plasmanate, Glutamax, NEAA) + SB431542, Dorsomorphin, CHIR99021. Day 4 - 6: hEB media diluted with maturation media (DMEM/F12, Glutamax, N2, D-Glucose, AA) + SB431542, Dorsomorphin, CHIR99021.	15	Day 7 - 8: SB431542, Dorsomorphin, CNF, BDNF, GDNF, SAG, RA. Day 9 - 18: SB431542, Dorsomorphin, SAG, RA. Day 18 - 22: SAG, RA. All stages in hEB & maturation media.	14	DAPT in maturation media			not shown		https://pubmed.ncbi.nlm.nih.gov/19252484/	TRIzol (Invitrogen)	TruSeq Stranded with polyA or Ribo-Zero	HiSeq 2500	50	single	16-38	FUS R152G mutation
De Santis et al, 2017	GSE94888	https://www.ncbi.nlm.nih.gov/pubmed/28988989	FUS	3	3	no	100	100	19	30-40% HB9-GFP+	Fibroblast	mTeSR1 media, Matrigel coated plates	6	DMEM/F12, Neurobasal, N2, B27, NEAA, Glutamax; + SB431542, LDN193189, RA, SAG		Informed by RA, SAG throughout 12 day protocol	6	DMEM/F12, Neurobasal, N2, B27, NEAA, Glutamax; + DAPT, SU5402, RA, SAG			not shown	FACS sorted at day 12; HB9-GFP reporter	https://pubmed.ncbi.nlm.nih.gov/26035390/ https://pubmed.ncbi.nlm.nih.gov/27849576/	Quick-RNA MiniPrep (Zymo)	TruSeq Stranded with Ribo-Zero	HiSeq 2500	125	paired	66-107	FUS P525L mutation
Smith et al, 2021	PRJEB47567	https://pubmed.ncbi.nlm.nih.gov/34660586/	TARDBP	3	2	yes	100	100	40-50	25-32% ISL1+		mTeSR1 media, Matrigel coated plates							Electrophysiologically active (spontaneous action potentials)		yes		https://pubmed.ncbi.nlm.nih.gov/22976355/ https://pubmed.ncbi.nlm.nih.gov/23303937/	TRIzol (Invitrogen)		HiSeq 2500	50	paired	80	TARBP Q331K mutation CRISPR induced. polyA stranded prep but unclear which kit. Outsourced to Fred Hutch Genomics Core.
Bhinge et al, 2017	PRJNA361408	https://pubmed.ncbi.nlm.nih.gov/28366453/	SOD1	2	2	yes	100	100	30	>70% ISL1/TUJ1+ (80% of which are ChAT+)		mTeSR1 media, Matrigel coated plates	4	DMEM/F12, Neurobasal, N2, B27, L-glutamine, AA, insulin (base media); + SB431542, CHIR99021, LDN8312	1900-01-06	Addition of RA from day 2, purmorphamine from day 4.	20	Base media + BDNF, GDNF, DAPT (DAPT until day15 only)	Electrophysiologically active	Co-culture with primary rat neurons resulted in synchronised neural activity (based on GCaMP6 calcium imaging), indicating functional synaptic connections.	not shown		https://pubmed.ncbi.nlm.nih.gov/25383599/		NEBNext Ultra	HiSeq 4000	100	single	70	SOD1 E100G mutation. Total unstranded library prep but unclear which extraction kit and which instrument.
Luisier et al, 2018	GSE98290	https://pubmed.ncbi.nlm.nih.gov/29789581/	VCP	3	3	no	33	100	35	>85% (SMI32 & ChAT)	Fibroblast	Essential 8 Medium, Geltrex coated plates	7	DMEM/F12 Glutamax, Neurobasal, L-Glutamine, N2, B27, B-mercaptoethanol, insulin (base media) + Dorsomorphin, SB431542, CHIR99021	7	Base media + day 8 - 14: RA & purmorphamine; day 14 - 18: purmorphamine only	17	Base media + Compound E, cells seeded on laminin coated plates	Spontaneous action potentials		yes		https://pubmed.ncbi.nlm.nih.gov/28564594/	Maxwell RSC simplyRNA (Promega)	TruSeq Stranded mRNA (Illumina)	HiSeq 2500	60	single	15	VCP R155C and R191Q mutations
Hawkins et al, 2022	GSE203168	https://pubmed.ncbi.nlm.nih.gov/35750046/	FUS	2	2	no	0	0	30	>70% ISL1/TUJ1+ (80% of which are ChAT+)		mTeSR1 media, Matrigel coated plates	4	DMEM/F12, Neurobasal, N2, B27, L-glutamine, AA, insulin (base media); + SB431542, CHIR99021, LDN8312	1900-01-06	Addition of RA from day 2, purmorphamine from day 4.	20	Base media + BDNF, GDNF, DAPT (DAPT until day15 only)			not shown		https://pubmed.ncbi.nlm.nih.gov/25383599/	RNeasy mini kit (Qiagen)	NEBNext Ultra	HiSeq 4000	100	single	90	FUS H517Q/H517Q iPSCs were CRISPR edited to generate heterozygous line.
Sommer et al, 2022	GSE201407	in press	C9orf72	6	6	no	50	50	42	At DIV21: 50% neurons (84% of which CHAT-positive). Unknown at DIV42	Keratinocytes / Fibroblast	mTeSR1 media, Matrigel coated plates	3	Embryoid Bodies: DMEM/F12, KOSR, N2, B27, NEAA, beta-mercaptoethanol, SB431542, Dorsomorphin, CHIR99021, Purmorphamine, AA, cAMP		Informed by Purmorphamine throughout, and RA from day 4	5	DMEM/F12, B27, N2, sodium delenite, progesterone, apotransferrin, insulin, putrescine, NEAA, heparin, BDNF + GDNF + IGF-1, SB431542, Dorsomorphin, CHIR99021, Purmorphamine, AA, RA, cAMP. After 5 days, EBs dissociated to single cell, cells seeded on Growth Factor Reduced Matrigel coated plates.			not shown		https://pubmed.ncbi.nlm.nih.gov/30939964/	RNeasy mini kit (Qiagen)	NEBNext Ultra	NovoSeq 6000	150	paired	70	Detailed methods awaited in published manuscript but used similar approach as Catanese et al., 2021
NeuroLINCS (iMN)	phs001231.v2.p1	https://pubmed.ncbi.nlm.nih.gov/34746695/	C9orf72	8	6	no	75	67	39	40-80% (TUBB3, NEFH, NKX6.1, ISL1)	PBMC	mTeSR1 media, Matrigel coated plates.	12	Neural defined differentiation media (NDM): IMDM, N2, B27 (+ vitA), NEAA; + LDN193189 & SB431542	2022-04-08	NDM + RA, purmorphamine, BDNF, GDNF, AA, db-cAMP.	21	2 stages: 7 days RA, Purmorphamine, db-cAMP, AA, DAPT, BDNF, GDNF (in NDM). 14 days neurobasal, NEAA, N2, GlutaMax, db-CAMP, AA, BDNF, GDNF.			not shown	iMN described in this row.		RNeasy kit (Qiagen)	TruSeq Stranded with Ribo-Zero	HiSeq 2500	100	paired	60-243
NeuroLINCS (diMN)	phs001231.v2.p1	https://pubmed.ncbi.nlm.nih.gov/34746695/	Sporadic, SOD1 & C9orf72	22	8	no	64	50	32		PBMC	mTeSR1 media, Matrigel coated plates.	6	Base media: IMDM, F12, NEAA, B27, N2; + LDN193189, CHIR99021, SB431542	6	Base media + LDN193189, CHIR99021, SB431542, RA, SAG	6	Base media + SAG, dbcAMP, RA, Compound E, DAPT, AA, BDNF, GDNF			not shown	diMN culture protocol described in this row. Difference to Answer ALS is that terminal differentiation was 6 days in neuroLINCS. iPSC undifferentiated samples not included		RNeasy kit (Qiagen)	TruSeq Stranded with Ribo-Zero	HiSeq 2500	100	paired	60-243
Answer ALS	AnswerALS data portal	https://pubmed.ncbi.nlm.nih.gov/35115730/	Sporadic & 8 mutations	238	42	no	62	33	32		PBMC	mTeSR1 media, Matrigel coated plates.	6	Base media: IMDM, F12, NEAA, B27, N2; + LDN193189, CHIR99021, SB431542	6	Base media + LDN193189, CHIR99021, SB431542, RA, SAG	20	Base media + SAG, dbcAMP, RA, Compound E, DAPT, AA, BDNF, GDNF				diMN culture protocol	https://pubmed.ncbi.nlm.nih.gov/34321318/	RNeasy kit (Qiagen)	TruSeq Stranded with Ribo-Zero	NovoSeq 6000	100	paired	65-288
Total				323	106			Mean	31.4286

## Sheet: S2 QC
Table S2. RNA sequencing quality control metrics
dataset	sample	raw_total_sequences	flagstat_total	mapped_passed	reads_mapped	reads_mapped_percent	reads_aligned	r_rna_percent	bias_5_3	proper_pairs_percent	reads_assigned_percent	reads_assigned	percent_duplication	error_rate	non_primary_alignments	reads_properly_paired_percent	percent_mapped	num_mapped	uniquely_mapped_percent	uniquely_mapped	percent_trimmed	total_sequences	raw_percent_gc	raw_avg_sequence_length	trimmed_percent_duplicates	trimmed_percent_gc
AnswerALS	CASE_NEUAA599TMX	90172968	110049375	110049375	90172968	100	45083935	3.41375e-05	0.99	67.9814	42.587	23434669	0.143612	0.00249701	19876407	99.9943	100	24209931	92.84	42383420	NA	NA	NA	NA	NA	NA
AnswerALS	CASE_NEUAB000NKC	89923754	126498124	126498124	89923754	100	44958805	0.000554635	0.98	53.8312	44.7518	28306923	0.209232	0.00274161	36574370	99.9932	100	29638747	89.01	40901591	NA	NA	NA	NA	NA	NA
AnswerALS	CASE_NEUAE228FF6	130825845	271586963	271586963	130825845	100	65399474	0.000737495	0.98	22.0625	22.7619	30915467	0.514356	0.00177313	140761118	99.9794	100	33394237	79.24	53277634	NA	NA	NA	NA	NA	NA
AnswerALS	CASE_NEUAE993EPR	125072312	165724188	165724188	125072312	100	62531785	0.000362945	1.01	54.1795	44.5527	36920158	0.254615	0.00208747	40651876	99.993	100	39957256	88.95	56894281	NA	NA	NA	NA	NA	NA
AnswerALS	CASE_NEUAF553MJ3	111693376	150525878	150525878	111693376	100	55843369	0.000715654	0.96	59.108	33.4167	25151814	0.173674	0.00271455	38832502	99.9941	100	26254962	89.88	51139673	NA	NA	NA	NA	NA	NA
AnswerALS	CASE_NEUAG241NUD	128635564	176979996	176979996	128635564	100	64313593	0.000267921	1	48.1629	37.537	33218721	0.312094	0.00207962	48344432	99.9935	100	35528664	88.92	58281646	NA	NA	NA	NA	NA	NA
AnswerALS	CASE_NEUAG603XLK	49130010	65504049	65504049	49130010	100	24563226	6.82113e-05	0.97	60.6971	40.2826	13194300	0.158176	0.00273021	16374039	99.9928	100	13971295	90.56	22629235	NA	NA	NA	NA	NA	NA
AnswerALS	CASE_NEUAG766ULB	126929964	183940593	183940593	126929964	100	63460674	0.000136412	0.97	44.3918	36.6622	33721322	0.327647	0.00193481	57010629	99.9932	100	38009904	86	55851641	NA	NA	NA	NA	NA	NA
AnswerALS	CASE_NEUAL076FCE	131833174	167516336	167516336	131833174	100	65912690	0.00011567	1	51.0163	46.4448	38903923	0.328565	0.00204156	35683162	99.9941	100	41680265	90.36	60722395	NA	NA	NA	NA	NA	NA
AnswerALS	CASE_NEUAM655HF7	87433717	136427989	136427989	87433717	100	43714307	0.000711201	0.97	49.042	35.2458	24043842	0.198245	0.00266475	48994272	99.9942	100	25533781	87.06	38824703	NA	NA	NA	NA	NA	NA
AnswerALS	CASE_NEUAP285GGU	105486258	156711695	156711695	105486258	100	52739534	0.000153334	0.99	43.7366	32.4582	25434619	0.320706	0.00219937	51225437	99.9932	100	27807432	86.72	46727085	NA	NA	NA	NA	NA	NA
AnswerALS	CASE_NEUAT234RK6	120938977	151644990	151644990	120938977	100	60463545	4.74273e-05	1.01	55.152	41.7081	31627358	0.283175	0.0020793	30706013	99.9902	100	34225046	89.9	55453618	NA	NA	NA	NA	NA	NA
AnswerALS	CASE_NEUAW157NMJ	114977089	145878754	145878754	114977089	100	57485309	3.00434e-05	0.98	62.6895	45.6316	33285218	0.176876	0.0026261	30901665	99.9944	100	34142140	92	53691857	NA	NA	NA	NA	NA	NA
AnswerALS	CASE_NEUAW717TN6	126834297	159575177	159575177	126834297	100	63405958	8.35389e-05	1	58.4532	34.4999	27532068	0.239585	0.00198212	32740880	99.9824	100	28895482	90.26	58851386	NA	NA	NA	NA	NA	NA
AnswerALS	CASE_NEUAX665ZHY	139537273	231443631	231443631	139537273	100	69763285	0.000268087	0.98	39.8462	29.6529	34317241	0.30928	0.00193125	91906358	99.9923	100	38214892	84.78	60401717	NA	NA	NA	NA	NA	NA
AnswerALS	CASE_NEUAY067UTB	153856323	214267305	214267305	153856323	100	76923947	0.000595444	1.02	46.7096	36.0526	38626623	0.324427	0.00204456	60410982	99.9945	100	41699625	88.96	69716387	NA	NA	NA	NA	NA	NA
AnswerALS	CASE_NEUAZ394JEZ	134436051	178480252	178480252	134436051	100	67210701	0.000138834	1	48.5085	37.1224	33133119	0.328293	0.00221316	44044201	99.9891	100	37250812	86.85	60348215	NA	NA	NA	NA	NA	NA
AnswerALS	CASE_NEUBA169GXD	123489072	183039179	183039179	123489072	100	61738330	0.000235093	1.01	47.1619	38.1075	34879845	0.270775	0.00199335	59550107	99.9899	100	37301727	85.89	54952243	NA	NA	NA	NA	NA	NA
AnswerALS	CASE_NEUBC901KL3	128790984	158512044	158512044	128790984	100	64386445	0.000196167	0.99	58.5393	45.6599	36193674	0.253956	0.00195218	29721060	99.986	100	37879352	91.83	60115760	NA	NA	NA	NA	NA	NA
AnswerALS	CASE_NEUBC998WWB	135317031	201372187	201372187	135317031	100	67654064	0.000539927	0.97	46.2786	33.4765	33708237	0.280293	0.00203782	66055156	99.9934	100	35826821	87.6	60600596	NA	NA	NA	NA	NA	NA
AnswerALS	CASE_NEUBD218YR3	94340954	144759706	144759706	94340954	100	47167578	1.91912e-05	0.98	48.0523	43.1924	31264298	0.227102	0.00274107	50418752	99.9939	100	34033859	87.16	41925594	NA	NA	NA	NA	NA	NA
AnswerALS	CASE_NEUBD288RXQ	116501755	146458489	146458489	116501755	100	58246918	0.000214787	0.94	60.9154	28.6082	20951015	0.209542	0.00211958	29956734	99.9932	100	21670764	91.97	54377155	NA	NA	NA	NA	NA	NA
AnswerALS	CASE_NEUBK117YXL	124612330	176723226	176723226	124612330	100	62302088	0.00118926	1	50.1702	34.8265	30775311	0.258965	0.00214623	52110896	99.9935	100	32249185	88.26	56369904	NA	NA	NA	NA	NA	NA
AnswerALS	CASE_NEUBM949LA5	123889216	181640803	181640803	123889216	100	61938822	0.000305519	1	45.4743	36.0359	32731139	0.30379	0.00206897	57751587	99.9907	100	35619732	87.21	55164621	NA	NA	NA	NA	NA	NA
AnswerALS	CASE_NEUBN979ZZ5	121537754	158678819	158678819	121537754	100	60763327	6.81954e-05	1.01	54.3914	44.3533	35193014	0.260889	0.00184882	37141065	99.9909	100	38577212	89.17	55260530	NA	NA	NA	NA	NA	NA
AnswerALS	CASE_NEUBT273FH3	110747555	139595936	139595936	110747555	100	55368342	0.000212935	1.01	51.5109	49.1116	34282757	0.326915	0.00193414	28848381	99.9902	100	38296907	89.49	50443790	NA	NA	NA	NA	NA	NA
AnswerALS	CASE_NEUBW008RJ5	148445384	191169979	191169979	148445384	100	74215056	6.94727e-05	1	53.7542	42.1608	40303598	0.281581	0.00203111	42724595	99.9897	100	43213983	90.7	68428153	NA	NA	NA	NA	NA	NA
AnswerALS	CASE_NEUBY734PFR	89534532	117260923	117260923	89534532	100	44764400	0.000268271	0.96	61.1332	42.5942	24974733	0.168385	0.00277722	27726391	99.9936	100	26194066	90.53	41347426	NA	NA	NA	NA	NA	NA
AnswerALS	CASE_NEUCB613CA9	120314012	157070980	157070980	120314012	100	60153084	0.000122629	0.98	55.6752	38.416	30172303	0.247442	0.0019572	36756968	99.9935	100	32529148	89.89	55041136	NA	NA	NA	NA	NA	NA
AnswerALS	CASE_NEUCD502BFU	122416921	163718351	163718351	122416921	100	61200013	0.000270304	0.98	52.6179	44.2836	36255523	0.268173	0.00206323	41301430	99.9862	100	37130970	90.1	56342440	NA	NA	NA	NA	NA	NA
AnswerALS	CASE_NEUCE965ZGK	99739464	146713178	146713178	99739464	100	49866419	4.22884e-05	0.97	51.308	41.904	30741292	0.211673	0.0026514	46973714	99.9934	100	32466869	88.12	44747465	NA	NA	NA	NA	NA	NA
AnswerALS	CASE_NEUCF538BRM	124776812	147487594	147487594	124776812	100	62382563	8.2856e-05	0.98	64.2182	40.9116	30172840	0.218006	0.00210871	22710782	99.9906	100	31309221	92.23	58712724	NA	NA	NA	NA	NA	NA
AnswerALS	CASE_NEUCG511MJ6	141403477	188997248	188997248	141403477	100	70694493	0.000168147	0.97	50.3361	39.0147	36872585	0.301172	0.00222952	47593771	99.9898	100	39203261	88.35	64401376	NA	NA	NA	NA	NA	NA
AnswerALS	CASE_NEUCN596RR3	107638838	136547448	136547448	107638838	100	53815848	0.000213747	0.97	63.3986	39.0564	26667044	0.168394	0.00273052	28908610	99.9934	100	28293153	91.27	49945306	NA	NA	NA	NA	NA	NA
AnswerALS	CASE_NEUCP218XVV	133693665	206523773	206523773	133693665	100	66837184	0.00058512	0.97	43.3439	36.4058	37599113	0.298408	0.00202073	72830108	99.9856	100	39426915	85.76	59265499	NA	NA	NA	NA	NA	NA
AnswerALS	CASE_NEUCT022VTK	139555913	173337477	173337477	139555913	100	69771316	1.22072e-05	0.96	56.2465	47.2552	40959489	0.277179	0.00209433	33781564	99.9905	100	42662232	91.68	64970108	NA	NA	NA	NA	NA	NA
AnswerALS	CASE_NEUCT842RJV	132288250	170017088	170017088	132288250	100	66141468	4.50606e-05	0.98	48.8089	49.5993	42165473	0.348855	0.0018535	37728838	99.996	100	47530437	89.52	60131099	NA	NA	NA	NA	NA	NA
AnswerALS	CASE_NEUCU076ADN	138846225	192907404	192907404	138846225	100	69417377	0.000418778	0.99	47.6064	44.0636	42504669	0.310876	0.00183235	54061179	99.9917	100	45038105	88.31	62770985	NA	NA	NA	NA	NA	NA
AnswerALS	CASE_NEUCU245GBQ	89412399	120947846	120947846	89412399	100	44703436	9.09756e-05	0.96	57.4001	45.4382	27479901	0.193442	0.00274974	31535447	99.9938	100	29510050	89.99	40911080	NA	NA	NA	NA	NA	NA
AnswerALS	CASE_NEUCV578DFJ	111373277	166478871	166478871	111373277	100	55679121	0.000207119	0.98	41.3544	32.4771	27037653	0.353243	0.00213489	55105594	99.9865	100	30515895	84.67	48770148	NA	NA	NA	NA	NA	NA
AnswerALS	CASE_NEUDD018KAH	88045557	122378672	122378672	88045557	100	44020125	0.000341175	0.99	55.663	44.0666	26965653	0.196328	0.00266667	34333115	99.994	100	28593991	89.49	40078342	NA	NA	NA	NA	NA	NA
AnswerALS	CASE_NEUDE902GCT	99937040	135441084	135441084	99937040	100	49965149	0.00027401	0.99	57.05	46.8818	31750639	0.195966	0.00271885	35504044	99.9933	100	33903856	89.67	45708501	NA	NA	NA	NA	NA	NA
AnswerALS	CASE_NEUDG000ZG5	100589599	165876997	165876997	100589599	100	50291866	0.000625433	0.99	46.0571	27.3735	22704273	0.20557	0.00270846	65287398	99.9942	100	24022760	86.49	44142529	NA	NA	NA	NA	NA	NA
AnswerALS	CASE_NEUDG272XWC	119792730	177927759	177927759	119792730	100	59890533	0.000649246	1	44.3294	35.8345	31883115	0.312701	0.00196479	58135029	99.9903	100	36165777	85.26	52442197	NA	NA	NA	NA	NA	NA
AnswerALS	CASE_NEUDH063DEA	105591880	147314413	147314413	105591880	100	52792270	0.000129163	0.97	43.4916	44.1424	32517163	0.368034	0.00185139	41722533	99.993	100	34872581	88.71	47660863	NA	NA	NA	NA	NA	NA
AnswerALS	CASE_NEUDM949BAR	128202048	287681995	287681995	128202048	100	64098089	0.000144804	1.03	25.9652	19.6836	28314124	0.380233	0.00228739	159479947	99.9954	100	32796971	77.47	51012285	NA	NA	NA	NA	NA	NA
AnswerALS	CASE_NEUDP155HFH	139462948	169095371	169095371	139462948	100	69727255	0.000121926	0.98	60.0294	46.5603	39368193	0.248814	0.00188277	29632423	99.9939	100	42287242	91.81	64911812	NA	NA	NA	NA	NA	NA
AnswerALS	CASE_NEUDT709YHN	98823893	124576566	124576566	98823893	100	49409281	0.000143457	1.01	62.7153	43.6429	27185855	0.182869	0.00251153	25752673	99.9946	100	29035636	91.79	45965043	NA	NA	NA	NA	NA	NA
AnswerALS	CASE_NEUDY534KGP	141589390	224129099	224129099	141589390	100	70790345	0.00057393	0.98	38.7809	31.4049	35195960	0.357183	0.00214699	82539709	99.9939	100	38758487	85.07	61667082	NA	NA	NA	NA	NA	NA
AnswerALS	CASE_NEUDZ473EGM	154600775	199257878	199257878	154600775	100	77292269	0.000150072	0.98	54.3576	42.1318	41979848	0.273593	0.00203433	44657103	99.9895	100	45298101	89.96	70716346	NA	NA	NA	NA	NA	NA
AnswerALS	CASE_NEUEB422WW0	130660148	179922487	179922487	130660148	100	65326217	0.000218669	0.97	55.1469	45.2401	40700856	0.211997	0.00262828	49262339	99.9941	100	42774565	89.96	59731414	NA	NA	NA	NA	NA	NA
AnswerALS	CASE_NEUEC400NYR	125412392	189213757	189213757	125412392	100	62698769	6.18066e-05	0.98	46.6357	32.4897	30741078	0.263394	0.00200636	63801365	99.9882	100	33532156	85.61	55448738	NA	NA	NA	NA	NA	NA
AnswerALS	CASE_NEUEK191WYC	106345287	143788123	143788123	106345287	100	53169399	0.000343384	0.99	56.4955	44.9599	32325352	0.206117	0.00252687	37442836	99.9939	100	34889663	89.84	48514495	NA	NA	NA	NA	NA	NA
AnswerALS	CASE_NEUEM029XXZ	93028028	116184964	116184964	93028028	100	46511187	9.86717e-05	0.98	64.3681	45.3559	26350014	0.168057	0.00259407	23156936	99.9939	100	27645965	91.84	43343592	NA	NA	NA	NA	NA	NA
AnswerALS	CASE_NEUEM720BUU	86141784	131324319	131324319	86141784	100	43068135	0.000288896	0.97	46.2925	40.0619	26307070	0.25989	0.00291087	45182535	99.9936	100	29496177	86.04	37987180	NA	NA	NA	NA	NA	NA
AnswerALS	CASE_NEUEN017PCJ	130567564	222562143	222562143	130567564	100	65279499	0.000554633	0.98	38.8253	29.486	32814502	0.304728	0.00201107	91994579	99.9934	100	35304279	84.03	56203623	NA	NA	NA	NA	NA	NA
AnswerALS	CASE_NEUEN476CLW	93313194	124980814	124980814	93313194	100	46653389	0.0002496	0.98	58.7984	45.5168	28445515	0.179232	0.00280585	31667620	99.9931	100	30075286	90.15	42774630	NA	NA	NA	NA	NA	NA
AnswerALS	CASE_NEUET072VDG	141595402	188283258	188283258	141595402	100	70794354	0.000103747	1	48.7796	45.0477	42410775	0.326791	0.00202688	46687856	99.9953	100	46245461	89.47	64389846	NA	NA	NA	NA	NA	NA
AnswerALS	CASE_NEUEU318NY2	134884750	201782160	201782160	134884750	100	67439023	0.000383529	1.01	43.2933	34.3697	34677910	0.323295	0.0020267	66897410	99.995	100	38364153	86	59255159	NA	NA	NA	NA	NA	NA
AnswerALS	CASE_NEUEU558MNK	100521886	138251806	138251806	100521886	100	50257610	0.00020435	1	58.0457	40.349	27893309	0.17224	0.00274087	37729920	99.9934	100	28934684	90.09	46268251	NA	NA	NA	NA	NA	NA
AnswerALS	CASE_NEUEY478NZP	123856364	161856132	161856132	123856364	100	61925206	0.000145727	1.01	49.4966	48.3296	39114279	0.326938	0.00186934	37999768	99.9952	100	43542860	89.22	56068266	NA	NA	NA	NA	NA	NA
AnswerALS	CASE_NEUFB989DT1	97111909	119493426	119493426	97111909	100	48553082	0.000330966	0.98	65.4673	42.9828	25682366	0.167866	0.00256648	22381517	99.9941	100	27242345	92.2	45373156	NA	NA	NA	NA	NA	NA
AnswerALS	CASE_NEUFH122WN7	139072399	163898369	163898369	139072399	100	69531586	3.97877e-05	0.98	64.3502	36.8009	30160047	0.219188	0.0019883	24825970	99.9934	100	30026682	93.49	65888103	NA	NA	NA	NA	NA	NA
AnswerALS	CASE_NEUFH461AAN	136572099	178778483	178778483	136572099	100	68282467	0.000206588	0.99	51.6426	38.9868	34851914	0.298697	0.00239404	42206384	99.9948	100	37275738	89.44	62183816	NA	NA	NA	NA	NA	NA
AnswerALS	CASE_NEUFU395MJD	106078669	150927010	150927010	106078669	100	53033252	0.000333543	0.97	46.3793	36.1494	27282828	0.311878	0.00203937	44848341	99.9885	100	30319443	87.29	47215106	NA	NA	NA	NA	NA	NA
AnswerALS	CASE_NEUFV237VCZ	116591551	142251705	142251705	116591551	100	58289922	9.30764e-05	0.98	60.7587	40.7803	29008424	0.233622	0.00205677	25660154	99.99	100	29905603	91.78	54588104	NA	NA	NA	NA	NA	NA
AnswerALS	CASE_NEUFX386KMB	136454440	179241166	179241166	136454440	100	68222312	7.8821e-05	0.98	52.1222	43.8814	39329613	0.289722	0.0020814	42786726	99.9928	100	42433048	89.66	62381253	NA	NA	NA	NA	NA	NA
AnswerALS	CASE_NEUFY342UNG	118184565	150571375	150571375	118184565	100	59087606	0.000100473	0.99	58.356	38.3353	28863430	0.23031	0.00185078	32386810	99.9921	100	31272225	89.91	54126474	NA	NA	NA	NA	NA	NA
AnswerALS	CASE_NEUGD965XVD	136583771	169896591	169896591	136583771	100	68287240	0.000203532	1.02	59.1118	45.6888	38814619	0.241102	0.00195184	33312820	99.9932	100	40989816	91.63	63555884	NA	NA	NA	NA	NA	NA
AnswerALS	CASE_NEUGE540TC4	75422741	95453478	95453478	75422741	100	37708985	0.000470674	1	64.9269	41.3975	19758910	0.150972	0.00267496	20030737	99.9937	100	20586436	91.9	35209660	NA	NA	NA	NA	NA	NA
AnswerALS	CASE_NEUGH995TFK	133045485	181931315	181931315	133045485	100	66515692	7.02608e-05	0.97	45.0623	42.2399	38428248	0.358487	0.00178724	48885830	99.9894	100	42594183	87.29	59472955	NA	NA	NA	NA	NA	NA
AnswerALS	CASE_NEUGJ081HKR	92827431	129592427	129592427	92827431	100	46411223	0.00023299	0.99	55.8934	40.4038	26181432	0.187137	0.00261033	36764996	99.9946	100	28115190	89.63	42254938	NA	NA	NA	NA	NA	NA
AnswerALS	CASE_NEUGL543NJ1	122243099	155846140	155846140	122243099	100	61116951	0.000131664	1.01	57.6036	38.984	30380271	0.239767	0.00194172	33603041	99.9925	100	32357464	90.5	56279458	NA	NA	NA	NA	NA	NA
AnswerALS	CASE_NEUGP781PDU	99089507	123260123	123260123	99089507	100	49542192	5.06644e-05	0.97	63.3796	48.0367	29606571	0.184248	0.00246656	24170616	99.9948	100	31353374	91.95	46168118	NA	NA	NA	NA	NA	NA
AnswerALS	CASE_NEUGR121TFD	141091397	199599129	199599129	141091397	100	70536352	0.000165935	0.98	49.4969	36.83	36761388	0.270829	0.00215514	58507732	99.9868	100	38723194	86.77	63614335	NA	NA	NA	NA	NA	NA
AnswerALS	CASE_NEUGR539MVT	134594246	172095822	172095822	134594246	100	67286121	0.000155742	1	52.8787	45.5099	39167316	0.300302	0.00212354	37501576	99.9837	100	42249514	89.43	61521240	NA	NA	NA	NA	NA	NA
AnswerALS	CASE_NEUGW326BRV	86942871	119710782	119710782	86942871	100	43469101	0.000203297	0.98	56.1617	39.4443	23610810	0.195022	0.00263795	32767911	99.9946	100	25361092	89.9	39656424	NA	NA	NA	NA	NA	NA
AnswerALS	CASE_NEUGW340YEB	136692973	183476162	183476162	136692973	100	68340429	8.79988e-05	1	51.6055	38.3968	35227745	0.279955	0.00199965	46783189	99.9911	100	38284910	89.09	62053078	NA	NA	NA	NA	NA	NA
AnswerALS	CASE_NEUHB491NGF	145522197	202221470	202221470	145522197	100	72753784	0.000209448	0.96	50.4158	31.6342	31988783	0.272387	0.00204417	56699273	99.9899	100	32812161	89.01	66227888	NA	NA	NA	NA	NA	NA
AnswerALS	CASE_NEUHG644RYB	138979998	201813224	201813224	138979998	100	69482706	0.000169156	1.01	45.8792	38.6622	39017272	0.304173	0.00184541	62833226	99.9895	100	43918370	85.05	60646533	NA	NA	NA	NA	NA	NA
AnswerALS	CASE_NEUHG791RV5	119400996	160767092	160767092	119400996	100	59697027	2.61256e-05	0.99	56.1866	42.8533	34448962	0.214817	0.00254349	41366096	99.9942	100	36903652	90.01	54523059	NA	NA	NA	NA	NA	NA
AnswerALS	CASE_NEUHK991AVP	150076387	203632648	203632648	150076387	100	75035119	0.000355341	0.99	45.1699	45.3274	46152868	0.363986	0.00187145	53556261	99.9959	100	51372601	88.06	67327991	NA	NA	NA	NA	NA	NA
AnswerALS	CASE_NEUHL999WWT	120914707	152068342	152068342	120914707	100	60453335	0.000240901	0.99	58.2978	42.5807	32378390	0.24205	0.0020147	31153635	99.9934	100	34087609	91.26	56126841	NA	NA	NA	NA	NA	NA
AnswerALS	CASE_NEUHM532NDD	132018194	177570876	177570876	132018194	100	66004538	0.000565842	0.99	53.1533	33.04	29336787	0.257687	0.0020835	45552682	99.9931	100	31431334	89.17	60004909	NA	NA	NA	NA	NA	NA
AnswerALS	CASE_NEUHT569HT1	135726690	175838065	175838065	135726690	100	67856787	0.000154476	0.98	53.7058	36.8115	32367583	0.278507	0.00211765	40111375	99.9903	100	34696832	89.43	62178209	NA	NA	NA	NA	NA	NA
AnswerALS	CASE_NEUHV216EHA	137327199	187736616	187736616	137327199	100	68658564	0.00111239	0.96	51.7482	31.4098	29486017	0.266897	0.00207672	50409417	99.9927	100	31516294	88.75	62223182	NA	NA	NA	NA	NA	NA
AnswerALS	CASE_NEUHW530WD8	142706149	186097772	186097772	142706149	100	71346968	0.000157304	0.98	54.9603	43.7209	40685469	0.257348	0.00206247	43391623	99.9914	100	42259547	90.23	65688979	NA	NA	NA	NA	NA	NA
AnswerALS	CASE_NEUHW590KBH	87895366	120494665	120494665	87895366	100	43945090	0.000110028	0.98	57.5901	39.2198	23630275	0.178782	0.00258316	32599299	99.9941	100	25159813	89.88	40130196	NA	NA	NA	NA	NA	NA
AnswerALS	CASE_NEUHY206ZEQ	112630093	177166290	177166290	112630093	100	56312448	0.00121341	0.99	39.8667	38.7003	34283660	0.342164	0.00194866	64536197	99.9954	100	38206988	85.64	49149528	NA	NA	NA	NA	NA	NA
AnswerALS	CASE_NEUHZ302VU4	84819581	110724093	110724093	84819581	100	42407446	0.000318968	1	58.7795	51.5298	28529537	0.203833	0.00250284	25904512	99.9945	100	30685204	90.34	38920358	NA	NA	NA	NA	NA	NA
AnswerALS	CASE_NEUJA217MTJ	138544788	180023548	180023548	138544788	100	69268627	0.000113534	1.01	61.9774	29.3544	26423870	0.168603	0.00264562	41478760	99.9946	100	27865782	91.26	64185561	NA	NA	NA	NA	NA	NA
AnswerALS	CASE_NEUJA666PYD	104992916	179578594	179578594	104992916	100	52492856	0.000150513	0.97	42.8772	30.3362	27240233	0.22911	0.00279153	74585678	99.9931	100	29473424	84.84	45410352	NA	NA	NA	NA	NA	NA
AnswerALS	CASE_NEUJC191RLE	134351533	169112893	169112893	134351533	100	67171099	0.000409535	0.99	58.0642	36.9607	31254937	0.2447	0.0020588	34761360	99.9931	100	33284137	90.83	62105731	NA	NA	NA	NA	NA	NA
AnswerALS	CASE_NEUJG311WGV	129764735	173924387	173924387	129764735	100	64879037	0.000263396	0.98	50.3556	38.4167	33409743	0.299301	0.00207631	44159652	99.9949	100	37635711	88.24	58253244	NA	NA	NA	NA	NA	NA
AnswerALS	CASE_NEUJG885PY7	141363192	207769282	207769282	141363192	100	70672574	0.00049611	0.99	45.2972	35.8911	37290108	0.305882	0.00213273	66406090	99.9872	100	39751751	86.43	62682976	NA	NA	NA	NA	NA	NA
AnswerALS	CASE_NEUJH197AK2	109692064	148477602	148477602	109692064	100	54840601	8.35355e-05	1.01	50.4288	48.3693	35912880	0.290581	0.00188324	38785538	99.9901	100	39219267	88.36	49489164	NA	NA	NA	NA	NA	NA
AnswerALS	CASE_NEUJK720JCL	145196285	176658442	176658442	145196285	100	72593038	0.000120303	0.98	58.3505	41.404	36574311	0.26635	0.00229986	31462157	99.993	100	38573347	92.26	67904327	NA	NA	NA	NA	NA	NA
AnswerALS	CASE_NEUJL547WVQ	122518635	147759823	147759823	122518635	100	61252132	4.90873e-05	1.07	56.7051	46.8707	34632151	0.292459	0.00181655	25241188	99.9883	100	35492615	92.56	57611614	NA	NA	NA	NA	NA	NA
AnswerALS	CASE_NEUJL595JAZ	125569663	167641984	167641984	125569663	100	62781255	0.000164663	1	49.0901	39.1217	32794270	0.317243	0.00244285	42072321	99.9943	100	35920670	88.09	56604191	NA	NA	NA	NA	NA	NA
AnswerALS	CASE_NEUJP935AVF	133932079	201524424	201524424	133932079	100	66962632	0.00046493	0.99	42.2456	30.5231	30757338	0.337322	0.00218994	67592345	99.9949	100	34475263	85.68	58630869	NA	NA	NA	NA	NA	NA
AnswerALS	CASE_NEUJX780XXK	132644761	163932667	163932667	132644761	100	66316933	0.000169311	1	59.0992	38.9076	31893879	0.245205	0.00198128	31287906	99.9918	100	32976255	91.64	61928100	NA	NA	NA	NA	NA	NA
AnswerALS	CASE_NEUJX990GR5	152756972	180280188	180280188	152756972	100	76370797	0.000349961	0.98	60.5616	38.6702	34861001	0.26274	0.00197402	27523216	99.9899	100	37160120	92.49	71699955	NA	NA	NA	NA	NA	NA
AnswerALS	CASE_NEUJY426MBU	163506082	212057895	212057895	163506082	100	81747885	6.59052e-05	0.96	55.8822	38.6359	40967948	0.250772	0.00199156	48551813	99.9937	100	42713301	90.91	75805318	NA	NA	NA	NA	NA	NA
AnswerALS	CASE_NEUJY536DKF	130996985	161559410	161559410	130996985	100	65493732	0.000139263	0.96	59.0538	42.6649	34467201	0.247774	0.00204492	30562425	99.9927	100	36355288	91.51	60915279	NA	NA	NA	NA	NA	NA
AnswerALS	CASE_NEUKA860NUG	95743148	149986716	149986716	95743148	100	47868100	0.000479738	0.99	39.7278	32.518	24388292	0.343615	0.00220242	54243568	99.9927	100	28045765	83.39	41004845	NA	NA	NA	NA	NA	NA
AnswerALS	CASE_NEUKD025JPF	73470692	95420234	95420234	73470692	100	36733163	0.000388256	1	61.4669	46.4243	22150320	0.170845	0.00265567	21949542	99.9941	100	23648413	91	33925482	NA	NA	NA	NA	NA	NA
AnswerALS	CASE_NEUKP160HX8	158114922	219097462	219097462	158114922	100	79053571	6.58422e-05	1	44.7715	40.2035	44044684	0.354843	0.00202217	60982540	99.9951	100	48852294	87.81	70714096	NA	NA	NA	NA	NA	NA
AnswerALS	CASE_NEUKR376CW3	137592744	180066208	180066208	137592744	100	68793025	0.000255007	1.01	52.2795	38.7626	34901012	0.291103	0.00202775	42473464	99.9951	100	37955194	89.17	62403770	NA	NA	NA	NA	NA	NA
AnswerALS	CASE_NEUKV547CFA	106270699	173079851	173079851	106270699	100	53131757	0.000125734	1.01	37.9737	32.1639	27836633	0.347247	0.00202793	66809152	99.9932	100	32569899	82.44	45019350	NA	NA	NA	NA	NA	NA
AnswerALS	CASE_NEUKY704JVA	111957315	145492330	145492330	111957315	100	55973716	0.000670637	0.99	53.2741	44.0655	32059068	0.281775	0.00189652	33535015	99.9912	100	34918698	88.69	51063996	NA	NA	NA	NA	NA	NA
AnswerALS	CASE_NEULA694DDC	144121470	210976422	210976422	144121470	100	72052030	0.000113551	0.99	32.832	39.2324	41391076	0.496468	0.00193117	66854952	99.9879	100	46414165	85.78	63306620	NA	NA	NA	NA	NA	NA
AnswerALS	CASE_NEULA777DBT	145235062	185554062	185554062	145235062	100	72609573	0.000105981	0.99	57.4725	38.6427	35855491	0.238996	0.00210438	40319000	99.989	100	37728047	90.04	66935925	NA	NA	NA	NA	NA	NA
AnswerALS	CASE_NEULD354RZB	130303603	171222929	171222929	130303603	100	65147360	7.93719e-05	0.99	52.1463	39.731	34017084	0.290105	0.00197785	40919326	99.9932	100	37816668	88.81	58989271	NA	NA	NA	NA	NA	NA
AnswerALS	CASE_NEULH729AU2	132185143	188457240	188457240	132185143	100	66082206	3.22441e-05	1.02	33.7276	32.9075	31013438	0.497084	0.00229704	56272097	99.9843	100	33250669	86.85	59187708	NA	NA	NA	NA	NA	NA
AnswerALS	CASE_NEULL588ALG	101192464	129328744	129328744	101192464	100	50592428	0.000460238	1.03	62.5261	40.6543	26290767	0.171396	0.0025575	28136280	99.9925	100	27554179	91.05	46819320	NA	NA	NA	NA	NA	NA
AnswerALS	CASE_NEULL648LJ1	152013999	189349623	189349623	152013999	100	75998771	0.000348248	0.99	56.3204	46.0966	43647051	0.275342	0.00218681	37335624	99.9892	100	47298299	90.61	70333861	NA	NA	NA	NA	NA	NA
AnswerALS	CASE_NEULP998KDJ	101414493	129829996	129829996	101414493	100	50702318	0.000181733	1	57.3874	39.836	25862178	0.23881	0.00192152	28415503	99.9903	100	27433069	90.22	46667209	NA	NA	NA	NA	NA	NA
AnswerALS	CASE_NEULT851ENP	141787116	182679467	182679467	141787116	100	70890034	8.63465e-05	0.98	52.3173	45.6432	41692465	0.301362	0.0019864	40892351	99.995	100	44820562	90.51	65314488	NA	NA	NA	NA	NA	NA
AnswerALS	CASE_NEULY177TTN	88184032	140832260	140832260	88184032	100	44089217	0.000170237	0.98	45.9933	35.869	25258960	0.229827	0.00266253	52648228	99.9937	100	27538571	85.82	38673250	NA	NA	NA	NA	NA	NA
AnswerALS	CASE_NEULY328CRJ	124827649	178583027	178583027	124827649	100	62409884	0.000136235	0.99	45.3894	39.4559	35233132	0.322612	0.00207424	53755378	99.9937	100	38907414	87.51	55659392	NA	NA	NA	NA	NA	NA
AnswerALS	CASE_NEULZ548ZXV	116550540	157670085	157670085	116550540	100	58269845	0.000627147	1.02	50.828	39.6385	31252626	0.285243	0.00218171	41119545	99.9907	100	34000171	88.43	52791572	NA	NA	NA	NA	NA	NA
AnswerALS	CASE_NEUMB242CLN	146219969	188982330	188982330	146219969	100	73094377	0.000109942	0.97	53.2534	41.3828	39111622	0.285622	0.00203247	42762361	99.9787	100	42594423	89.14	66786201	NA	NA	NA	NA	NA	NA
AnswerALS	CASE_NEUME498PCJ	121179342	166957105	166957105	121179342	100	60586895	0.00033215	0.98	53.6386	38.2276	31913320	0.232192	0.00245164	45777763	99.9954	100	35558756	88.6	54433039	NA	NA	NA	NA	NA	NA
AnswerALS	CASE_NEUMH634MKT	149214391	209805138	209805138	149214391	100	74603299	0.00201552	1.02	46.5132	39.0647	40982048	0.31869	0.00207588	60590747	99.9948	100	44454595	87.85	66723213	NA	NA	NA	NA	NA	NA
AnswerALS	CASE_NEUMN012EVP	122953745	152285269	152285269	122953745	100	61473583	0.000400712	0.97	60.8759	40.6385	30944925	0.222147	0.00197864	29331524	99.9946	100	32093482	92.1	57458694	NA	NA	NA	NA	NA	NA
AnswerALS	CASE_NEUMW598YMT	148697107	211131558	211131558	148697107	100	74341725	0.00045453	0.97	45.4577	35.4257	37401266	0.327205	0.00214789	62434451	99.9908	100	40987087	86.39	66263817	NA	NA	NA	NA	NA	NA
AnswerALS	CASE_NEUMY871DGF	139888957	164950585	164950585	139888957	100	69938355	7.9796e-05	0.99	64.3822	41.0222	33836284	0.218205	0.00199141	25061628	99.9912	100	35805638	92.48	65655990	NA	NA	NA	NA	NA	NA
AnswerALS	CASE_NEUNA248WXL	87881681	112756521	112756521	87881681	100	43938255	0.000336513	0.98	63.3679	37.9484	21395900	0.158051	0.00261773	24874840	99.9941	100	22601559	91.86	40898290	NA	NA	NA	NA	NA	NA
AnswerALS	CASE_NEUNG326MFP	141420621	188366517	188366517	141420621	100	70704595	0.000119777	0.97	51.473	40.773	38404802	0.288874	0.00196894	46945896	99.9919	100	41918606	89.03	64097084	NA	NA	NA	NA	NA	NA
AnswerALS	CASE_NEUNJ155KYL	139821585	183237512	183237512	139821585	100	69907930	0.000101641	1.03	50.3409	44.0264	40338225	0.315424	0.00186922	43415927	99.9959	100	44436014	89.26	63359785	NA	NA	NA	NA	NA	NA
AnswerALS	CASE_NEUNJ938DUL	110373409	146981217	146981217	110373409	100	55180998	0.000222052	1.01	49.5391	42.2775	31073805	0.313882	0.00209834	36607808	99.9897	100	34163950	87.65	49706589	NA	NA	NA	NA	NA	NA
AnswerALS	CASE_NEUNL303HLF	125099316	228966770	228966770	125099316	100	62546398	0.000199206	1	32.2706	29.3771	33633585	0.3782	0.0020683	103867454	99.9948	100	36878172	82.03	52488696	NA	NA	NA	NA	NA	NA
AnswerALS	CASE_NEUNL415AFW	92867967	133667390	133667390	92867967	100	46431277	0.000843992	0.97	52.022	42.7227	28554762	0.219845	0.00271206	40799423	99.9942	100	30330975	88.33	41786405	NA	NA	NA	NA	NA	NA
AnswerALS	CASE_NEUNR020KV6	115301323	164150667	164150667	115301323	100	57647868	0.00021722	0.97	46.3511	37.0178	30383974	0.31223	0.00203596	48849344	99.9952	100	33596521	87.46	51460383	NA	NA	NA	NA	NA	NA
AnswerALS	CASE_NEUNZ171UYF	155580787	201349190	201349190	155580787	100	77786615	4.77116e-05	1	54.5363	41.6357	41918494	0.268249	0.00207684	45768403	99.9951	100	43804088	90.97	71885848	NA	NA	NA	NA	NA	NA
AnswerALS	CASE_NEUPG593UTV	126721699	179908913	179908913	126721699	100	63355853	0.000294233	0.98	43.4481	36.2677	32627194	0.356489	0.00212627	53187214	99.9921	100	36485890	86.39	56098842	NA	NA	NA	NA	NA	NA
AnswerALS	CASE_NEUPK546ZLD	127719209	173514278	173514278	127719209	100	63853530	0.000698197	0.98	52.7073	41.7632	36236208	0.255609	0.0019434	45795069	99.9905	100	38892514	88.95	58161535	NA	NA	NA	NA	NA	NA
AnswerALS	CASE_NEUPM937TMY	114752546	154017532	154017532	114752546	100	57373291	0.000137052	1	48.9101	40.74	31375051	0.317677	0.00204525	39264986	99.9948	100	33677004	89.09	52119903	NA	NA	NA	NA	NA	NA
AnswerALS	CASE_NEUPN525XEW	100061085	152901938	152901938	100061085	100	50027523	0.0011091	0.96	48.261	37.8552	28942287	0.229381	0.00272568	52840853	99.994	100	30587704	86.88	44430092	NA	NA	NA	NA	NA	NA
AnswerALS	CASE_NEUPR357AUF	140600115	188629695	188629695	140600115	100	70294764	0.000382579	1.01	50.9644	42.1214	39730312	0.290189	0.00203249	48029580	99.9925	100	42959648	88.51	63541475	NA	NA	NA	NA	NA	NA
AnswerALS	CASE_NEUPR600MBU	101661612	157059475	157059475	101661612	100	50828202	0.000654489	0.95	47.557	38.9111	30558182	0.231348	0.00255766	55397863	99.9949	100	33189766	87.17	45072415	NA	NA	NA	NA	NA	NA
AnswerALS	CASE_NEUPY050ANK	125092895	173092975	173092975	125092895	100	62538321	0.000839884	0.97	47.4854	37.0017	32028248	0.316107	0.00218588	48000080	99.987	100	34791092	87	56250544	NA	NA	NA	NA	NA	NA
AnswerALS	CASE_NEURA639MK8	88681385	174800313	174800313	88681385	100	44338192	0.000240365	0.99	35.3805	26.1794	22881914	0.261938	0.00266668	86118928	99.9944	100	25273046	81.23	36696280	NA	NA	NA	NA	NA	NA
AnswerALS	CASE_NEURF720KHA	127645475	214650164	214650164	127645475	100	63818250	0.000155209	1.02	37.1939	30.6143	32858913	0.341368	0.00204987	87004689	99.993	100	36233250	84.23	54948319	NA	NA	NA	NA	NA	NA
AnswerALS	CASE_NEURJ362MXH	128821381	164937784	164937784	128821381	100	64406009	0.000277619	0.99	54.8269	32.3189	26655251	0.273043	0.0020595	36116403	99.9927	100	28257434	90.79	59538230	NA	NA	NA	NA	NA	NA
AnswerALS	CASE_NEURR881FKY	107640056	139900164	139900164	107640056	100	53817142	0.000195377	0.97	59.8821	38.7785	27126995	0.192805	0.00245455	32260108	99.9946	100	29184368	90.84	49514621	NA	NA	NA	NA	NA	NA
AnswerALS	CASE_NEURX315DYH	105760532	182500083	182500083	105760532	100	52875618	0.000231829	1	38.2476	32.1422	29332003	0.304415	0.00196129	76739551	99.9912	100	31862596	84.81	45743652	NA	NA	NA	NA	NA	NA
AnswerALS	CASE_NEURX909UL6	101253707	143049397	143049397	101253707	100	50623663	0.000339133	0.99	52.977	43.285	30961318	0.218807	0.00266551	41795690	99.9937	100	33363015	88.75	45735585	NA	NA	NA	NA	NA	NA
AnswerALS	CASE_NEUTA057AF6	145972936	182832898	182832898	145972936	100	72981892	0.000172975	0.98	57.4144	42.3681	38733887	0.255461	0.00195537	36859962	99.9937	100	39947509	92.03	68030270	NA	NA	NA	NA	NA	NA
AnswerALS	CASE_NEUTA689LN5	97978631	137960489	137960489	97978631	100	48986369	7.65558e-05	0.99	54.3673	45.4448	31349678	0.201869	0.00268633	39981858	99.994	100	33057528	89.27	44471077	NA	NA	NA	NA	NA	NA
AnswerALS	CASE_NEUTB230DA3	127287620	167555194	167555194	127287620	100	63638375	0.000229885	0.99	51.7786	44.649	37410054	0.293582	0.00215338	40267574	99.9915	100	41078024	88.53	57735990	NA	NA	NA	NA	NA	NA
AnswerALS	CASE_NEUTC791PVE	145218429	194002781	194002781	145218429	100	72602394	0.000154612	0.96	48.4531	42.6687	41393810	0.326557	0.00201437	48784352	99.9906	100	45961276	87.67	65228107	NA	NA	NA	NA	NA	NA
AnswerALS	CASE_NEUTD314VFT	118694774	199503383	199503383	118694774	100	59340190	0.000339608	1.01	40.5588	28.6303	28562306	0.283515	0.00198013	80808609	99.9879	100	31769329	84.1	51072663	NA	NA	NA	NA	NA	NA
AnswerALS	CASE_NEUTD713DE3	111654521	157067140	157067140	111654521	100	55824002	0.000129038	0.98	52.9144	42.4297	33323420	0.224722	0.00271492	45412619	99.9942	100	35928817	89.06	50602796	NA	NA	NA	NA	NA	NA
AnswerALS	CASE_NEUTD866EAH	124436305	180663402	180663402	124436305	100	62210277	0.000251445	0.98	44.2479	38.7375	34997730	0.329244	0.00213888	56227097	99.9873	100	39272084	85.83	54881137	NA	NA	NA	NA	NA	NA
AnswerALS	CASE_NEUTJ613AH9	72472964	98310077	98310077	72472964	100	36233970	0.000227688	0.99	59.5857	35.7375	17567925	0.161272	0.00269731	25837113	99.9931	100	18303686	90.13	33289122	NA	NA	NA	NA	NA	NA
AnswerALS	CASE_NEUTL257PNR	132701657	180494960	180494960	132701657	100	66347623	0.000286132	1	49.2096	39.1109	35298356	0.304793	0.00201858	47793303	99.9952	100	37791840	88.97	60066049	NA	NA	NA	NA	NA	NA
AnswerALS	CASE_NEUTL699WJ0	114658516	144969594	144969594	114658516	100	57324735	0.00107071	0.97	56.0701	44.5779	32315111	0.266599	0.001906	30311078	99.9921	100	35710392	89.86	52348367	NA	NA	NA	NA	NA	NA
AnswerALS	CASE_NEUTM934BPY	129527421	171464767	171464767	129527421	100	64759198	0.00159666	1	53.8039	36.7435	31503263	0.261451	0.00200426	41937346	99.993	100	34456215	89.53	59086995	NA	NA	NA	NA	NA	NA
AnswerALS	CASE_NEUTN952DDG	105873411	166179344	166179344	105873411	100	52933748	0.00035914	0.99	46.9414	33.5095	27844308	0.231224	0.00255879	60305933	99.9944	100	29696227	86.83	46944485	NA	NA	NA	NA	NA	NA
AnswerALS	CASE_NEUTU360YJY	116118985	143509356	143509356	116118985	100	58052735	0.000146682	1.01	57.9511	53.1994	38177862	0.259297	0.001722	27390371	99.9884	100	41726408	90.06	53322943	NA	NA	NA	NA	NA	NA
AnswerALS	CASE_NEUUC458RFT	129847013	194034481	194034481	129847013	100	64917516	0.000119896	1.02	41.9789	34.3841	33362263	0.343356	0.00209197	64187468	99.9908	100	37273830	84.2	56817414	NA	NA	NA	NA	NA	NA
AnswerALS	CASE_NEUUD158CJF	104670750	132835531	132835531	104670750	100	52328344	1.58382e-05	0.97	53.1236	47.524	31569214	0.300438	0.00180879	28164781	99.9866	100	35081615	88.71	47698947	NA	NA	NA	NA	NA	NA
AnswerALS	CASE_NEUUE852BB1	87313527	122251990	122251990	87313527	100	43654085	8.94602e-05	0.98	54.6303	43.8865	26827563	0.201953	0.00251862	34938463	99.9939	100	28952491	88.87	39423970	NA	NA	NA	NA	NA	NA
AnswerALS	CASE_NEUUF613PHL	126490792	162878061	162878061	126490792	100	63241442	4.30081e-05	0.97	52.5452	42.8231	34877131	0.298866	0.00218125	36387269	99.9937	100	38470412	89.41	57733762	NA	NA	NA	NA	NA	NA
AnswerALS	CASE_NEUUH658EYH	121126070	181119012	181119012	121126070	100	60560176	0.000607093	1	41.8223	39.1045	35414672	0.346869	0.00195533	59992942	99.9953	100	40091692	85.86	53030800	NA	NA	NA	NA	NA	NA
AnswerALS	CASE_NEUUJ507EAB	114321103	144750000	144750000	114321103	100	57157204	4.39586e-05	1.06	53.6322	47.1446	34123017	0.296042	0.00158161	30428897	99.9941	100	37643813	89.78	52034154	NA	NA	NA	NA	NA	NA
AnswerALS	CASE_NEUUL256UC9	119837015	165056579	165056579	119837015	100	59911454	0.000119117	0.98	53.3676	30.5136	25185391	0.235516	0.00213283	45219564	99.9882	100	27258314	87.95	54168228	NA	NA	NA	NA	NA	NA
AnswerALS	CASE_NEUUL292XRC	104836431	156852741	156852741	104836431	100	52409181	0.000306866	1	43.8909	33.235	26069986	0.311924	0.00196217	52016310	99.9828	100	29882387	84.8	45819278	NA	NA	NA	NA	NA	NA
AnswerALS	CASE_NEUUL311NRQ	144461771	187508051	187508051	144461771	100	72226897	0.000148323	1.03	51.75	41.7065	39103731	0.303675	0.00193729	43046280	99.9945	100	42363669	90.08	66008915	NA	NA	NA	NA	NA	NA
AnswerALS	CASE_NEUUP280KXL	118516272	156079810	156079810	118516272	100	59254381	0.000199883	0.99	54.938	41.0259	32018652	0.250312	0.00195286	37563538	99.9937	100	33948150	89.62	54110646	NA	NA	NA	NA	NA	NA
AnswerALS	CASE_NEUUU506WZF	138573134	292249673	292249673	138573134	100	69279224	0.000633681	0.99	29.3363	18.6815	27300803	0.342525	0.00230708	153676539	99.9894	100	30195009	78.78	56290277	NA	NA	NA	NA	NA	NA
AnswerALS	CASE_NEUUZ216XY8	117115830	153394704	153394704	117115830	100	58553043	0.000365376	1.01	53.1281	42.1034	32295500	0.276408	0.00195378	36278874	99.9917	100	35552913	89.03	53409559	NA	NA	NA	NA	NA	NA
AnswerALS	CASE_NEUVD687XD8	127850466	196983862	196983862	127850466	100	63918317	0.000292932	1.01	41.305	33.2701	32772166	0.33357	0.00223995	69133396	99.9892	100	36669301	84.14	55483568	NA	NA	NA	NA	NA	NA
AnswerALS	CASE_NEUVF888UHM	87839503	123440383	123440383	87839503	100	43916958	0.000879069	1.01	55.0509	38.5186	23775161	0.19415	0.00270368	35600880	99.9936	100	25076486	88.39	39713751	NA	NA	NA	NA	NA	NA
AnswerALS	CASE_NEUVJ560JGZ	145026604	169004770	169004770	145026604	100	72508859	0.000174697	0.99	66.2344	37.932	32055485	0.205332	0.00204619	23978166	99.9939	100	32639281	93.31	68598571	NA	NA	NA	NA	NA	NA
AnswerALS	CASE_NEUVM674HUA	112397326	158281937	158281937	112397326	100	56194993	0.000169473	1	50.2458	44.7324	35403908	0.26315	0.00268597	45884611	99.9935	100	38967578	87.97	50368377	NA	NA	NA	NA	NA	NA
AnswerALS	CASE_NEUVN746WKV	113418563	166319216	166319216	113418563	100	56705806	9.01208e-05	1	48.8882	38.6933	32179025	0.25097	0.00266615	52900653	99.9939	100	34899811	87.12	50451695	NA	NA	NA	NA	NA	NA
AnswerALS	CASE_NEUVP060WFG	144863978	187399644	187399644	144863978	100	72426514	1.70243e-05	0.99	49.7493	43.8786	41117626	0.333074	0.00205053	42535666	99.9924	100	45474655	88.88	65686991	NA	NA	NA	NA	NA	NA
AnswerALS	CASE_NEUVR636VTP	128629292	171359932	171359932	128629292	100	64309737	0.000148689	1	53.7326	38.4595	32954754	0.258677	0.00200669	42730640	99.9924	100	35787049	89.32	58705014	NA	NA	NA	NA	NA	NA
AnswerALS	CASE_NEUVR814YCY	144773359	197542865	197542865	144773359	100	72382408	0.000420186	1	50.7745	33.7311	33318593	0.281012	0.00230575	52769506	99.9941	100	34471604	89.47	65992995	NA	NA	NA	NA	NA	NA
AnswerALS	CASE_NEUVU735HU6	123502082	187698709	187698709	123502082	100	61747675	0.000358753	0.99	42.957	34.7485	32612974	0.315037	0.00231811	64196627	99.9945	100	34653270	86.96	54922335	NA	NA	NA	NA	NA	NA
AnswerALS	CASE_NEUVV225XKB	123111385	155952079	155952079	123111385	100	61551693	0.000338253	1	54.5387	45.8726	35772048	0.283807	0.0020836	32840694	99.9935	100	37689921	91	56974263	NA	NA	NA	NA	NA	NA
AnswerALS	CASE_NEUVW680LPK	118581069	153225477	153225477	118581069	100	59284066	0.000304378	0.99	55.0147	45.8797	35153671	0.262525	0.00189574	34644408	99.9891	100	38389290	89.49	54123971	NA	NA	NA	NA	NA	NA
AnswerALS	CASE_NEUVW999FP9	122111979	175530863	175530863	122111979	100	61050651	5.98565e-05	1	48.2804	41.8745	36754568	0.275443	0.00184336	53418884	99.9913	100	39758243	87.43	54642824	NA	NA	NA	NA	NA	NA
AnswerALS	CASE_NEUVX902YNL	105687552	141270293	141270293	105687552	100	52838977	0.000339381	0.95	55.4136	31.7005	22393705	0.231272	0.00199104	35582741	99.9909	100	24062627	89.75	48398706	NA	NA	NA	NA	NA	NA
AnswerALS	CASE_NEUWD538KT3	93128892	129580487	129580487	93128892	100	46561423	0.000151952	0.97	55.1226	46.7214	30272812	0.202011	0.00253893	36451595	99.9935	100	32314676	89.32	42289028	NA	NA	NA	NA	NA	NA
AnswerALS	CASE_NEUWD946RDA	149520819	197641724	197641724	149520819	100	74753779	0.000298704	0.96	49.86	43.02	42517032	0.316072	0.0020719	48120905	99.9911	100	45622870	88.81	68185631	NA	NA	NA	NA	NA	NA
AnswerALS	CASE_NEUWH380YHV	118758017	154302029	154302029	118758017	100	59375307	0.000233246	0.99	56.5955	42.2305	32583607	0.23861	0.00184272	35544012	99.9938	100	34472568	90.88	54730470	NA	NA	NA	NA	NA	NA
AnswerALS	CASE_NEUWH955FJF	130639547	170232499	170232499	130639547	100	65312616	0.000126123	1.01	51.8249	39.1194	33300864	0.300246	0.00224842	39592952	99.989	100	36381430	89.03	59642239	NA	NA	NA	NA	NA	NA
AnswerALS	CASE_NEUWJ389FC7	120192862	150666058	150666058	120192862	100	60092014	7.70635e-05	0.99	57.073	43.0593	32440780	0.260635	0.00191761	30473196	99.9927	100	34827714	90.9	55551131	NA	NA	NA	NA	NA	NA
AnswerALS	CASE_NEUWM344ZLM	117831195	162934462	162934462	117831195	100	58912499	0.000267855	0.99	47.5464	36.2009	29493516	0.317124	0.00201657	45103267	99.9947	100	33397586	87.79	52677231	NA	NA	NA	NA	NA	NA
AnswerALS	CASE_NEUWP426NBR	104117727	136600495	136600495	104117727	100	52055846	0.000124212	0.95	60.0732	40.0744	27372491	0.182672	0.002651	32482768	99.9942	100	28549535	90.96	48071230	NA	NA	NA	NA	NA	NA
AnswerALS	CASE_NEUWX167DAH	123682005	192704366	192704366	123682005	100	61834940	0.000117732	1	43.5742	37.0214	35674317	0.289182	0.00183377	69022361	99.9902	100	39765447	85.55	54107517	NA	NA	NA	NA	NA	NA
AnswerALS	CASE_NEUWY079WUH	129106543	181255681	181255681	129106543	100	64541424	0.000348675	0.98	40.0159	37.6513	34129175	0.412852	0.00237454	52149138	99.9816	100	36559926	87	58040835	NA	NA	NA	NA	NA	NA
AnswerALS	CASE_NEUWZ614ARQ	106843000	145508107	145508107	106843000	100	53419244	0.00028416	0.99	47.9256	42.0803	30616507	0.320886	0.00200709	38665107	99.9958	100	33688160	88.8	48202453	NA	NA	NA	NA	NA	NA
AnswerALS	CASE_NEUXD985ZU1	140301006	196956825	196956825	140301006	100	70146701	6.76273e-05	0.99	45.1747	36.0348	35488642	0.339938	0.00217134	56655819	99.9946	100	38729715	87.42	62695888	NA	NA	NA	NA	NA	NA
AnswerALS	CASE_NEUXE491RMM	97865811	118906208	118906208	97865811	100	48930212	0.000269454	0.98	66.8296	45.5658	27091815	0.161633	0.00264109	21040397	99.9945	100	28413979	92.38	45870390	NA	NA	NA	NA	NA	NA
AnswerALS	CASE_NEUXG265ME9	129621756	168423467	168423467	129621756	100	64806369	0.000559987	1	53.7492	41.772	35179399	0.275283	0.00197605	38801711	99.993	100	37190260	90.24	59421241	NA	NA	NA	NA	NA	NA
AnswerALS	CASE_NEUXH833LL4	142418106	190308209	190308209	142418106	100	71203163	0.000452009	1.01	50.0624	45.1014	42919477	0.306045	0.0020634	47890103	99.9917	100	46255615	89.75	65035209	NA	NA	NA	NA	NA	NA
AnswerALS	CASE_NEUXP289KRC	137919894	180193491	180193491	137919894	100	68955155	4.22173e-05	0.98	56.8307	36.8042	33161771	0.230765	0.00207188	42273597	99.9931	100	33565706	91.3	64019350	NA	NA	NA	NA	NA	NA
AnswerALS	CASE_NEUXP495XE2	144883140	207898467	207898467	144883140	100	72437782	0.000588486	0.99	46.5246	35.1447	36534422	0.305425	0.00215741	63015327	99.9948	100	38386537	87.9	64915635	NA	NA	NA	NA	NA	NA
AnswerALS	CASE_NEUXP595FFP	82882330	112629927	112629927	82882330	100	41439054	0.000440245	0.97	57.4164	43.9629	24758914	0.187966	0.00246954	29747597	99.9949	100	26423196	90.13	37877172	NA	NA	NA	NA	NA	NA
AnswerALS	CASE_NEUXV122FN3	128046620	164194973	164194973	128046620	100	64017537	0.000186182	1	55.1652	46.4459	38134683	0.267302	0.00184438	36148353	99.991	100	41583014	89.72	58733300	NA	NA	NA	NA	NA	NA
AnswerALS	CASE_NEUXX361RUG	107229021	133348579	133348579	107229021	100	53611368	0.000301613	0.99	63.6836	48.2322	32160375	0.181221	0.00268461	26119558	99.9941	100	33003046	92.07	50204894	NA	NA	NA	NA	NA	NA
AnswerALS	CASE_NEUYC055XPZ	138951866	173601788	173601788	138951866	100	69470318	0.000192012	0.99	55.7678	40.1963	34893729	0.279873	0.00204096	34649922	99.9919	100	37040582	91.22	64543705	NA	NA	NA	NA	NA	NA
AnswerALS	CASE_NEUYC303AJY	120708861	161874054	161874054	120708861	100	60350667	0.000461583	0.98	51.1262	39.6128	32063539	0.286988	0.00212297	41165193	99.9938	100	34113253	90.06	55283224	NA	NA	NA	NA	NA	NA
AnswerALS	CASE_NEUYD306HAB	127940942	182627299	182627299	127940942	100	63946168	0.000249105	1.01	36.7489	40.4293	36932268	0.451589	0.00198201	54686357	99.962	100	42007862	83.18	56076091	NA	NA	NA	NA	NA	NA
AnswerALS	CASE_NEUYG208KVV	124891243	199498682	199498682	124891243	100	62442357	0.000114442	0.99	38.7308	31.5344	31456954	0.351701	0.00210261	74607439	99.9948	100	35299541	84.26	54046799	NA	NA	NA	NA	NA	NA
AnswerALS	CASE_NEUYG298CA9	123272477	157809619	157809619	123272477	100	61632259	0.000245093	0.97	53.7175	48.086	37944789	0.287246	0.00195463	34537142	99.9935	100	41968903	89.21	55941940	NA	NA	NA	NA	NA	NA
AnswerALS	CASE_NEUYH924UCE	119170920	163713959	163713959	119170920	100	59578923	0.000209117	1	52.6925	39.7204	32517623	0.248715	0.00204154	44543039	99.989	100	34070517	88.79	54150809	NA	NA	NA	NA	NA	NA
AnswerALS	CASE_NEUYJ705VN9	122863974	178270837	178270837	122863974	100	61425993	0.000105031	0.98	44.6385	38.4493	34275732	0.324227	0.00220008	55406863	99.9902	100	37266516	85.92	54518769	NA	NA	NA	NA	NA	NA
AnswerALS	CASE_NEUYK029WUU	89122275	114077752	114077752	89122275	100	44558477	9.13734e-05	0.97	61.3872	46.0464	26265846	0.185776	0.00249065	24955477	99.994	100	28032018	90.95	41147531	NA	NA	NA	NA	NA	NA
AnswerALS	CASE_NEUYL008GM4	111596389	136189939	136189939	111596389	100	55793552	0.000172164	0.97	68.5961	32.4108	22071962	0.135216	0.00286787	24593550	99.9917	100	22785219	92.39	52394355	NA	NA	NA	NA	NA	NA
AnswerALS	CASE_NEUYL149PRF	108007117	135498385	135498385	108007117	100	54000728	0.000287809	0.98	61.1442	53.8466	36482547	0.206587	0.00252451	27491268	99.9948	100	38738756	91.11	50062588	NA	NA	NA	NA	NA	NA
AnswerALS	CASE_NEUYP226CPW	140904052	200107332	200107332	140904052	100	70445538	0.000143108	1.02	45.9718	39.8049	39830197	0.319377	0.00187715	59203280	99.9908	100	43697397	86.71	62985933	NA	NA	NA	NA	NA	NA
AnswerALS	CASE_NEUYP235ZLD	112041837	154018964	154018964	112041837	100	56012285	0.000646796	0.98	53.347	30.3108	23345849	0.236692	0.00222699	41977127	99.9846	100	24774214	88.37	50797298	NA	NA	NA	NA	NA	NA
AnswerALS	CASE_NEUYT193FFG	135937514	167443145	167443145	135937514	100	67965213	0.000205806	0.99	55.1771	45.2662	37899750	0.298018	0.00200568	31505631	99.9948	100	40441406	91.04	62909433	NA	NA	NA	NA	NA	NA
AnswerALS	CASE_NEUYY225MNZ	86663158	113081381	113081381	86663158	100	43329287	4.9132e-05	0.97	61.5764	43.195	24424016	0.168417	0.0025204	26418223	99.9947	100	25706055	91.35	40143805	NA	NA	NA	NA	NA	NA
AnswerALS	CASE_NEUYY614DN8	143420041	207828429	207828429	143420041	100	71705432	0.000138628	0.98	43.4893	38.177	39674516	0.341201	0.00217119	64408388	99.9936	100	44205920	85.74	63160903	NA	NA	NA	NA	NA	NA
AnswerALS	CASE_NEUYY878JGP	133161137	172765129	172765129	133161137	100	66576125	0.000458087	0.99	54.6988	45.7375	39512171	0.264335	0.00201218	39603992	99.9933	100	41230805	90.43	61407501	NA	NA	NA	NA	NA	NA
AnswerALS	CASE_NEUZD231YZ6	114115577	160409162	160409162	114115577	100	57054121	0.00030256	0.98	37.4219	39.1451	31398709	0.450324	0.00201686	46293585	99.9936	100	35064123	87.49	50905501	NA	NA	NA	NA	NA	NA
AnswerALS	CASE_NEUZE432DZM	130181306	183450507	183450507	130181306	100	65085949	7.18378e-05	0.98	46.8538	39.4545	36192628	0.311264	0.00196459	53269201	99.9928	100	40115753	87.01	57917361	NA	NA	NA	NA	NA	NA
AnswerALS	CASE_NEUZF321EW4	137296801	237074262	237074262	137296801	100	68645200	0.00047529	1.01	35.6914	28.753	34084476	0.352639	0.00199879	99777461	99.9953	100	38615057	83.54	58499666	NA	NA	NA	NA	NA	NA
AnswerALS	CASE_NEUZF473UEP	115673202	160994953	160994953	115673202	100	57829951	0.000535224	0.98	47.7108	36.8997	29707207	0.30699	0.00213937	45321751	99.9885	100	33058534	86.18	51678195	NA	NA	NA	NA	NA	NA
AnswerALS	CASE_NEUZJ053JGZ	133079937	177519663	177519663	133079937	100	66536354	0.000331728	1	49.2755	37.3566	33159728	0.31763	0.00205165	44439726	99.9946	100	36138181	88.41	59979953	NA	NA	NA	NA	NA	NA
AnswerALS	CASE_NEUZK054DP5	120214668	154653148	154653148	120214668	100	60103402	0.000412377	1.04	52.5318	45.7824	35404472	0.298436	0.0018783	34438480	99.9935	100	38496742	89.95	54950104	NA	NA	NA	NA	NA	NA
AnswerALS	CASE_NEUZN836GME	145980665	199472112	199472112	145980665	100	72983931	0.0002882	1.01	52.133	42.7878	42678756	0.260984	0.00200227	53491447	99.9912	100	44497522	89.27	66523707	NA	NA	NA	NA	NA	NA
AnswerALS	CASE_NEUZN936HJ9	81372630	106601993	106601993	81372630	100	40681058	0.000380576	1	55.4997	40.9109	21809049	0.244893	0.00183924	25229363	99.9871	100	23946737	86.35	37033610	NA	NA	NA	NA	NA	NA
AnswerALS	CASE_NEUZP278MR4	131323891	176068176	176068176	131323891	100	65655018	0.00067208	1.01	51.8133	37.0099	32585406	0.279093	0.00197536	44744285	99.9894	100	35651501	88.06	59272066	NA	NA	NA	NA	NA	NA
AnswerALS	CASE_NEUZT557DHF	106461904	143299163	143299163	106461904	100	53227723	0.000385264	0.97	58.3299	40.2093	28811446	0.184961	0.00266309	36837259	99.9939	100	30130126	90.24	48805126	NA	NA	NA	NA	NA	NA
AnswerALS	CASE_NEUZT902WVB	148124441	182236026	182236026	148124441	100	74058202	5.02799e-05	0.98	57.4604	43.6524	39777357	0.269224	0.00214081	34111585	99.9946	100	42140814	91.69	68930822	NA	NA	NA	NA	NA	NA
AnswerALS	CASE_NEUZV656DD1	148595712	191967771	191967771	148595712	100	74290018	0.000292211	1.01	53.5632	40.6405	39012951	0.283583	0.0019968	43372059	99.9895	100	42775759	89.23	67818461	NA	NA	NA	NA	NA	NA
AnswerALS	CASE_NEUZW701NNF	103881710	161910752	161910752	103881710	100	51938334	0.000408894	0.99	38.5997	33.8329	27390995	0.370488	0.00182564	58029042	99.9951	100	31808231	84.18	44505268	NA	NA	NA	NA	NA	NA
AnswerALS	CASE_NEUZX521TKK	98509768	147866623	147866623	98509768	100	49251743	0.00111622	0.99	49.5904	37.3194	27593127	0.221318	0.00255336	49356855	99.9936	100	30499773	86.53	43500814	NA	NA	NA	NA	NA	NA
AnswerALS	CASE_NEUZX847VWV	119842527	151675489	151675489	119842527	100	59914634	0.000584978	0.99	57.3252	42.1467	31967012	0.249421	0.00198002	31832962	99.9889	100	34686632	89.97	55085136	NA	NA	NA	NA	NA	NA
AnswerALS	CASE_NEUZY128BJ2	150783455	204326818	204326818	150783455	100	75386092	0.000193776	0.96	48.6024	37.8819	38704461	0.315447	0.00201489	53543363	99.9925	100	42610444	88.01	67775270	NA	NA	NA	NA	NA	NA
AnswerALS	CASE_NEUZY975XKL	109304246	144951033	144951033	109304246	100	54649315	0.000107962	1.02	50.0486	47.284	34271213	0.310375	0.00181501	35646787	99.9949	100	38548384	88.36	48940600	NA	NA	NA	NA	NA	NA
AnswerALS	CTRL_NEUAA485DZL	142730071	206651342	206651342	142730071	100	71358075	0.000136312	1.01	42.9617	40.4654	41815801	0.350993	0.00190861	63921271	99.9902	100	46974414	85.3	62633765	NA	NA	NA	NA	NA	NA
AnswerALS	CTRL_NEUAJ025JC3	95976943	127242318	127242318	95976943	100	47985999	0.000253535	0.98	59.6728	40.915	26031923	0.178385	0.00264007	31265375	99.9948	100	27673100	90.71	44173605	NA	NA	NA	NA	NA	NA
AnswerALS	CTRL_NEUAJ928PAA	119849155	148067308	148067308	119849155	100	59920487	6.19868e-05	0.98	63.1758	50.1152	37104650	0.193182	0.00262094	28218153	99.9932	100	39200380	91.47	55771640	NA	NA	NA	NA	NA	NA
AnswerALS	CTRL_NEUCA748GF2	107664405	137518200	137518200	107664405	100	53827862	0.000225148	0.98	57.6683	32.9408	22651817	0.238273	0.00206436	29853795	99.9919	100	24571396	89.73	49288757	NA	NA	NA	NA	NA	NA
AnswerALS	CTRL_NEUCV136DHM	133777770	169397330	169397330	133777770	100	66882436	6.51466e-05	0.99	55.087	48.9266	41444984	0.278311	0.00183454	35619560	99.9904	100	45549599	89.72	61182809	NA	NA	NA	NA	NA	NA
AnswerALS	CTRL_NEUCV809LL4	75164929	112702935	112702935	75164929	100	37579947	0.000359051	0.99	51.0501	34.1004	19217322	0.199274	0.00292024	37538006	99.9933	100	20568369	87.18	33519005	NA	NA	NA	NA	NA	NA
AnswerALS	CTRL_NEUDA782GW3	84711501	107695370	107695370	84711501	100	42353186	8.14873e-05	1	63.7486	38.7405	20862147	0.160241	0.00266665	22983869	99.9939	100	21427666	91.81	39438521	NA	NA	NA	NA	NA	NA
AnswerALS	CTRL_NEUDE949BP3	106950527	160325830	160325830	106950527	100	53472417	0.000465735	0.97	50.2889	37.2289	29845269	0.213953	0.00255779	53375303	99.9947	100	31526501	88.57	48108748	NA	NA	NA	NA	NA	NA
AnswerALS	CTRL_NEUDM126GNG	109647418	144319019	144319019	109647418	100	54820128	8.39595e-05	0.98	59.5063	44.5629	32158364	0.185721	0.00270726	34671601	99.9935	100	34382218	89.76	50168400	NA	NA	NA	NA	NA	NA
AnswerALS	CTRL_NEUDT762KUL	104193773	168014070	168014070	104193773	100	52094773	0.000364415	1	39.0493	32.664	27441220	0.338047	0.00211235	63820297	99.9959	100	30288348	85.3	45243066	NA	NA	NA	NA	NA	NA
AnswerALS	CTRL_NEUEB210XRC	126699869	166317212	166317212	126699869	100	63340865	0.000319882	1	48.5967	45.4798	37826434	0.338585	0.00196931	39617343	99.9857	100	42145092	87.81	57006910	NA	NA	NA	NA	NA	NA
AnswerALS	CTRL_NEUEY565NWT	99688142	135142105	135142105	99688142	100	49840653	0.00021365	1	58.7813	40.8658	27615249	0.170502	0.00269839	35453963	99.9931	100	29065895	90.01	45685875	NA	NA	NA	NA	NA	NA
AnswerALS	CTRL_NEUFL733GX5	123100513	163533801	163533801	123100513	100	61545257	0.000246229	1.02	55.3046	38.7385	31677879	0.236233	0.00203745	40433288	99.9919	100	32733496	90.31	56609176	NA	NA	NA	NA	NA	NA
AnswerALS	CTRL_NEUFZ500KDB	105364734	144983815	144983815	105364734	100	52678661	0.00012489	0.99	56.2539	40.8654	29626090	0.192852	0.00285392	39619081	99.993	100	31637441	89.34	47960440	NA	NA	NA	NA	NA	NA
AnswerALS	CTRL_NEUFZ508VBV	92018121	113000997	113000997	92018121	100	46006716	3.56821e-05	1.01	64.9924	44.6393	25222765	0.175065	0.00251456	20982876	99.9949	100	26953022	92.14	42988984	NA	NA	NA	NA	NA	NA
AnswerALS	CTRL_NEUHE723FGT	125537737	162056376	162056376	125537737	100	62764270	0.00119378	0.98	58.6588	32.9762	26721907	0.215906	0.00216138	36518639	99.9927	100	26793823	90.97	58252831	NA	NA	NA	NA	NA	NA
AnswerALS	CTRL_NEUHZ716BZ2	85710543	111187686	111187686	85710543	100	42852487	0.000206994	0.96	61.7933	39.9712	22222904	0.169172	0.00284496	25477143	99.9935	100	23292684	90.31	39527760	NA	NA	NA	NA	NA	NA
AnswerALS	CTRL_NEUJH290RH7	82173096	118342717	118342717	82173096	100	41084532	0.000173128	0.99	54.1948	36.1164	21371505	0.186395	0.00251457	36169621	99.9951	100	23245087	88.94	37082361	NA	NA	NA	NA	NA	NA
AnswerALS	CTRL_NEUJX341NDP	86296043	112040549	112040549	86296043	100	43145527	0.000169917	0.95	61.7216	36.7673	20598281	0.169698	0.00262196	25744506	99.9942	100	21891892	90.82	39861968	NA	NA	NA	NA	NA	NA
AnswerALS	CTRL_NEUKW131XJ2	95809608	136890063	136890063	95809608	100	47902177	0.000448046	0.97	52.0243	41.411	28345282	0.226584	0.00255121	41080455	99.9945	100	30623541	88.47	43164946	NA	NA	NA	NA	NA	NA
AnswerALS	CTRL_NEULL933JXY	110585326	143995298	143995298	110585326	100	55288588	5.43646e-05	0.99	55.4899	40.8744	29430905	0.252399	0.00182146	33409972	99.9926	100	32283777	89.42	50400099	NA	NA	NA	NA	NA	NA
AnswerALS	CTRL_NEUMA002VLD	135552971	169095441	169095441	135552971	100	67772754	3.85385e-05	0.98	53.4184	46.0328	38922106	0.310142	0.00202464	33542470	99.9945	100	41089506	91.08	62765223	NA	NA	NA	NA	NA	NA
AnswerALS	CTRL_NEUMF089KLV	117156561	165059662	165059662	117156561	100	58566711	0.000165129	0.98	44.8829	38.1485	31490598	0.34155	0.00200279	47903101	99.9802	100	35167692	85.93	52245074	NA	NA	NA	NA	NA	NA
AnswerALS	CTRL_NEUML507PFJ	112923055	150315261	150315261	112923055	100	56449107	0.000116112	1.02	43.6057	44.6797	33588188	0.39656	0.00201838	37392206	99.978	100	37457697	87.15	51219941	NA	NA	NA	NA	NA	NA
AnswerALS	CTRL_NEUMN061ATZ	93524847	128173953	128173953	93524847	100	46759563	0.000134407	0.99	57.8067	45.2738	29016282	0.17556	0.00273223	34649106	99.9939	100	29752572	90.24	43033290	NA	NA	NA	NA	NA	NA
AnswerALS	CTRL_NEUMT184NWC	136862206	224271425	224271425	136862206	100	68422512	0.00251251	0.99	39.4397	32.2234	36139122	0.321582	0.00211291	87409219	99.9874	100	41155454	82.33	58323568	NA	NA	NA	NA	NA	NA
AnswerALS	CTRL_NEUNC876ZB2	118137032	152219678	152219678	118137032	100	59063901	0.000115039	1	52.6795	45.6811	34770809	0.295167	0.0018412	34082646	99.9922	100	38077080	88.79	53739361	NA	NA	NA	NA	NA	NA
AnswerALS	CTRL_NEUNN472ACB	115095631	163191184	163191184	115095631	100	57541164	0.000252525	1.01	45.8421	40.2768	32868036	0.322258	0.00222346	48095553	99.9884	100	37297185	86.51	50810753	NA	NA	NA	NA	NA	NA
AnswerALS	CTRL_NEUNW343RXP	81656013	101975419	101975419	81656013	100	40825164	7.34118e-05	0.99	63.9425	45.4137	23157025	0.17271	0.00262309	20319406	99.993	100	24466778	91.8	38038971	NA	NA	NA	NA	NA	NA
AnswerALS	CTRL_NEUPH301NNX	97626796	124778743	124778743	97626796	100	48810411	0.000708378	0.98	62.9007	38.6896	24139662	0.168067	0.00265562	27151947	99.9939	100	25335234	91.23	45245936	NA	NA	NA	NA	NA	NA
AnswerALS	CTRL_NEUPL878MTL	119315528	145479308	145479308	119315528	100	59652672	0.000106277	1.01	59.1547	45.2705	32932752	0.255547	0.00186927	26163780	99.9915	100	35298095	91.07	55420022	NA	NA	NA	NA	NA	NA
AnswerALS	CTRL_NEUPW536ZKZ	140584593	183287662	183287662	140584593	100	70282990	4.53795e-05	1	47.4612	45.68	41869158	0.357446	0.0019376	42703069	99.9868	100	47060687	88.27	63578832	NA	NA	NA	NA	NA	NA
AnswerALS	CTRL_NEURJ861MMD	126644009	177617449	177617449	126644009	100	63318324	0.000123347	0.99	54.4943	33.7747	29996606	0.204296	0.00261337	50973440	99.9942	100	32347065	88.58	57183408	NA	NA	NA	NA	NA	NA
AnswerALS	CTRL_NEURV546WMW	157220261	202295873	202295873	157220261	100	78604322	0.00023358	1.01	53.0022	40.2067	40671295	0.293329	0.00212062	45075612	99.9926	100	42355896	90.81	72498559	NA	NA	NA	NA	NA	NA
AnswerALS	CTRL_NEUUV825HYF	83800552	107396217	107396217	83800552	100	41897686	0.00044977	0.96	63.5613	37.262	20010218	0.157226	0.00266664	23595665	99.9938	100	20854070	91.47	38901768	NA	NA	NA	NA	NA	NA
AnswerALS	CTRL_NEUVZ050YX7	92660498	126950374	126950374	92660498	100	46327705	0.000369494	0.96	58.4476	35.3871	22463170	0.166282	0.00260632	34289876	99.9945	100	23548444	89.93	42302176	NA	NA	NA	NA	NA	NA
AnswerALS	CTRL_NEUWN092BVG	124441297	267096673	267096673	124441297	100	62217948	0.000736565	1.02	26.4441	22.3644	29868384	0.399273	0.00187586	142655376	99.9957	100	35643330	77.13	49313107	NA	NA	NA	NA	NA	NA
AnswerALS	CTRL_NEUWT164JRQ	135918939	165861184	165861184	135918939	100	67954059	0.000684528	0.99	60.6683	36.6371	30385906	0.23631	0.00218119	29942245	99.992	100	31316871	92.3	63842878	NA	NA	NA	NA	NA	NA
AnswerALS	CTRL_NEUXC258VTR	152107663	209900868	209900868	152107663	100	76050099	0.00016365	1	47.4439	37.2614	39107873	0.318962	0.00221597	57793205	99.9951	100	42315109	88.66	68669786	NA	NA	NA	NA	NA	NA
AnswerALS	CTRL_NEUXP955XW7	114681956	149912733	149912733	114681956	100	57335068	0.000118442	1.01	52.7146	39.4187	29550314	0.283886	0.0018471	35230777	99.9897	100	32850947	88.44	51944509	NA	NA	NA	NA	NA	NA
AnswerALS	CTRL_NEUXW311EFC	104639552	288942845	288942845	104639552	100	52317273	0.000163233	1.02	18.0132	13.9929	20216523	0.46467	0.00204498	184303293	99.9952	100	25421145	69.72	37720814	NA	NA	NA	NA	NA	NA
AnswerALS	CTRL_NEUYM205MRL	107448896	130702708	130702708	107448896	100	53721197	0.000138417	0.98	66.5431	44.2169	28898107	0.163942	0.00268971	23253812	99.9939	100	30061334	92.29	50334794	NA	NA	NA	NA	NA	NA
neurolincs.diMN	00072001A02	135941676	230048169	230048169	135941676	100	67891519	4.86475e-05	1	38.2381	NA	NA	0.322099	0.00441277	94106493	99.8833	NA	NA	85.1	59399312	NA	NA	NA	NA	NA	NA
neurolincs.diMN	00072001B02	94178800	113979200	113979200	94178800	100	47033246	0.00024065	1.04	58.128	NA	NA	0.270977	0.00415476	19800400	99.8808	NA	NA	91.78	44306370	NA	NA	NA	NA	NA	NA
neurolincs.diMN	00072002A02	128354706	233021285	233021285	128354706	100	64131194	1.88966e-05	1.05	32.3512	NA	NA	0.385579	0.00359513	104666579	99.9281	NA	NA	81.85	54374177	NA	NA	NA	NA	NA	NA
neurolincs.diMN	00072002B02	121345546	178706446	178706446	121345546	100	60617500	1.32335e-05	1.03	43.8541	NA	NA	0.325116	0.00335351	57360900	99.9089	NA	NA	83.17	54504534	NA	NA	NA	NA	NA	NA
neurolincs.diMN	00072006A01	127718938	173144213	173144213	127718938	100	63815376	0.000107534	1.08	48.6465	NA	NA	0.314414	0.00349657	45425275	99.931	NA	NA	89.19	58172615	NA	NA	NA	NA	NA	NA
neurolincs.diMN	00072006B01	126436139	163172628	163172628	126436139	100	63166742	9.85345e-05	1.04	52.3555	NA	NA	0.298745	0.00327896	36736489	99.9188	NA	NA	89.75	58149679	NA	NA	NA	NA	NA	NA
neurolincs.diMN	00072007A01	125824321	159464428	159464428	125824321	100	62865712	7.22651e-06	1.09	52.1799	NA	NA	0.313698	0.00360188	33640107	99.9262	NA	NA	90.13	58022536	NA	NA	NA	NA	NA	NA
neurolincs.diMN	00072007B01	140248486	185851687	185851687	140248486	100	70064449	1.10035e-05	1.02	49.5183	NA	NA	0.317949	0.00330926	45603201	99.9147	NA	NA	88.78	64085726	NA	NA	NA	NA	NA	NA
neurolincs.diMN	00072008A02	113439206	174996013	174996013	113439206	100	56644047	0.000130222	1	44.0717	NA	NA	0.287272	0.00490329	61556807	99.8668	NA	NA	86.51	50470377	NA	NA	NA	NA	NA	NA
neurolincs.diMN	00072008B02	130419423	186533158	186533158	130419423	100	65118457	0.000113254	1.02	48.0925	NA	NA	0.282421	0.00473603	56113735	99.8601	NA	NA	88.34	59327132	NA	NA	NA	NA	NA	NA
neurolincs.diMN	00072010A02	97616064	123704269	123704269	97616064	100	48751803	0.000211339	1.02	56.7604	NA	NA	0.253716	0.0043931	26088205	99.8848	NA	NA	90.4	45386503	NA	NA	NA	NA	NA	NA
neurolincs.diMN	00072010B02	97718802	128795458	128795458	97718802	100	48795660	0.000267708	1.02	53.0595	NA	NA	0.271663	0.00432211	31076656	99.8695	NA	NA	89.62	45162304	NA	NA	NA	NA	NA	NA
neurolincs.diMN	00072012A01	148024478	221266815	221266815	148024478	100	73944529	1.47152e-05	1.06	41.9842	NA	NA	0.345136	0.00358055	73242337	99.9085	NA	NA	85.59	65569118	NA	NA	NA	NA	NA	NA
neurolincs.diMN	00072012B01	122573980	213140649	213140649	122573980	100	61231109	2.36887e-05	1.09	34.8602	NA	NA	0.363857	0.00348626	90566669	99.9088	NA	NA	82.91	52372164	NA	NA	NA	NA	NA	NA
neurolincs.diMN	00072013A02	118696846	192328501	192328501	118696846	100	59305314	3.41865e-05	1.07	38.3442	NA	NA	0.350213	0.00358888	73631655	99.9274	NA	NA	85.32	51716157	NA	NA	NA	NA	NA	NA
neurolincs.diMN	00072013B02	46670716	59683321	59683321	46670716	100	23314228	3.4496e-05	1.02	56.5013	NA	NA	0.246293	0.00373401	13012605	99.9095	NA	NA	90.82	21658777	NA	NA	NA	NA	NA	NA
neurolincs.diMN	00072014A02	126791091	241860665	241860665	126791091	100	63323993	4.48388e-05	0.97	32.8944	NA	NA	0.338306	0.00426765	115069574	99.8871	NA	NA	82.07	53450807	NA	NA	NA	NA	NA	NA
neurolincs.diMN	00072014B02	128538219	181437080	181437080	128538219	100	64204227	3.19167e-05	1.02	48.7706	NA	NA	0.282723	0.00387089	52898861	99.899	NA	NA	89.19	58677514	NA	NA	NA	NA	NA	NA
neurolincs.diMN	00072015A01	115356666	158112293	158112293	115356666	100	57615661	0.000157018	1.04	48.9703	NA	NA	0.300918	0.00394168	42755627	99.8913	NA	NA	88.68	52283322	NA	NA	NA	NA	NA	NA
neurolincs.diMN	00072015B01	126695445	219773032	219773032	126695445	100	63292889	0.000638976	1.05	35.275	NA	NA	0.357848	0.00343049	93077587	99.9134	NA	NA	83.83	54369447	NA	NA	NA	NA	NA	NA
neurolincs.diMN	00072018A02	111320345	138933136	138933136	111320345	100	55562883	0.000170243	1.06	54.6048	NA	NA	0.291659	0.00402836	27612791	99.8252	NA	NA	88.21	51515998	NA	NA	NA	NA	NA	NA
neurolincs.diMN	00072018B02	132755451	180480035	180480035	132755451	100	66288152	0.000131996	1.01	49.233	NA	NA	0.304696	0.00409305	47724584	99.8651	NA	NA	88.72	60940845	NA	NA	NA	NA	NA	NA
neurolincs.diMN	00072019A02	124986603	236421103	236421103	124986603	100	62440538	0.00017638	1.02	32.7988	NA	NA	0.347422	0.00388548	111434500	99.9156	NA	NA	82.54	52805605	NA	NA	NA	NA	NA	NA
neurolincs.diMN	00072019B02	147282515	183896260	183896260	147282515	100	73550040	0.000168184	0.98	53.8249	NA	NA	0.303372	0.00406206	36613745	99.8761	NA	NA	90.94	68691397	NA	NA	NA	NA	NA	NA
neurolincs.diMN	00072028A01	132870476	220521382	220521382	132870476	100	66373545	0.00010045	1.07	37.2818	NA	NA	0.351354	0.00360567	87650906	99.9071	NA	NA	82.84	57550940	NA	NA	NA	NA	NA	NA
neurolincs.diMN	00072028B01	128995074	193530490	193530490	128995074	100	64452299	0.000107108	1.06	41.8989	NA	NA	0.343485	0.00318208	64535416	99.9299	NA	NA	85.95	57436868	NA	NA	NA	NA	NA	NA
neurolincs.diMN	00072029A01	106521084	182347069	182347069	106521084	100	53202122	0.000311679	1.06	36.3313	NA	NA	0.346029	0.00395744	75825985	99.8903	NA	NA	83.28	45652536	NA	NA	NA	NA	NA	NA
neurolincs.diMN	00072029B01	129663114	155124570	155124570	129663114	100	64781383	2.78614e-05	1.1	55.1699	NA	NA	0.316344	0.00316468	25461456	99.9226	NA	NA	90.69	60478486	NA	NA	NA	NA	NA	NA
neurolincs.diMN	00072034A01	126821822	169942398	169942398	126821822	100	63361107	7.34223e-05	1.05	49.694	NA	NA	0.307243	0.00366403	43120576	99.9215	NA	NA	88.71	58025659	NA	NA	NA	NA	NA	NA
neurolincs.diMN	00072034C01	136723117	187549403	187549403	136723117	100	68306236	0.000114049	1.04	45.5747	NA	NA	0.349683	0.00327561	50826286	99.9191	NA	NA	87.16	62019587	NA	NA	NA	NA	NA	NA
neurolincs.diMN	A-042-00iCTR-003	72933637	115482294	115482294	72933637	100	36430618	6.14359e-05	1.03	48.3648	NA	NA	0.196205	0.00216119	42548657	99.9007	NA	NA	86.39	32117381	NA	NA	NA	NA	NA	NA
neurolincs.diMN	A-042-00iCTR-004	80664165	114902116	114902116	80664165	100	40291268	5.22428e-05	1.06	53.3611	NA	NA	0.205768	0.0019302	34237951	99.8988	NA	NA	87.58	36178657	NA	NA	NA	NA	NA	NA
neurolincs.diMN	A-042-25iCTR-003	90791001	196170471	196170471	90791001	100	45356754	0.000167787	1.04	29.6126	NA	NA	0.321581	0.00202123	105379470	99.9146	NA	NA	76.83	35959903	NA	NA	NA	NA	NA	NA
neurolincs.diMN	A-042-25iCTR-004	105034279	152195347	152195347	105034279	100	52463612	2.95127e-05	1.08	50.0655	NA	NA	0.243061	0.00173315	47161068	99.8981	NA	NA	85.75	46397163	NA	NA	NA	NA	NA	NA
neurolincs.diMN	A-042-28iALS-003	60575786	85175631	85175631	60575786	100	30261072	3.04357e-05	1	56.6566	NA	NA	0.169235	0.00192007	24599845	99.9114	NA	NA	89.22	27509794	NA	NA	NA	NA	NA	NA
neurolincs.diMN	A-042-28iALS-005	85676346	138127203	138127203	85676346	100	42771822	3.10745e-05	1.02	46.5046	NA	NA	0.215862	0.00177023	52450857	99.8451	NA	NA	85.96	37588074	NA	NA	NA	NA	NA	NA
neurolincs.diMN	A-042-29iALS-003	87345844	104514733	104514733	87345844	100	43633538	2.34273e-05	1.03	62.4778	NA	NA	0.228698	0.00184493	17168889	99.9098	NA	NA	90.52	40374838	NA	NA	NA	NA	NA	NA
neurolincs.diMN	A-042-29iALS-004	95816596	141144444	141144444	95816596	100	47865904	5.85347e-05	1.05	48.6964	NA	NA	0.251449	0.00170056	45327848	99.9115	NA	NA	86.92	42550998	NA	NA	NA	NA	NA	NA
neurolincs.diMN	A-042-30iALS-003	77416918	102396365	102396365	77416918	100	38671139	8.04999e-05	1.04	58.6153	NA	NA	0.194683	0.00196028	24979447	99.9036	NA	NA	88.96	35212928	NA	NA	NA	NA	NA	NA
neurolincs.diMN	A-042-30iALS-004	102751248	136491201	136491201	102751248	100	51326745	4.89826e-05	1.07	58.2698	NA	NA	0.197065	0.00175374	33739953	99.9049	NA	NA	89.08	46825808	NA	NA	NA	NA	NA	NA
neurolincs.diMN	A-042-52iALS-003	73314114	105152444	105152444	73314114	100	36626533	2.40521e-05	1.02	49.5757	NA	NA	0.256968	0.00183226	31838330	99.9167	NA	NA	87.63	32786448	NA	NA	NA	NA	NA	NA
neurolincs.diMN	A-042-52iALS-004	95698993	133431493	133431493	95698993	100	47804764	1.55466e-05	1.07	50.8295	NA	NA	0.262022	0.00164495	37732500	99.9065	NA	NA	87.51	43059847	NA	NA	NA	NA	NA	NA
neurolincs.diMN	A-042-83iCTR-003	95760241	243258163	243258163	95760241	100	47840562	1.22612e-05	1.08	22.9545	NA	NA	0.376408	0.00202841	147497922	99.9174	NA	NA	71.68	35437258	NA	NA	NA	NA	NA	NA
neurolincs.diMN	A-042-83iCTR-004	84808205	166729922	166729922	84808205	100	42367425	7.96284e-06	1.09	33.6021	NA	NA	0.301175	0.00175545	81921717	99.9135	NA	NA	79.32	34527944	NA	NA	NA	NA	NA	NA
catanese	c9orf72_1	75957394	81967185	81967185	75957394	100	37968138	1.79638e-05	1.08	61.6516	NA	NA	0.315076	0.00255595	6009791	99.9722	NA	NA	95.02	36788530	NA	NA	NA	NA	NA	NA
catanese	c9orf72_2	72919132	78480260	78480260	72919132	100	36451110	2.81766e-05	1.05	62.3523	NA	NA	0.30917	0.00262082	5561128	99.9768	NA	NA	95.08	35311214	NA	NA	NA	NA	NA	NA
catanese	c9orf72_3	76337728	82563723	82563723	76337728	100	38161015	5.97917e-06	1.06	58.6481	NA	NA	0.346512	0.00275188	6225995	99.9794	NA	NA	94.71	36947989	NA	NA	NA	NA	NA	NA
catanese	c9orf72_4	71229641	76888537	76888537	71229641	100	35607323	2.26036e-05	1.1	60.8419	NA	NA	0.323337	0.00252683	5658896	99.9789	NA	NA	94.78	34466646	NA	NA	NA	NA	NA	NA
catanese	c9orf72_5	70109568	76105593	76105593	70109568	100	35046568	1.63372e-05	1.09	56.9698	NA	NA	0.362158	0.00260232	5996025	99.9766	NA	NA	94.61	33883013	NA	NA	NA	NA	NA	NA
catanese	c9orf72_6	69814167	75301066	75301066	69814167	100	34898923	9.8189e-06	1.11	57.4499	NA	NA	0.361781	0.00269032	5486899	99.9766	NA	NA	94.95	33801000	NA	NA	NA	NA	NA	NA
catanese	ctrl_1	65434941	70580531	70580531	65434941	100	32708636	2.44937e-05	1.08	59.9053	NA	NA	0.334629	0.00257676	5145590	99.973	NA	NA	95.09	31699462	NA	NA	NA	NA	NA	NA
catanese	ctrl_2	60047749	64571298	64571298	60047749	100	30017201	7.61089e-06	1.06	62.1414	NA	NA	0.312248	0.00236855	4523549	99.9778	NA	NA	95.42	29103408	NA	NA	NA	NA	NA	NA
catanese	ctrl_3	63620482	68216444	68216444	63620482	100	31804721	1.07484e-05	1.08	59.7261	NA	NA	0.341274	0.00246694	4595962	99.9826	NA	NA	95.5	30862009	NA	NA	NA	NA	NA	NA
catanese	fus_1	67955571	73428734	73428734	67955571	100	33970617	9.96346e-06	1.06	60.6393	NA	NA	0.325379	0.00252173	5473163	99.9789	NA	NA	95	32894443	NA	NA	NA	NA	NA	NA
catanese	fus_2	63220005	68675328	68675328	63220005	100	31603980	7.1904e-06	1.07	60.8505	NA	NA	0.319067	0.002517	5455323	99.9809	NA	NA	95.21	30591145	NA	NA	NA	NA	NA	NA
catanese	fus_3	74148845	79882326	79882326	74148845	100	37066760	9.20453e-06	1.05	57.3909	NA	NA	0.36348	0.00256984	5733481	99.9793	NA	NA	95.3	35918835	NA	NA	NA	NA	NA	NA
catanese	fus_4	59851095	64881696	64881696	59851095	100	29921067	1.89586e-05	1.07	61.0649	NA	NA	0.318017	0.00255638	5030601	99.985	NA	NA	95.41	28970978	NA	NA	NA	NA	NA	NA
catanese	fus_5	70100137	75733720	75733720	70100137	100	35043505	1.62085e-05	1.06	55.7526	NA	NA	0.379645	0.00249399	5633583	99.9813	NA	NA	95.09	33946048	NA	NA	NA	NA	NA	NA
catanese	fus_6	66401477	72139932	72139932	66401477	100	33195335	1.0238e-05	1.08	58.0047	NA	NA	0.350565	0.00254232	5738455	99.9837	NA	NA	94.95	32122277	NA	NA	NA	NA	NA	NA
catanese	iso_1	65420693	70669639	70669639	65420693	100	32703372	0	1.06	60.5799	NA	NA	0.326263	0.00273158	5248946	99.9787	NA	NA	95.13	31687063	NA	NA	NA	NA	NA	NA
catanese	iso_2	72233630	78605662	78605662	72233630	100	36107695	0	1.05	58.2719	NA	NA	0.346863	0.00247931	6372032	99.9747	NA	NA	95.1	34960517	NA	NA	NA	NA	NA	NA
catanese	iso_3	70716047	76451317	76451317	70716047	100	35350396	6.5017e-06	1.04	61.4715	NA	NA	0.316114	0.0024646	5735270	99.9784	NA	NA	95.15	34278261	NA	NA	NA	NA	NA	NA
dafinca	c9orf72_1	121035567	132747772	132747772	121035567	100	60511122	1.83969e-06	1.19	58.8639	NA	NA	0.331559	0.00263542	11712205	99.989	NA	NA	92.58	57798843	NA	NA	NA	NA	NA	NA
dafinca	c9orf72_2	118789660	132869385	132869385	118789660	100	59388555	3.76738e-06	1.31	65.4752	NA	NA	0.238722	0.00234707	14079725	99.9894	NA	NA	91.76	56299561	NA	NA	NA	NA	NA	NA
dafinca	c9orf72_3	101537136	109650109	109650109	101537136	100	50761452	0	1.14	65.6458	NA	NA	0.265317	0.00248219	8112973	99.986	NA	NA	91.22	48515807	NA	NA	NA	NA	NA	NA
dafinca	c9orf72_4	106049359	119503299	119503299	106049359	100	53018709	0	1.21	62.3808	NA	NA	0.26982	0.0024909	13453940	99.9887	NA	NA	92.11	50254110	NA	NA	NA	NA	NA	NA
dafinca	ctrl_1	105491420	119502002	119502002	105491420	100	52737233	2.1101e-06	1.22	67.6331	NA	NA	0.203468	0.00273499	14010582	99.9839	NA	NA	91.4	50043374	NA	NA	NA	NA	NA	NA
dafinca	iso_1	110514258	126081076	126081076	110514258	100	55250944	2.03411e-06	1.14	58.3846	NA	NA	0.305962	0.00252039	15566818	99.9888	NA	NA	89.66	51904662	NA	NA	NA	NA	NA	NA
dafinca	iso_2	106736217	117587500	117587500	106736217	100	53359671	0	1.16	59.8587	NA	NA	0.315709	0.00261606	10851283	99.9842	NA	NA	90.48	50824778	NA	NA	NA	NA	NA	NA
dafinca	iso_3	106149403	119518192	119518192	106149403	100	53067334	6.30424e-06	1.19	67.6493	NA	NA	0.208851	0.00263644	13368789	99.9861	NA	NA	90.97	50439866	NA	NA	NA	NA	NA	NA
dafinca	iso_4	92324252	103350221	103350221	92324252	100	46155034	0	1.18	57.6484	NA	NA	0.329921	0.00260797	11025969	99.9846	NA	NA	89.83	43738930	NA	NA	NA	NA	NA	NA
dafinca	iso_5	110135429	123636396	123636396	110135429	100	55060726	0	1.07	50.6531	NA	NA	0.408146	0.00242657	13500967	99.9873	NA	NA	89.57	51988008	NA	NA	NA	NA	NA	NA
dafinca	iso_6	112546857	126042797	126042797	112546857	100	56265174	0	1.23	45.1806	NA	NA	0.474039	0.0025985	13495940	99.9853	NA	NA	89.66	53279237	NA	NA	NA	NA	NA	NA
dafinca	iso_7	94610729	105135911	105135911	94610729	100	47299602	2.37277e-06	1.23	59.7915	NA	NA	0.3104	0.00243512	10525182	99.9878	NA	NA	90.88	44856979	NA	NA	NA	NA	NA	NA
dafinca	ctrl_1	16576302	17489968	17489968	16576302	100	8275371	0	1.08	85.3662	NA	NA	0.073477	0.004174	913666	99.8458	NA	NA	96.02	8070745	NA	NA	NA	NA	NA	NA
dafinca	ctrl_2	18972276	20097878	20097878	18972276	100	9472448	0	1.09	83.9944	NA	NA	0.082375	0.00406848	1125602	99.8557	NA	NA	95.6	9202716	NA	NA	NA	NA	NA	NA
dafinca	ctrl_3	19783273	20867596	20867596	19783273	100	9878007	0	1.11	84.8485	NA	NA	0.079675	0.0039749	1084323	99.8622	NA	NA	96.04	9633247	NA	NA	NA	NA	NA	NA
dafinca	ctrl_4	15583580	16625552	16625552	15583580	100	7776614	0	1.21	81.1749	NA	NA	0.106605	0.00392027	1041972	99.8052	NA	NA	91.17	7568676	NA	NA	NA	NA	NA	NA
dafinca	tardbp_1	19574454	20693487	20693487	19574454	100	9772054	0	1.21	83.9071	NA	NA	0.08622	0.00381388	1119033	99.845	NA	NA	94.26	9511682	NA	NA	NA	NA	NA	NA
dafinca	tardbp_2	18517769	19719622	19719622	18517769	100	9239181	3.71772e-05	1.23	82.9108	NA	NA	0.089737	0.0041516	1201853	99.7872	NA	NA	93.02	8998264	NA	NA	NA	NA	NA	NA
dafinca	tardbp_3	20485715	21679042	21679042	20485715	100	10224310	0	1.19	81.6885	NA	NA	0.109326	0.00399818	1193327	99.8189	NA	NA	93.58	9957003	NA	NA	NA	NA	NA	NA
dafinca	tardbp_4	21895246	23787368	23787368	21895246	100	10932302	2.10677e-05	1.29	71.9341	NA	NA	0.191469	0.00395242	1892122	99.8601	NA	NA	93.74	10582849	NA	NA	NA	NA	NA	NA
dafinca	tardbp_5	18544776	19538517	19538517	18544776	100	9258793	1.28999e-05	1.09	84.4308	NA	NA	0.083507	0.00402305	993741	99.8534	NA	NA	95.57	9003671	NA	NA	NA	NA	NA	NA
dafinca	tardbp_6	20071514	21044889	21044889	20071514	100	10025089	1.18298e-05	1.09	85.3595	NA	NA	0.08076	0.00363808	973375	99.8937	NA	NA	96.13	9778365	NA	NA	NA	NA	NA	NA
luisier	d35_ctrl_1	14137164	17365755	17365755	14137164	100	14137164	3.19143e-05	0.97	NA	NA	NA	0.424189	0.00255428	3228591	0	NA	NA	89.92	12777849	1.93005	NA	47	60	35.2258	47
luisier	d35_ctrl_2	12395390	15087201	15087201	12395390	100	12395390	0	0.92	NA	NA	NA	0.435478	0.00281536	2691811	0	NA	NA	90.2	11235044	1.91362	NA	47	60	36.3561	47
luisier	d35_ctrl_3	13781703	16430800	16430800	13781703	100	13781703	0	0.92	NA	NA	NA	0.4551	0.00276154	2649097	0	NA	NA	90.76	12561469	1.85408	NA	47	60	37.3892	47
luisier	d35_vcp_1	10394568	12882428	12882428	10394568	100	10394568	1.35071e-05	1.09	NA	NA	NA	0.446962	0.00243387	2487860	0	NA	NA	89	9302422	2.0396	NA	48	60	37.3405	48
luisier	d35_vcp_2	15815865	19279401	19279401	15815865	100	15815865	0	1	NA	NA	NA	0.443607	0.00240085	3463536	0	NA	NA	90.36	14356502	2.00673	NA	48	60	36.7101	48
luisier	d35_vcp_3	5906382	7352632	7352632	5906382	100	5906382	0	0.87	NA	NA	NA	0.282392	0.00291364	1446250	0	NA	NA	90.28	5362641	1.83407	NA	45	60	22.5897	45
wang	iso_1	30043364	31484983	31484983	30043364	100	14914560	1.61393e-05	1.08	77.9823	NA	NA	0.157261	0.00631934	1441619	99.2869	NA	NA	90.82	14677818	NA	NA	NA	NA	NA	NA
wang	iso_2	30198322	31651805	31651805	30198322	100	14981698	6.41119e-05	1.04	78.0068	NA	NA	0.156546	0.00654328	1453483	99.2221	NA	NA	90.39	14766976	NA	NA	NA	NA	NA	NA
wang	sod1_1	30809361	32337592	32337592	30809361	100	15287653	3.14916e-05	1.06	78.1452	NA	NA	0.153305	0.00650948	1528231	99.2403	NA	NA	90.32	15039892	NA	NA	NA	NA	NA	NA
wang	sod1_2	30686515	32213431	32213431	30686515	100	15236081	1.58574e-05	1.05	78.117	NA	NA	0.154028	0.00623008	1526916	99.3015	NA	NA	90.98	14983631	NA	NA	NA	NA	NA	NA
kiskinis	iso_1	12452702	17772558	17772558	12452702	100	6217630	0	1.23	55.9584	NA	NA	0.138765	0.00255174	5319856	99.8599	NA	NA	80.22	5657335	NA	NA	NA	NA	NA	NA
kiskinis	iso_2	10126374	14391602	14391602	10126374	100	5057244	0	1.17	59.2571	NA	NA	0.092385	0.00554934	4265228	99.8826	NA	NA	57.22	4604554	NA	NA	NA	NA	NA	NA
kiskinis	iso_3	18104053	32559601	32559601	18104053	100	9040767	0	1.21	41.1114	NA	NA	0.188924	0.00296648	14455548	99.8756	NA	NA	72.59	7772222	NA	NA	NA	NA	NA	NA
kiskinis	sod1_1	16718799	18243146	18243146	16718799	100	8343800	7.47402e-05	1.11	36.7568	NA	NA	0.579065	0.00365922	1524347	99.8134	NA	NA	71.79	8048144	NA	NA	NA	NA	NA	NA
kiskinis	sod1_2	30656110	32740754	32740754	30656110	100	15295018	0	1.15	39.2714	NA	NA	0.563443	0.00207562	2084644	99.7845	NA	NA	91.61	14850599	NA	NA	NA	NA	NA	NA
sareen	c9orf72_1	24845406	33212470	33212470	24845406	100	24845406	1.00992e-05	1.09	NA	NA	NA	0.493514	0.00283754	8367064	0	NA	NA	86.58	21655725	1.77678	NA	50	50	42.0827	50
sareen	c9orf72_2	28151852	37739985	37739985	28151852	100	28151852	0	1.1	NA	NA	NA	0.513295	0.00281732	9588133	0	NA	NA	86.21	24431401	1.9301	NA	50	50	43.9488	50
sareen	c9orf72_3	41219527	56126483	56126483	41219527	100	41219527	9.90697e-06	1.07	NA	NA	NA	0.527217	0.0030292	14906956	0	NA	NA	86.16	35777527	1.77988	NA	50	50	45.3153	50
sareen	c9orf72_4	36409834	51259702	51259702	36409834	100	36409834	3.49187e-06	1.09	NA	NA	NA	0.556295	0.00279455	14849868	0	NA	NA	85.25	31216316	1.7838	NA	49	50	48.0386	50
sareen	ctrl_1	34637930	47037378	47037378	34637930	100	34637930	1.12744e-05	1.09	NA	NA	NA	0.515683	0.00310118	12399448	0	NA	NA	86.02	29995779	1.71437	NA	49	50	44.2338	50
sareen	ctrl_2	36036948	51713786	51713786	36036948	100	36036948	3.96898e-06	1.07	NA	NA	NA	0.529704	0.00301755	15676838	0	NA	NA	83.66	30377803	1.87643	NA	50	50	45.9276	50
sareen	ctrl_3	30120447	41597088	41597088	30120447	100	30120447	0	1.1	NA	NA	NA	0.527209	0.00288631	11476641	0	NA	NA	85.8	26005996	1.78971	NA	50	50	45.4011	50
sareen	ctrl_4	32042851	45335936	45335936	32042851	100	32042851	0	1.11	NA	NA	NA	0.564093	0.00289514	13293085	0	NA	NA	84.18	27146239	1.80809	NA	50	50	49.0197	50
sommer	c9orf72_1	64336887	68180133	68180133	64336887	100	32164997	2.11193e-05	1.15	57.568	NA	NA	0.371038	0.00356478	3843246	99.9893	NA	NA	95.53	31119676	NA	NA	NA	NA	NA	NA
sommer	c9orf72_2	59830017	63876868	63876868	59830017	100	29911673	1.51238e-05	1.18	58.6618	NA	NA	0.354318	0.00447983	4046851	99.9889	NA	NA	95.38	28942710	NA	NA	NA	NA	NA	NA
sommer	c9orf72_3	69515736	74358559	74358559	69515736	100	34754477	6.53975e-06	1.16	53.8932	NA	NA	0.405207	0.00377208	4842823	99.9902	NA	NA	95.36	33598568	NA	NA	NA	NA	NA	NA
sommer	c9orf72_4	80391972	86053600	86053600	80391972	100	40188899	1.13198e-05	1.19	56.8753	NA	NA	0.371822	0.00374543	5661628	99.9824	NA	NA	95.13	38828950	NA	NA	NA	NA	NA	NA
sommer	c9orf72_5	61652359	65967842	65967842	61652359	100	30821964	7.37719e-06	1.16	59.4243	NA	NA	0.344064	0.00336438	4315483	99.9863	NA	NA	95.58	29791587	NA	NA	NA	NA	NA	NA
sommer	c9orf72_6	70120140	75192973	75192973	70120140	100	35054981	2.27481e-05	1.2	59.536	NA	NA	0.340776	0.00380081	5072833	99.9855	NA	NA	95.07	33842839	NA	NA	NA	NA	NA	NA
sommer	ctrl_1	61955188	66357819	66357819	61955188	100	30973008	2.56109e-05	1.15	60.8784	NA	NA	0.326305	0.00552098	4402631	99.9852	NA	NA	94.27	29911391	NA	NA	NA	NA	NA	NA
sommer	ctrl_2	70169531	75521771	75521771	70169531	100	35078491	9.7076e-06	1.13	60.2535	NA	NA	0.330383	0.00485171	5352240	99.9821	NA	NA	94.38	33866702	NA	NA	NA	NA	NA	NA
sommer	ctrl_3	62797464	67487027	67487027	62797464	100	31393786	3.26517e-05	1.16	61.9443	NA	NA	0.312421	0.00422644	4689563	99.9842	NA	NA	95.09	30310132	NA	NA	NA	NA	NA	NA
sommer	ctrl_4	64222789	69085377	69085377	64222789	100	32105084	2.82331e-05	1.22	55.4245	NA	NA	0.383816	0.00376525	4862588	99.9803	NA	NA	95.04	30986550	NA	NA	NA	NA	NA	NA
sommer	ctrl_5	62956346	66994033	66994033	62956346	100	31473476	3.58466e-06	1.21	58.6426	NA	NA	0.356663	0.00423827	4037687	99.9851	NA	NA	95.39	30464986	NA	NA	NA	NA	NA	NA
sommer	ctrl_6	61029668	64804558	64804558	61029668	100	30511929	1.84529e-05	1.27	55.2003	NA	NA	0.396642	0.00449138	3774890	99.9905	NA	NA	95.64	29601506	NA	NA	NA	NA	NA	NA
sterneckert	c9orf72_1	29486569	33917688	33917688	29486569	100	29486569	1.19919e-05	0.9	NA	NA	NA	0.579341	0.00276012	4431119	0	NA	NA	92.87	27517196	1.90987	NA	48	76	47.1329	48
sterneckert	c9orf72_2	31243868	36606014	36606014	31243868	100	31243868	3.81568e-06	0.93	NA	NA	NA	0.577691	0.00280339	5362146	0	NA	NA	92.55	29058077	1.77919	NA	48	76	46.6061	48
sterneckert	c9orf72_3	32063553	37667089	37667089	32063553	100	32063553	1.4822e-05	0.94	NA	NA	NA	0.588367	0.00271169	5603536	0	NA	NA	92.49	29798603	2.05548	NA	48	76	47.7155	48
sterneckert	ctrl_1	33374081	38505971	38505971	33374081	100	33374081	7.09524e-06	0.89	NA	NA	NA	0.601435	0.00281469	5131890	0	NA	NA	92.91	31164000	2.02624	NA	47	76	48.8568	48
sterneckert	ctrl_2	34261753	40216782	40216782	34261753	100	34261753	1.03094e-05	0.92	NA	NA	NA	0.614326	0.0027964	5955029	0	NA	NA	92.58	31871446	1.92404	NA	47	76	49.7759	48
sterneckert	ctrl_3	33589817	38967746	38967746	33589817	100	33589817	1.40314e-05	0.91	NA	NA	NA	0.610028	0.0028401	5377929	0	NA	NA	92.83	31330830	1.67989	NA	47	76	49.3193	48
kapeli	ctrl_1	20435843	25667654	25667654	20435843	100	20435843	6.1007e-06	0.85	NA	NA	NA	0.554723	0.00476515	5231811	0	NA	NA	87.77	18036576	2.1086	NA	48	50	22.7153	48
kapeli	ctrl_2	30183571	37590329	37590329	30183571	100	30183571	0	0.86	NA	NA	NA	0.582816	0.0034462	7406758	0	NA	NA	86.97	26825417	1.64515	NA	47	50	49.8265	47
kapeli	ctrl_3	12990116	16093163	16093163	12990116	100	12990116	0	0.83	NA	NA	NA	0.455431	0.00669415	3103047	0	NA	NA	87.3	11590391	1.69111	NA	47	50	36.0479	47
kapeli	fus_1	11628347	14571553	14571553	11628347	100	11628347	0	0.89	NA	NA	NA	0.421617	0.00269188	2943206	0	NA	NA	88.79	10382274	1.67199	NA	47	50	35.6024	47
kapeli	fus_2	20542668	26014667	26014667	20542668	100	20542668	1.3031e-05	0.82	NA	NA	NA	0.506807	0.00259699	5471999	0	NA	NA	88.57	18294585	1.73573	NA	47	50	43.5916	48
kapeli	fus_3	29894560	37829682	37829682	29894560	100	29894560	8.88657e-06	0.82	NA	NA	NA	0.567029	0.00270945	7935122	0	NA	NA	88.36	26553868	1.65292	NA	48	50	48.4515	48
desantis	ctrl_1	36464752	66855277	66855277	36464752	100	18210429	8.09627e-05	1.04	38.5819	NA	NA	0.251628	0.00220524	30390525	99.8796	NA	NA	82.22	15195161	NA	NA	NA	NA	NA	NA
desantis	ctrl_2	40806682	97439508	97439508	40806682	100	20381742	0.000105057	1.01	17.3045	NA	NA	0.549032	0.00225541	56632826	99.8941	NA	NA	70.47	14822076	NA	NA	NA	NA	NA	NA
desantis	ctrl_3	39635903	75448922	75448922	39635903	100	19795267	0.000156431	1	36.4445	NA	NA	0.265744	0.00210348	35813019	99.8855	NA	NA	81.6	16465064	NA	NA	NA	NA	NA	NA
desantis	fus_1	35612797	66471955	66471955	35612797	100	17785490	8.83494e-05	0.99	35.2177	NA	NA	0.300553	0.00212991	30859158	99.8826	NA	NA	79.99	14476588	NA	NA	NA	NA	NA	NA
desantis	fus_2	47294523	107673051	107673051	47294523	100	23619629	3.48691e-05	1.02	14.4215	NA	NA	0.64061	0.00225725	60378528	99.8831	NA	NA	72.36	17684239	NA	NA	NA	NA	NA	NA
desantis	fus_3	37794691	71049470	71049470	37794691	100	18874586	4.09159e-05	1.03	35.6246	NA	NA	0.289365	0.00214303	33254779	99.8796	NA	NA	81.44	15659611	NA	NA	NA	NA	NA	NA
smith	ctrl_1	56523441	63212608	63212608	56523441	100	28252066	0	1.14	76.3332	NA	NA	0.10184	0.00209218	6689167	99.9658	NA	NA	92.92	26581477	NA	NA	NA	NA	NA	NA
smith	ctrl_2	72973159	81543822	81543822	72973159	100	36477011	3.31706e-06	1.12	75.0434	NA	NA	0.119042	0.00195773	8570663	99.9738	NA	NA	93.03	34320173	NA	NA	NA	NA	NA	NA
smith	tardbp_1	81164834	89990577	89990577	81164834	100	40567587	1.55348e-05	1.11	78.0924	NA	NA	0.091812	0.00214738	8825743	99.9635	NA	NA	93.09	38444351	NA	NA	NA	NA	NA	NA
smith	tardbp_2	81670004	90694956	90694956	81670004	100	40820246	1.23417e-05	1.12	77.7884	NA	NA	0.094052	0.00221696	9024952	99.9639	NA	NA	93.1	38679666	NA	NA	NA	NA	NA	NA
smith	tardbp_3	68577024	76199035	76199035	68577024	100	34276814	2.19341e-05	1.11	78.4613	NA	NA	0.085099	0.00207225	7622011	99.9659	NA	NA	93.1	32467252	NA	NA	NA	NA	NA	NA
bhinge	iso_1	49358770	62447827	62447827	49358770	100	49358770	2.67896e-05	1.06	NA	NA	NA	0.455262	0.00167138	13089057	0	NA	NA	89.15	44074145	0.964944	NA	49	100	15.5814	49
bhinge	iso_2	57907498	75011913	75011913	57907498	100	57907498	1.69429e-05	1.07	NA	NA	NA	0.493924	0.0016511	17104415	0	NA	NA	87.86	50957825	1.03239	NA	50	100	18.0749	50
bhinge	sod1_1	57424532	74874820	74874820	57424532	100	57424532	5.9255e-05	1.08	NA	NA	NA	0.467025	0.00168174	17450288	0	NA	NA	88.12	50682994	0.987829	NA	50	100	17.5451	50
bhinge	sod1_2	46422296	59960152	59960152	46422296	100	46422296	1.033e-05	1.04	NA	NA	NA	0.472328	0.00166095	13537856	0	NA	NA	88.05	40936487	1.03942	NA	50	100	16.1638	50
hawkins	ctrl_1	55732128	82244817	82244817	55732128	100	55732128	0.000117178	1.04	NA	NA	NA	0.402003	0.00229726	26512689	0	NA	NA	86.11	48794129	2.83964	NA	49	100	36.1399	49
hawkins	ctrl_2	56249612	87079998	87079998	56249612	100	56249612	0.000142474	1.05	NA	NA	NA	0.446901	0.00226705	30830386	0	NA	NA	84.24	48318433	3.01431	NA	50	100	40.0662	50
hawkins	fus_1	56937877	91180287	91180287	56937877	100	56937877	6.12559e-05	1.05	NA	NA	NA	0.434754	0.00234536	34242410	0	NA	NA	83.85	48671327	3.3447	NA	50	100	39.1602	50
hawkins	fus_2	55697111	91222990	91222990	55697111	100	55697111	4.92054e-05	1.06	NA	NA	NA	0.473655	0.00230334	35525879	0	NA	NA	82.82	46919285	3.21521	NA	51	100	42.7438	50
lee.ALS	spinal_c9orf72_1	176059847	295475531	295475531	176059847	100	176059847	6.02781e-05	1.04	0	NA	NA	0.583518	0.00287185	119415684	0	NA	NA	80.38	144676081	1.31704	NA	48	75.4959	49.684	48
lee.ALS	spinal_c9orf72_2	158118940	248292842	248292842	158118940	100	158118940	5.24071e-05	1.05	0	NA	NA	0.625328	0.00266963	90173902	0	NA	NA	81.79	132037661	1.50928	NA	48	75.4956	53.2445	48
lee.ALS	spinal_c9orf72_3	165519831	397216894	397216894	165519831	100	165519831	5.92024e-05	1.06	0	NA	NA	0.682174	0.002937	231697063	0	NA	NA	61.79	119197894	1.32729	NA	51	75.4992	60.9002	51
lee.CTRL	spinal_ctrl_1	56334539	91703261	91703261	56334539	100	28153597	9.24173e-05	1.04	18.8729	NA	NA	0.663619	0.00399287	35368722	99.9515	NA	NA	79.5	23895796	NA	NA	NA	NA	NA	NA
lee.CTRL	spinal_ctrl_2	67107456	106347097	106347097	67107456	100	33535748	4.19731e-05	1.04	17.4807	NA	NA	0.696667	0.00416991	39239641	99.9464	NA	NA	80.24	28822340	NA	NA	NA	NA	NA	NA
lee.CTRL	spinal_ctrl_3	57737133	107257696	107257696	57737133	100	28847016	0.000467542	1.18	12.2562	NA	NA	0.746278	0.00434423	49520563	99.9253	NA	NA	74.28	23174968	NA	NA	NA	NA	NA	NA
lee.ALS	spinal_sod1_1	130130020	224968136	224968136	130130020	100	130130020	2.43602e-05	1.07	0	NA	NA	0.590068	0.00279032	94838116	0	NA	NA	80.01	106453731	0.699829	NA	48	75.5111	50.0561	48
lee.ALS	spinal_sod1_2	177533609	254297645	254297645	177533609	100	177533609	3.93658e-05	1.06	0	NA	NA	0.624196	0.00269573	76764036	0	NA	NA	84	151337173	1.51037	NA	48	75.4676	53.5691	48
lee.ALS	spinal_sod1_3	152556502	215300982	215300982	152556502	100	152556502	3.6484e-05	1.09	0	NA	NA	0.634475	0.00268544	62744480	0	NA	NA	83.98	130245147	1.79939	NA	48	75.4943	54.1155	48

## Sheet: S3 DEG panALS
Table S3. Differential gene expression results from pan ALS versus control iPSNs
gene_name	gene_id	baseMean	log2FoldChange	lfcSE	stat	pvalue	padj
MTCO1P12	ENSG00000237973	572.702	-1.60103	0.196241	-8.15853	3.39117e-16	9.264e-12		log2FoldChange	ALS / CTRL	positive value increased in ALS
ADGRG7	ENSG00000144820	8.0183	3.30929	0.542089	6.10469	1.02999e-09	1.40686e-05		pvalue from Wald test
RNASEL	ENSG00000135828	149.633	0.596246	0.117149	5.08966	3.58706e-07	0.00326638		padj	adjusted pvalue for mutliple testing
CHRND	ENSG00000135902	6.22507	-0.608889	0.126999	-4.79445	1.63119e-06	0.00770839
TBX5	ENSG00000089225	3.67337	-3.10329	0.649919	-4.77489	1.79804e-06	0.00770839
ZNF676	ENSG00000196109	3.73375	3.3438	0.701175	4.76885	1.8528e-06	0.00770839
AC025171.1	ENSG00000177738	46.0761	-0.393706	0.0827819	-4.75594	1.97521e-06	0.00770839
TMSB15B	ENSG00000158427	653.227	-0.23842	0.0510804	-4.66755	3.04816e-06	0.0086407
PTCHD4	ENSG00000244694	834.105	0.329263	0.0706018	4.66366	3.10634e-06	0.0086407
NDRG2	ENSG00000165795	581.833	-0.197076	0.0422915	-4.65994	3.163e-06	0.0086407
MTCO2P12	ENSG00000229344	7.85307	-1.44518	0.312709	-4.62148	3.81017e-06	0.00924574
MYOG	ENSG00000122180	4.1843	-0.906009	0.196715	-4.6057	4.11077e-06	0.00924574
TCEAL6	ENSG00000204071	57.6997	0.614511	0.133835	4.59154	4.39983e-06	0.00924574
TNFRSF10B	ENSG00000120889	5046.83	0.208239	0.0461122	4.51593	6.30406e-06	0.0116535
THSD1	ENSG00000136114	99.3705	0.253424	0.0561581	4.51269	6.40107e-06	0.0116535
AC120036.4	ENSG00000255366	162.22	0.467763	0.104061	4.49508	6.95443e-06	0.0116535
POU5F1	ENSG00000204531	62.0724	-1.86576	0.415893	-4.48616	7.25199e-06	0.0116535
ISCU	ENSG00000136003	1487.77	0.103	0.0230432	4.46986	7.82696e-06	0.0118787
TP53TG3E	ENSG00000275034	2.54211	7.15353	1.62997	4.38874	1.1401e-05	0.0163788
SESN1	ENSG00000080546	1249.03	0.171197	0.0391061	4.37775	1.19912e-05	0.0163788
LMO4	ENSG00000143013	1893.41	-0.195902	0.0450082	-4.3526	1.34535e-05	0.0167379
RRM2B	ENSG00000048392	1858.48	0.202089	0.0464341	4.35217	1.34795e-05	0.0167379
SOD2-OT1	ENSG00000285427	40.1354	-0.258717	0.0596421	-4.33783	1.43898e-05	0.0170913
DACH2	ENSG00000126733	214.729	-0.471852	0.109874	-4.29449	1.75093e-05	0.0198326
CDKN1A	ENSG00000124762	2557.46	0.354237	0.0827034	4.28323	1.84203e-05	0.0198326
PCDH12	ENSG00000113555	14.3745	0.798889	0.186753	4.27779	1.88758e-05	0.0198326
FOXN4	ENSG00000139445	41.7358	-0.824948	0.193896	-4.25458	2.09439e-05	0.0211906
CROCC2	ENSG00000226321	8.79451	-1.55821	0.370468	-4.20605	2.59877e-05	0.0253547
PDE8B	ENSG00000113231	185.057	-0.427598	0.102524	-4.17073	3.03631e-05	0.028602
OLIG2	ENSG00000205927	193.846	-0.701432	0.168848	-4.15422	3.26403e-05	0.0297222
AC026367.3	ENSG00000275759	9.93214	0.483122	0.11726	4.12008	3.78742e-05	0.032898
MIR34AHG	ENSG00000228526	339.051	0.373548	0.090808	4.11361	3.89523e-05	0.032898
PLIN5	ENSG00000214456	30.8744	-0.465075	0.113238	-4.10707	4.00714e-05	0.032898
OLIG1	ENSG00000184221	98.4914	-0.726081	0.177044	-4.10114	4.11122e-05	0.032898
RPL23AP2	ENSG00000225067	4.34768	1.43181	0.349617	4.09537	4.21492e-05	0.032898
AACSP1	ENSG00000250420	62.0839	-1.00996	0.24909	-4.05459	5.0223e-05	0.0371376
ABL2	ENSG00000143322	2631.77	0.124598	0.0307329	4.05423	5.02998e-05	0.0371376
AL450405.1	ENSG00000230202	58.4249	0.810709	0.20056	4.04223	5.29446e-05	0.0380616
PAQR4	ENSG00000162073	878.097	-0.14236	0.0353904	-4.02256	5.75678e-05	0.0397368
RPL29P11	ENSG00000224858	9.13539	-0.941137	0.23411	-4.02006	5.8184e-05	0.0397368
TNNC2	ENSG00000101470	6.24181	-0.515709	0.128696	-4.0072	6.14427e-05	0.0402053
OPCML-IT1	ENSG00000254896	21.4005	-0.498237	0.12438	-4.00578	6.18136e-05	0.0402053
FBXO22	ENSG00000167196	2179.34	0.114435	0.0288417	3.9677	7.25686e-05	0.046103

## Sheet: S4 panALS TFs
Table S4. Transcription factor activities inferred with Dorothea in ALS versus control meta-analysis
Transcription factor	normalised_enrichement_score	p_value
TP53	7.88839	0.02
PRDM14	-7.24961	0.02
ZNF274	6.59801	0.02
ZBTB33	6.29996	0.02
ATF4	6.23378	0.02
SOX2	-5.9178	0.02
TFAP2C	-5.87882	0.02
ZNF263	-5.69628	0.02
ONECUT1	-5.51848	0.02
SIX5	-5.25495	0.02
ZBTB11	5.04248	0.02
CTCF	-4.87479	0.02
ZNF639	4.75147	0.02
SNAPC4	-4.65067	0.02
GLI2	-4.3761	0.02
SIX2	-4.3446	0.02
HMBOX1	4.13291	0.02
ESR1	-4.13225	0.02
IRF3	-3.94364	0.02
HSF1	-3.79699	0.02
KLF1	-3.76587	0.02
MAZ	-3.7153	0.02
KLF5	-3.62518	0.02
PRDM1	-3.59245	0.02
TCF3	-3.57776	0.02
SP2	-3.54885	0.02
NR2C2	3.51159	0.02
RELA	3.49601	0.02
SREBF2	-3.46565	0.02
NFKB1	3.38168	0.02
IRF1	3.34983	0.02
E2F1	-3.23888	0.02
MYB	-3.23423	0.02
MEIS1	-3.22214	0.02
EOMES	-3.18708	0.02
SMAD1	3.16488	0.02
ESRRA	-3.15662	0.02
ZFX	3.12549	0.02
ZBTB7A	-3.10254	0.02
OTX2	-3.10171	0.02
PDX1	-3.07958	0.02
FOXO4	3.05029	0.02
CTCFL	-3.02201	0.02
RXRG	-3.01374	0.02
RXRB	-2.98353	0.02
ARID2	2.97786	0.02
CEBPD	-2.9734	0.02
ELK4	2.96272	0.02
RFX1	-2.95219	0.02
ARNTL	2.91858	0.02
GLI1	-2.85319	0.02
E2F2	-2.83747	0.02
SREBF1	-2.82882	0.02
TFDP1	-2.77254	0.02
TP73	2.76964	0.02
STAT4	2.76934	0.02
NR2F6	-2.7299	0.02
GATA2	-2.72664	0.02
ZEB1	-2.67257	0.02
MAFB	-2.61999	0.02
HES1	2.61257	0.02
PAX6	-2.60503	0.02
E2F4	-2.55402	0.02
DUX4	-2.52528	0.02
FOXA1	-2.50418	0.02
KLF9	-2.45698	0.02
ZNF197	2.4546	0.02
POU4F2	-2.37396	0.02
FOXM1	-2.30391	0.02
FOXA2	-2.27273	0.02
NFIC	-2.2623	0.02
MAFF	-2.22601	0.02
NANOG	-2.08502	0.02
STAT3	0.582474	0.02
ATF1	0.542003	0.02
CEBPG	0.236916	0.02
RARA	2.64244	0.04
RXRA	-2.5751	0.04
MYOD1	-2.55857	0.04
FOXK1	2.54416	0.04
MEF2B	-2.25139	0.04
NRF1	-2.13926	0.04
DEAF1	-2.09784	0.04
TFAP4	-2.07487	0.04
ASCL1	-1.92235	0.04
TAL1	-1.90057	0.04
SOX11	-1.86372	0.04
HBP1	2.53835	0.06
PAX8	-2.4304	0.06
NR5A1	-2.32882	0.06
ATF2	2.24463	0.06
HNF4A	-2.14931	0.06
ZNF24	-2.01273	0.06
NR4A1	-1.95893	0.06
KLF13	-1.84232	0.06
XBP1	0.165069	0.06
HNF1A	0.112602	0.06
ZNF644	2.77781	0.08
LEF1	-1.87291	0.08
GATA3	-1.86634	0.08
STAT1	3.94107	0.1
ATF3	2.2391	0.1
HOXB7	-1.87428	0.1
MAFK	-1.84528	0.1
PBX3	-1.80993	0.1
EGR1	-1.4386	0.1
TWIST1	0.245641	0.1
RUNX3	0.194447	0.1
RARB	0.0517164	0.1
TEAD2	1.86004	0.12
ZHX1	1.8196	0.12
LYL1	-1.66786	0.12
WT1	1.62815	0.12
TCF7	-1.57023	0.12
CREB3	0.0542431	0.12
ETV1	0.0141184	0.14
CEBPB	-1.40759	0.14
POU2F2	2.12266	0.16
POU5F1	-1.53222	0.16
E2F3	-1.4977	0.16
STAT2	0.569038	0.18
REL	0.347958	0.18
NFE2L1	0.321336	0.18
BACH2	1.94557	0.18
MAX	-1.6001	0.18
ZNF592	-1.59747	0.18
YY1	-1.58533	0.18
ZKSCAN1	-1.46714	0.18
TBX21	-1.32995	0.18
THAP1	-1.47632	0.2
GRHL2	-1.44075	0.2
NFE2L2	1.98423	0.22
E2F6	1.85257	0.22
VDR	-1.41629	0.22
ZNF384	1.80288	0.24
SMAD3	1.78625	0.24
BHLHE22	1.62685	0.24
MBD1	-1.43755	0.24
RUNX1	-1.33863	0.24
NFYB	-1.30324	0.24
CDX2	-1.26847	0.24
SRF	1.98176	0.26
FOXL2	1.8958	0.26
NFE2	-1.29499	0.26
NFKB2	-1.25025	0.26
SPI1	0.651673	0.26
MBD2	-1.22565	0.28
USF2	-0.979048	0.28
SOX10	0.432933	0.28
SP1	0.275887	0.28
PROX1	-0.162767	0.28
SMAD5	0.0606935	0.28
SMAD4	1.64621	0.3
NR2F1	-1.18482	0.3
NR2F2	0.283565	0.3
CREM	-0.233974	0.3
ETS1	3.55807	0.32
ERG	1.72716	0.32
ZHX2	1.69958	0.32
SOX9	1.6973	0.32
PBX2	1.6094	0.32
ESR2	1.37878	0.32
ZNF217	0.34582	0.32
TP63	0.145993	0.32
MYCN	0.127833	0.34
FOXK2	1.95605	0.36
IRF4	1.71956	0.36
ELK1	1.64327	0.36
TGIF2	1.49242	0.36
MYBL2	-1.23816	0.36
RBPJ	0.590243	0.36
NFATC1	0.112804	0.36
SOX6	0.0278818	0.36
EBF1	-0.0750886	0.38
HNF4G	-1.16905	0.38
GFI1B	0.29494	0.4
JUND	1.54908	0.4
TCF7L1	-1.08992	0.4
KDM5B	-1.0456	0.4
SOX13	-1.03813	0.4
HHEX	-0.986152	0.4
FOSL2	0.5831	0.42
HOXA9	-1.14027	0.42
RELB	0.707004	0.44
FOSL1	1.48002	0.44
YBX1	0.291632	0.46
BATF	-0.148962	0.46
BACH1	1.90116	0.46
CREB1	1.6851	0.46
SP4	1.55709	0.46
EHF	1.14151	0.46
TEAD1	-0.878925	0.46
ZNF143	-0.805658	0.46
RARG	1.30612	0.48
STAT5A	-0.956887	0.48
ZBED1	-0.855225	0.48
SATB1	0.620498	0.48
FOXO1	0.609887	0.48
ATF7	-0.201614	0.48
GATA6	-0.0651261	0.48
ELF1	1.3099	0.5
POU2F1	1.29927	0.5
MEIS2	-1.09087	0.5
NR3C1	-0.993332	0.5
MYC	0.366839	0.5
TCF4	-0.766704	0.52
CEBPA	-0.432048	0.52
HIC1	-0.705191	0.54
ETS2	0.563314	0.54
NR1H3	0.304393	0.54
MITF	1.92916	0.56
NCOA1	1.43632	0.56
LHX4	-0.672753	0.56
NR1H2	-0.391048	0.56
RFX5	-0.233187	0.56
TBP	1.23767	0.58
THAP11	-0.0573885	0.58
NCOA3	0.038489	0.58
EPAS1	0.015823	0.58
CREB3L1	1.15093	0.6
CEBPE	1.04665	0.6
NFYA	-0.887672	0.6
NR5A2	0.645475	0.6
KMT2A	0.55531	0.6
NFATC2	-0.159166	0.6
TFAP2A	0.732607	0.64
ETV6	-0.351018	0.64
PGR	-0.204276	0.64
FOS	3.1105	0.64
FOXP1	2.248	0.64
ATF6	0.979911	0.64
ELF3	-0.669384	0.64
ZNF584	1.16235	0.66
JUN	1.06391	0.68
ARNT	-0.289413	0.68
FOXJ2	1.18415	0.68
ARID3A	1.01064	0.68
ETV4	-0.716974	0.68
USF1	-0.625483	0.68
HIF1A	1.3943	0.7
GATA1	1.24791	0.7
E2F5	1.15648	0.7
AR	1.07609	0.7
FOXO3	0.816408	0.7
MNT	-0.694116	0.7
STAT6	-0.669731	0.72
HNF1B	-0.614605	0.72
CUX1	0.63695	0.74
SP3	-0.334753	0.74
BHLHE40	0.942398	0.76
NR1H4	-0.888275	0.76
PPARA	-0.716027	0.76
LHX2	-0.381078	0.76
PKNOX1	-0.363817	0.76
IRF2	0.966203	0.78
NR1I2	0.920382	0.78
RUNX2	-0.610624	0.78
ELF5	0.857424	0.8
IRF8	0.847527	0.8
HINFP	0.794023	0.8
MAFG	-0.206291	0.8
MEF2A	1.38728	0.82
SNAI2	1.18289	0.82
ZNF740	1.05098	0.82
E2F7	1.01287	0.82
TCF12	-0.571221	0.82
MXI1	-0.399321	0.82
BCL6	0.836255	0.84
NCOA2	1.38075	0.86
FOXP2	1.00088	0.86
MAF	-0.573789	0.86
TCF7L2	-0.350137	0.86
SPIB	-0.0862688	0.86
AHR	0.868698	0.88
KMT2B	-0.517954	0.88
NEUROD1	1.1274	0.9
IKZF1	0.906646	0.9
GATA4	-0.817285	0.9
TEAD4	-0.580496	0.9
STAT5B	0.891746	0.92
KLF3	-0.82506	0.94
BCL11A	-0.675183	0.94
SNAI1	0.636588	0.94
MEF2C	-0.540809	0.94
ZEB2	-0.529084	0.94
CLOCK	0.856824	0.96
ZC3H8	0.787544	0.96
HOXB13	-0.45512	0.96
FLI1	-0.298162	0.96
PAX5	0.943424	0.98
KLF4	0.786042	0.98
JUNB	-0.625104	0.98
RFX2	-0.579268	0.98
IRF9	-0.502325	0.98
KLF6	-0.252239	0.98
GABPA	1.11691	1
REST	0.923914	1
PPARG	-0.424758	1

## Sheet: S5 Proteomics
protein_name	gene_name	gene_id	baseMean	log2FoldChange	pvalue	padj	stat	B
P21291	CSRP1	ENSG00000159176	12.7982	0.740192	0.000221778	0.619465	3.76007	-0.662219
P50579	METAP2	ENSG00000111142	10.0541	1.37792	0.000415675	0.619465	3.60362	-1.21552
Q13557	CAMK2D	ENSG00000145349	13.8227	0.537889	0.000806163	0.619465	3.40126	-1.44357
P51911	CNN1	ENSG00000130176	13.032	1.30702	0.000459751	0.619465	3.61915	-1.82414
O00233	PSMD9	ENSG00000110801	10.6436	0.88475	0.00134213	0.688471	3.25477	-1.82978
P48449	LSS	ENSG00000160285	15.6827	0.213827	0.00165867	0.688471	3.18764	-1.87804
Q53GQ0	HSD17B12	ENSG00000149084	16.2332	0.168234	0.00170009	0.688471	3.18014	-1.89284
Q14376	GALE	ENSG00000117308	12.0788	0.27476	0.00178197	0.688471	3.166	-1.94151
P34947	GRK5	ENSG00000198873	10.4506	0.315413	0.00139804	0.688471	3.25608	-1.95216
P21266	GSTM3	ENSG00000134202	15.7631	0.284166	0.00198793	0.688471	3.13229	-1.98663
Q9HAV0	GNB4	ENSG00000114450	10.6675	0.469983	0.000846071	0.619465	3.40935	-2.02512
Q13564	NAE1	ENSG00000159593	13.9617	0.329465	0.00213131	0.688471	3.11079	-2.02834
Q9P2E9	RRBP1	ENSG00000125844	13.6123	0.572756	0.00270037	0.704253	3.0369	-2.16982
Q9Y3B3	TMED7	ENSG00000134970	14.0469	0.27875	0.00299192	0.704253	3.00445	-2.23099
P23434	GCSH	ENSG00000140905	14.4643	0.352401	0.0031879	0.704253	2.98424	-2.2688
Q9BTZ2	DHRS4	ENSG00000157326	11.3693	0.260748	0.00339945	0.704253	2.96488	-2.31154
Q9BW27	NUP85	ENSG00000125450	14.2146	0.263267	0.00361856	0.704253	2.94355	-2.34423
Q13232	NME3	ENSG00000103024	13.2465	0.647183	0.00341269	0.704253	2.96328	-2.34592
Q969E2	SCAMP4	ENSG00000227500	11.5638	0.167801	0.00219408	0.688471	3.12025	-2.37761
P37268	FDFT1	ENSG00000079459	17.0779	0.246267	0.0042366	0.704253	2.89231	-2.43791
Q9P2X0	DPM3	ENSG00000179085	12.2175	0.203795	0.00428185	0.704253	2.88882	-2.44421
Q75T13	PGAP1	ENSG00000197121	12.5718	0.333429	0.00441521	0.704253	2.87877	-2.46241
Q8TBQ9	TMEM167A	ENSG00000174695	13.0496	0.903634	0.00451105	0.704253	2.87219	-2.47683
Q14696	MESD	ENSG00000117899	13.6848	0.14347	0.00458818	0.704253	2.86612	-2.48519
P62273	RPS29	ENSG00000213741	13.7018	0.362218	0.00574744	0.704253	2.79191	-2.63458
Q53H96	PYCR3	ENSG00000104524	11.4196	0.254949	0.0053443	0.704253	2.82012	-2.65173
P41567	EIF1	ENSG00000173812	11.2894	1.04639	0.00535422	0.704253	2.81971	-2.65345
O60568	PLOD3	ENSG00000106397	13.2921	0.206585	0.00619661	0.704253	2.76578	-2.66289
P42224	STAT1	ENSG00000115415	11.6309	0.658551	0.0058222	0.704253	2.78932	-2.67739
P28074	PSMB5	ENSG00000100804	15.6957	0.325143	0.00643622	0.704253	2.75292	-2.68525
Q12830	BPTF	ENSG00000171634	10.4479	0.769537	0.00239329	0.700916	3.10587	-2.69331
P48729	CSNK1A1	ENSG00000113712	13.264	0.379159	0.00697072	0.704253	2.72572	-2.73224
Q9Y625	GPC6	ENSG00000183098	14.387	0.297474	0.00707686	0.704253	2.72054	-2.74113
O15260	SURF4	ENSG00000148248	15.2432	0.221481	0.00716651	0.704253	2.71623	-2.74854
P05067	APP	ENSG00000142192	13.3288	0.353926	0.00752477	0.704253	2.69945	-2.77722
Q5JRX3	PITRM1	ENSG00000107959	14.3206	0.243434	0.00784092	0.704253	2.68523	-2.8014
P22314	UBA1	ENSG00000130985	20.5156	0.19832	0.00789617	0.704253	2.6828	-2.80552
Q9BW62	KATNAL1	ENSG00000102781	11.9456	0.500113	0.00799808	0.704253	2.67848	-2.81349
O60488	ACSL4	ENSG00000068366	16.0223	0.208475	0.00808967	0.704253	2.6744	-2.81974
Q9Y316	MEMO1	ENSG00000162959	10.3951	0.301745	0.00787051	0.704253	2.68543	-2.8206
Q9UBM7	DHCR7	ENSG00000172893	14.2262	0.425565	0.00829498	0.704253	2.66569	-2.83444
Q9Y5R8	TRAPPC1	ENSG00000170043	12.5906	0.479272	0.00425154	0.704253	2.91897	-2.83755
Q05048	CSTF1	ENSG00000101138	13.1105	0.318177	0.00842528	0.704253	2.66026	-2.84358
Q13308	PTK7	ENSG00000112655	13.2028	0.463834	0.00828991	0.704253	2.66603	-2.84619
Q9H832	UBE2Z	ENSG00000159202	12.3444	0.162706	0.0084965	0.704253	2.65731	-2.84852
Q99829	CPNE1	ENSG00000214078	16.5931	0.418569	0.0090951	0.704253	2.63361	-2.88881
P25398	RPS12	ENSG00000112306	14.9588	1.09658	0.00842959	0.704253	2.66288	-2.8899
P07738	BPGM	ENSG00000172331	10.0074	0.264861	0.0075615	0.704253	2.70167	-2.89449
P11171	EPB41	ENSG00000159023	15.4108	-0.127494	0.00924172	0.704253	-2.62785	-2.89777
Q5JVF3	PCID2	ENSG00000126226	11.296	0.937381	0.00930555	0.704253	2.62829	-2.93395
Q9BQE3	TUBA1C	ENSG00000167553	16.1789	1.0721	0.0089019	0.704253	2.64538	-2.95348
P36542	ATP5F1C	ENSG00000165629	17.4123	0.152827	0.0102057	0.704253	2.59277	-2.95578
Q9BXF3	CECR2	ENSG00000099954	10.461	0.701929	0.00893382	0.704253	2.64518	-2.95886
Q15370	ELOB	ENSG00000103363	14.4578	0.20909	0.0105616	0.704253	2.58056	-2.97579
Q14011	CIRBP	ENSG00000099622	16.8561	-0.153625	0.0110077	0.704253	-2.56577	-2.99992
Q7L576	CYFIP1	ENSG00000273749	13.019	0.312039	0.0114443	0.704253	2.55181	-3.02259
Q8N5G2	MACO1	ENSG00000204178	11.5644	-0.25943	0.0106597	0.704253	-2.57969	-3.03434
Q96HN2	AHCYL2	ENSG00000158467	13.5572	0.214145	0.0121781	0.704253	2.52938	-3.05877
P31040	SDHA	ENSG00000073578	16.3828	0.145589	0.0127449	0.704253	2.51286	-3.08521
Q15041	ARL6IP1	ENSG00000170540	11.566	0.364089	0.0129224	0.704253	2.50805	-3.09392
Q68CP4	HGSNAT	ENSG00000165102	10.93	0.213734	0.0120623	0.704253	2.5357	-3.10487
P62316	SNRPD2	ENSG00000125743	16.8209	0.152635	0.0132758	0.704253	2.49798	-3.10891
P49720	PSMB3	ENSG00000277791	15.4124	0.170266	0.0135022	0.704253	2.49179	-3.11873
P21810	BGN	ENSG00000182492	13.116	0.895895	0.0109371	0.704253	2.57696	-3.12531
O75439	PMPCB	ENSG00000105819	14.8431	0.168744	0.0136899	0.704253	2.48673	-3.12673
Q9H845	ACAD9	ENSG00000177646	13.99	0.189456	0.0139027	0.704253	2.48107	-3.13568
P35241	RDX	ENSG00000137710	14.6236	0.187274	0.014074	0.704253	2.47656	-3.14278
O60885	BRD4	ENSG00000141867	13.0852	0.346764	0.0141923	0.704253	2.47349	-3.14763
P41091	EIF2S3	ENSG00000130741	12.6216	0.441833	0.0141943	0.704253	2.47344	-3.14771
Q9BXR0	QTRT1	ENSG00000213339	10.8931	0.6611	0.00996583	0.704253	2.61627	-3.14873
P50402	EMD	ENSG00000102119	14.7206	0.110728	0.0143955	0.704253	2.46824	-3.15586
Q14318	FKBP8	ENSG00000105701	14.5094	0.181473	0.0151783	0.704253	2.44866	-3.18651
P16152	CBR1	ENSG00000159228	12.8045	0.492654	0.0157086	0.704253	2.43661	-3.21693
P62877	RBX1	ENSG00000100387	12.6331	0.563775	0.0153401	0.704253	2.44695	-3.23683
Q92752	TNR	ENSG00000116147	11.2468	-0.471362	0.0166017	0.704253	-2.41533	-3.24674
Q9H074	PAIP1	ENSG00000172239	13.6909	0.32233	0.016922	0.704253	2.40816	-3.2496
O96028	NSD2	ENSG00000109685	12.058	-0.198633	0.0169553	0.704253	-2.40731	-3.25045
Q9NR12	PDLIM7	ENSG00000196923	13.0469	0.474582	0.0166082	0.704253	2.41644	-3.25064
Q96EL3	MRPL53	ENSG00000204822	13.0923	0.256016	0.0173018	0.704253	2.39971	-3.26211
Q9H2U2	PPA2	ENSG00000138777	15.6103	0.165148	0.0175731	0.704253	2.39384	-3.27108
Q9NY46	SCN3A	ENSG00000153253	12.9645	0.259696	0.0139967	0.704253	2.48789	-3.27188
Q15654	TRIP6	ENSG00000087077	8.85376	1.03507	0.000779548	0.619465	3.53361	-3.27394
Q9UBF2	COPG2	ENSG00000158623	14.9964	0.235371	0.0177265	0.704253	2.39056	-3.27608
Q16576	RBBP7	ENSG00000102054	15.1172	0.172912	0.0177735	0.704253	2.38956	-3.27761
O75794	CDC123	ENSG00000151465	10.0906	0.207235	0.0175199	0.704253	2.39557	-3.27891
P53701	HCCS	ENSG00000004961	13.546	0.264273	0.0178069	0.704253	2.38895	-3.27896
P56192	MARS1	ENSG00000166986	13.6834	0.433571	0.0175904	0.704253	2.39386	-3.28062
Q9UGV2	NDRG3	ENSG00000101079	12.9114	0.194272	0.0179173	0.704253	2.38651	-3.28225
P53007	SLC25A1	ENSG00000100075	15.6665	0.153329	0.0179376	0.704253	2.38609	-3.2829
P35221	CTNNA1	ENSG00000044115	16.0187	0.149227	0.0180653	0.704253	2.3834	-3.28698
A6NFI3	ZNF316	ENSG00000205903	11.2901	-0.124367	0.0181109	0.704253	-2.38254	-3.2887
Q96G23	CERS2	ENSG00000143418	11.8631	-0.420985	0.0165574	0.704253	-2.41816	-3.28881
Q13098	GPS1	ENSG00000169727	13.3456	0.280338	0.0181707	0.704253	2.3812	-3.29033
Q13416	ORC2	ENSG00000115942	11.371	-0.376525	0.0151123	0.704253	-2.45734	-3.29116
Q96JG6	VPS50	ENSG00000004766	10.384	0.126123	0.0179327	0.704253	2.3895	-3.29258
Q9H223	EHD4	ENSG00000103966	12.245	0.523482	0.00868132	0.704253	2.67697	-3.29931
P02751	FN1	ENSG00000115414	13.0985	1.34574	0.0161078	0.704253	2.43099	-3.30443
Q9UBB9	TFIP11	ENSG00000100109	11.8531	-0.294492	0.0188152	0.704253	-2.36797	-3.31038
Q9Y262	EIF3L	ENSG00000100129	11.9679	0.316952	0.0166821	0.704253	2.42003	-3.31765
P63098	PPP3R1	ENSG00000221823	12.6786	-0.696006	0.0173356	0.704253	-2.40419	-3.32346
Q12907	LMAN2	ENSG00000169223	14.8517	0.192181	0.0193316	0.704253	2.35766	-3.32594
Q9H936	SLC25A22	ENSG00000177542	13.6486	0.341234	0.0196629	0.704253	2.35117	-3.33569
Q9UI26	IPO11	ENSG00000086200	11.0009	0.631318	0.0193758	0.704253	2.35764	-3.33703
O75380	NDUFS6	ENSG00000145494	12.7066	0.36335	0.0200725	0.704253	2.34327	-3.34753
P36969	GPX4	ENSG00000167468	14.4837	0.348463	0.0202724	0.704253	2.33947	-3.35321
Q13155	AIMP2	ENSG00000106305	13.1674	0.568676	0.0201598	0.704253	2.34235	-3.35926
Q9Y285	FARSA	ENSG00000179115	16.3286	0.105106	0.0206998	0.704253	2.33145	-3.36518
Q9Y281	CFL2	ENSG00000165410	15.1577	0.232829	0.0208238	0.704253	2.32915	-3.3686
P15121	AKR1B1	ENSG00000085662	16.1121	0.246779	0.0209312	0.704253	2.32717	-3.37154
P52564	MAP2K6	ENSG00000108984	14.0369	0.215567	0.0210659	0.704253	2.3247	-3.37522
Q13523	PRPF4B	ENSG00000112739	11.3889	0.156883	0.0184924	0.704253	2.37807	-3.37548
Q86X76	NIT1	ENSG00000158793	14.4388	0.153383	0.0215636	0.704253	2.31568	-3.38859
Q96GG9	DCUN1D1	ENSG00000043093	12.0268	0.36197	0.0208361	0.704253	2.33015	-3.39478
P53618	COPB1	ENSG00000129083	15.7988	0.179089	0.0219947	0.704253	2.30802	-3.39992
O75446	SAP30	ENSG00000164105	11.6022	0.369224	0.0167979	0.704253	2.42233	-3.4021
P63096	GNAI1	ENSG00000127955	15.0163	0.202371	0.0221924	0.704253	2.30455	-3.40504
O95831	AIFM1	ENSG00000156709	16.3715	0.0978943	0.0223141	0.704253	2.30242	-3.40817
Q12769	NUP160	ENSG00000030066	14.0667	0.314776	0.022316	0.704253	2.30239	-3.40821
P15104	GLUL	ENSG00000135821	13.1391	0.43857	0.0223522	0.704253	2.30176	-3.40914
P14324	FDPS	ENSG00000160752	15.5262	0.205601	0.0224511	0.704253	2.30005	-3.41166
P31949	S100A11	ENSG00000163191	11.7117	1.67995	0.00718402	0.704253	2.75302	-3.4146
O94772	LY6H	ENSG00000176956	13.1122	0.298959	0.0226041	0.704253	2.29749	-3.41577
Q15334	LLGL1	ENSG00000131899	14.6626	0.159021	0.0228794	0.707812	2.29269	-3.42246
P61586	RHOA	ENSG00000067560	14.3782	0.289313	0.0232773	0.710391	2.28597	-3.43231
O75874	IDH1	ENSG00000138413	18.418	-0.0899625	0.0232862	0.710391	-2.28581	-3.43253
P56747	CLDN6	ENSG00000184697	10.1338	0.264732	0.0194872	0.704253	2.36214	-3.43831
Q12788	TBL3	ENSG00000183751	12.4045	0.253451	0.0239989	0.714412	2.27419	-3.45016
Q8N6H7	ARFGAP2	ENSG00000149182	11.8477	-0.275919	0.0212694	0.704253	-2.3259	-3.45351
Q5VSY0	GKAP1	ENSG00000165113	7.48735	-0.35704	0.0119725	0.704253	-2.57072	-3.45638
Q13162	PRDX4	ENSG00000123131	15.9921	0.209813	0.0245318	0.714412	2.26541	-3.46226
Q9UQ03	CORO2B	ENSG00000103647	14.191	0.194718	0.0248892	0.714412	2.25972	-3.4705
P52788	SMS	ENSG00000102172	16.045	0.209264	0.0249871	0.714412	2.25817	-3.47273
P60953	CDC42	ENSG00000070831	15.3867	-0.16077	0.0250716	0.714412	-2.25684	-3.47465
Q9BSH4	TACO1	ENSG00000136463	12.8305	0.33024	0.0251839	0.714412	2.25525	-3.47761
P60228	EIF3E	ENSG00000104408	15.6462	0.164777	0.0253666	0.714412	2.25223	-3.48132
Q9NW64	RBM22	ENSG00000086589	11.8061	0.355939	0.0254761	0.714412	2.25053	-3.48377
Q5T7W0	ZNF618	ENSG00000157657	11.9457	0.245441	0.0192819	0.704253	2.36947	-3.48439
Q7LBC6	KDM3B	ENSG00000120733	8.47756	0.503324	0.0148295	0.704253	2.47654	-3.48502
Q15392	DHCR24	ENSG00000116133	14.8391	0.191303	0.0255405	0.714412	2.24953	-3.4852
Q9UEW8	STK39	ENSG00000198648	12.8966	0.294406	0.0264178	0.714412	2.23616	-3.50441
Q9Y2Z0	SUGT1	ENSG00000165416	14.6285	-0.131405	0.026422	0.714412	-2.23609	-3.50451
P62701	RPS4X	ENSG00000198034	16.6084	0.39009	0.0264541	0.714412	2.23562	-3.50519
P35606	COPB2	ENSG00000184432	16.1405	0.14853	0.0264542	0.714412	2.23561	-3.5052
P67936	TPM4	ENSG00000167460	15.1355	0.200489	0.026562	0.714412	2.234	-3.50751
O00291	HIP1	ENSG00000127946	10.6641	-0.666142	0.00674773	0.704253	-2.77303	-3.50821
Q9NS86	LANCL2	ENSG00000132434	13.8643	0.269059	0.0267258	0.714412	2.23172	-3.51139
P62910	RPL32	ENSG00000144713	15.6355	0.37797	0.0268158	0.714412	2.23022	-3.51291
P55735	SEC13	ENSG00000157020	13.1353	0.718829	0.0268254	0.714412	2.23048	-3.5141
P07858	CTSB	ENSG00000164733	16.547	0.258493	0.0270637	0.714412	2.22656	-3.51814
Q13404	UBE2V1	ENSG00000244687	13.4612	0.215671	0.027127	0.714412	2.22563	-3.51947
P56270	MAZ	ENSG00000103495	9.92551	0.711502	0.0156189	0.704253	2.45013	-3.51948
Q99729	HNRNPAB	ENSG00000197451	17.9678	-0.128345	0.0272822	0.714412	-2.22336	-3.52271
O94819	KBTBD11	ENSG00000176595	13.4045	0.166885	0.0277399	0.714412	2.21672	-3.53215
Q9BQ69	MACROD1	ENSG00000133315	13.9116	0.279695	0.0278201	0.714412	2.21557	-3.53379
Q13433	SLC39A6	ENSG00000141424	10.4187	0.228709	0.0278359	0.714412	2.21534	-3.53411
O00743	PPP6C	ENSG00000119414	12.8378	0.321461	0.0279715	0.714412	2.21356	-3.53724
P07203	GPX1	ENSG00000233276	15.9563	0.180371	0.0283998	0.721159	2.20732	-3.54548
Q8NAF0	ZNF579	ENSG00000218891	10.1075	0.492058	0.0188615	0.704253	2.37645	-3.54582
Q6P1X6	C8orf82	ENSG00000213563	12.8544	0.546636	0.0294649	0.73285	2.19254	-3.56634
P28066	PSMA5	ENSG00000143106	16.0613	0.166453	0.0296713	0.73285	2.18973	-3.57029
P02452	COL1A1	ENSG00000108821	12.1757	1.09427	0.0237308	0.714412	2.28874	-3.57087
Q9UMS4	PRPF19	ENSG00000110107	15.2674	0.151105	0.0299948	0.73285	2.18536	-3.57643
Q32P41	TRMT5	ENSG00000126814	10.7358	0.24279	0.0272172	0.714412	2.22674	-3.57712
P06756	ITGAV	ENSG00000138448	11.9798	0.674165	0.0275133	0.714412	2.22375	-3.57744
O75369	FLNB	ENSG00000136068	16.9717	0.316736	0.0301978	0.73285	2.18263	-3.58024
Q7Z6Z7	HUWE1	ENSG00000086758	14.2728	0.253416	0.0302008	0.73285	2.18259	-3.5803
Q70UQ0	IKBIP	ENSG00000166130	11.0301	0.613106	0.0207262	0.704253	2.34672	-3.58269
P23368	ME2	ENSG00000082212	17.0136	0.0997201	0.0306311	0.73285	2.17687	-3.5883
P26640	VARS1	ENSG00000204394	16.0629	0.151045	0.0306867	0.73285	2.17614	-3.58932
Q9HBH5	RDH14	ENSG00000240857	10.585	-0.341339	0.0222729	0.704253	-2.31515	-3.6068
Q06330	RBPJ	ENSG00000168214	12.1169	0.365423	0.0302742	0.73285	2.1829	-3.60783
P67870	CSNK2B	ENSG00000204435	14.2998	0.405669	0.03179	0.74291	2.16181	-3.60927
O14936	CASK	ENSG00000147044	15.2753	0.141907	0.0319568	0.74291	2.15968	-3.61223
P51784	USP11	ENSG00000102226	14.8234	0.22334	0.0319744	0.74291	2.15946	-3.61254
Q92621	NUP205	ENSG00000155561	15.1657	0.175869	0.0324061	0.743869	2.154	-3.6201
P57772	EEFSEC	ENSG00000132394	10.9154	0.512541	0.00771352	0.704253	2.77831	-3.62443
Q13418	ILK	ENSG00000166333	14.4563	0.170633	0.0329573	0.745797	2.14711	-3.62961
Q8WVJ2	NUDCD2	ENSG00000170584	12.0203	0.315605	0.0326808	0.743869	2.151	-3.63063
Q9Y2Y0	ARL2BP	ENSG00000102931	9.69874	0.409905	0.0111569	0.704253	2.60375	-3.63118
Q92896	GLG1	ENSG00000090863	15.6059	0.228252	0.033105	0.745797	2.14528	-3.63213
Q9NPA0	EMC7	ENSG00000134153	11.4018	0.410248	0.0321313	0.74291	2.16237	-3.6553
Q99714	HSD17B10	ENSG00000072506	17.0268	0.132214	0.0346486	0.76259	2.12659	-3.65779
Q8N128	FAM177A1	ENSG00000151327	7.95084	-0.444325	0.0189251	0.704253	-2.39265	-3.65792
P07602	PSAP	ENSG00000197746	17.3681	0.945923	0.0350647	0.76259	2.12167	-3.6645
Q9UEY8	ADD3	ENSG00000148700	12.5095	0.49582	0.0350656	0.76259	2.12187	-3.66494
Q96EK6	GNPNAT1	ENSG00000100522	11.6488	0.288065	0.0345382	0.76259	2.12841	-3.66648
Q92598	HSPH1	ENSG00000120694	16.4616	0.169286	0.0357853	0.770836	2.11328	-3.67593
Q8NC56	LEMD2	ENSG00000161904	11.9278	0.155525	0.035859	0.770836	2.11263	-3.68186
P60900	PSMA6	ENSG00000100902	16.3033	0.172615	0.0364067	0.770836	2.10615	-3.68559
P62280	RPS11	ENSG00000142534	16.4509	0.394189	0.0366792	0.770836	2.10306	-3.68978
O95478	NSA2	ENSG00000164346	11.202	0.60807	0.0360243	0.770836	2.11132	-3.6903
O43181	NDUFS4	ENSG00000164258	10.8446	-0.934129	0.0326085	0.743869	-2.15658	-3.69489
Q9NP79	VTA1	ENSG00000009844	13.8479	0.176323	0.0371961	0.770836	2.09725	-3.69763
Q92973	TNPO1	ENSG00000083312	15.4348	0.233043	0.0378623	0.770836	2.08986	-3.70757
O75352	MPDU1	ENSG00000129255	12.5642	0.54517	0.0372039	0.770836	2.09779	-3.70769
Q96BH1	RNF25	ENSG00000163481	10.7162	0.117905	0.037546	0.770836	2.09443	-3.70915
P55145	MANF	ENSG00000145050	14.1598	0.289943	0.0380569	0.770836	2.08773	-3.71045
Q99873	PRMT1	ENSG00000126457	16.386	0.251006	0.0380694	0.770836	2.08759	-3.71063
Q16527	CSRP2	ENSG00000175183	14.3503	0.373985	0.0380768	0.770836	2.08751	-3.71074
O14957	UQCR11	ENSG00000127540	11.8043	0.258646	0.0307177	0.73285	2.18858	-3.71527
Q00325	SLC25A3	ENSG00000075415	18.7045	0.113715	0.0388402	0.776733	2.07922	-3.72185
Q66K74	MAP1S	ENSG00000130479	13.0928	0.289163	0.0391723	0.776733	2.07565	-3.72661
Q9NUQ3	TXLNG	ENSG00000086712	10.674	0.772074	0.0346784	0.76259	2.13059	-3.73323
Q9P258	RCC2	ENSG00000179051	15.9151	0.221842	0.0396527	0.77784	2.07055	-3.73343
Q9BX68	HINT2	ENSG00000137133	14.9958	-0.10149	0.0399621	0.77784	-2.06728	-3.73778
Q16854	DGUOK	ENSG00000114956	12.2982	0.194338	0.0315395	0.74291	2.17721	-3.73814
Q9UNN5	FAF1	ENSG00000185104	11.1957	-0.0945489	0.0400163	0.77784	-2.06691	-3.74271
Q09161	NCBP1	ENSG00000136937	14.6586	0.220952	0.0405264	0.781848	2.06139	-3.74561
Q9Y4D8	HECTD4	ENSG00000173064	10.1506	0.505127	0.0308621	0.73285	2.1822	-3.74718
Q9Y394	DHRS7	ENSG00000100612	14.7111	0.138369	0.0407557	0.781848	2.05901	-3.74876
O75608	LYPLA1	ENSG00000120992	13.5833	0.287443	0.0407565	0.781848	2.05901	-3.74877
P40424	PBX1	ENSG00000185630	13.1291	0.342498	0.0424943	0.786855	2.04137	-3.77206
P20339	RAB5A	ENSG00000144566	13.3559	-0.142009	0.0428985	0.786855	-2.03735	-3.77733
Q9BYD3	MRPL4	ENSG00000105364	12.882	0.191932	0.0429171	0.786855	2.03717	-3.77757
Q9H9E3	COG4	ENSG00000103051	11.3022	-0.361142	0.041729	0.786855	-2.05069	-3.78147
Q9NZT2	OGFR	ENSG00000060491	10.2409	-0.247608	0.0365151	0.770836	-2.11137	-3.78291
O14980	XPO1	ENSG00000082898	17.4657	0.150861	0.0433644	0.786855	2.03277	-3.78335
Q9H488	POFUT1	ENSG00000101346	11.7606	0.235778	0.0436734	0.786855	2.02975	-3.7873
Q9UNX4	WDR3	ENSG00000065183	12.7236	0.260577	0.0438703	0.786855	2.02789	-3.7899
Q9UFN0	NIPSNAP3A	ENSG00000136783	11.1496	-0.685949	0.0364514	0.770836	-2.11061	-3.79005
Q99496	RNF2	ENSG00000121481	12.1113	0.225867	0.0442068	0.786855	2.02457	-3.79405
Q14168	MPP2	ENSG00000108852	15.9279	-0.0759241	0.0445221	0.786855	-2.02154	-3.798
Q9NWU2	GID8	ENSG00000101193	11.64	0.160991	0.0396665	0.77784	2.07413	-3.7985
P21359	NF1	ENSG00000196712	11.0769	0.295614	0.0446421	0.786855	2.02064	-3.7999
Q9NZJ7	MTCH1	ENSG00000137409	13.5718	0.185135	0.0450559	0.786855	2.01645	-3.80463
Q9HB90	RRAGC	ENSG00000116954	11.1799	0.137293	0.0392522	0.776733	2.08143	-3.80827
Q15366	PCBP2	ENSG00000197111	15.993	0.377803	0.0454343	0.786855	2.01288	-3.80927
Q15365	PCBP1	ENSG00000169564	16.3955	0.663311	0.0454635	0.786855	2.0126	-3.80963
O95671	ASMTL	ENSG00000169093	13.6711	0.3253	0.0459981	0.786855	2.00765	-3.81621
Q9BW83	IFT27	ENSG00000100360	14.1561	0.109944	0.0460839	0.786855	2.00679	-3.81716
P12955	PEPD	ENSG00000124299	14.2844	0.160078	0.0463496	0.786855	2.00433	-3.82034
Q9UPN9	TRIM33	ENSG00000197323	9.59642	-0.635771	0.0458798	0.786855	-2.00939	-3.82244
P27635	RPL10	ENSG00000147403	15.1724	0.411773	0.0465775	0.786855	2.00222	-3.82306
Q8WTW3	COG1	ENSG00000166685	11.1298	0.179078	0.0371108	0.770836	2.10312	-3.82344
Q9Y3C6	PPIL1	ENSG00000137168	15.4889	0.168522	0.0466147	0.786855	2.00188	-3.82351
P46779	RPL28	ENSG00000108107	15.9323	0.154998	0.0468263	0.786855	1.99993	-3.82602
P25686	DNAJB2	ENSG00000135924	12.0238	0.20919	0.0468791	0.786855	1.99945	-3.82665
Q96KG9	SCYL1	ENSG00000142186	9.87274	0.159936	0.0385971	0.776733	2.09012	-3.83516
Q9Y570	PPME1	ENSG00000214517	14.5928	0.0862581	0.0476642	0.786855	1.99229	-3.83585
O60551	NMT2	ENSG00000152465	10.4237	0.490836	0.0453201	0.786855	2.01659	-3.83696
P13639	EEF2	ENSG00000167658	18.4305	0.236603	0.0478368	0.786855	1.99074	-3.83785
Q92600	CNOT9	ENSG00000144580	12.7316	0.125457	0.047996	0.786855	1.9893	-3.83969
P35813	PPM1A	ENSG00000100614	13.2273	0.252901	0.0480319	0.786855	1.98898	-3.84011
P30837	ALDH1B1	ENSG00000137124	16.7434	0.171384	0.0480889	0.786855	1.98847	-3.84076
Q92743	HTRA1	ENSG00000166033	12.9799	0.402218	0.0480894	0.786855	1.98846	-3.84077
Q9H4G4	GLIPR2	ENSG00000122694	11.911	0.20566	0.0482219	0.786855	1.98727	-3.84229
Q96CW1	AP2M1	ENSG00000161203	13.7026	0.242312	0.0482234	0.786855	1.98726	-3.84231
P61619	SEC61A1	ENSG00000058262	14.0539	0.275708	0.0483452	0.786855	1.98617	-3.84371
Q969Q5	RAB24	ENSG00000169228	11.9146	-0.222435	0.0336288	0.753731	-2.15214	-3.84489
Q99439	CNN2	ENSG00000064666	15.8004	0.12203	0.0485404	0.786855	1.98443	-3.84594
Q6NUK1	SLC25A24	ENSG00000085491	16.5273	0.17843	0.0490469	0.787516	1.97994	-3.85168
P54886	ALDH18A1	ENSG00000059573	16.774	0.106714	0.0497611	0.792032	1.97367	-3.85967
Q96HC4	PDLIM5	ENSG00000163110	12.0308	0.476989	0.0492982	0.787516	1.97951	-3.86317
O00410	IPO5	ENSG00000065150	17.1219	0.175466	0.0504061	0.793814	1.96808	-3.86679
O14787	TNPO2	ENSG00000105576	13.1013	0.453418	0.0504145	0.793814	1.968	-3.86688
Q99653	CHP1	ENSG00000187446	12.3789	0.261708	0.0479265	0.786855	1.9919	-3.86985
Q9UJC5	SH3BGRL2	ENSG00000198478	11.826	0.184391	0.051298	0.793814	1.96044	-3.87647
Q93008	USP9X	ENSG00000124486	14.0822	0.128238	0.0513318	0.793814	1.96015	-3.87684
P07951	TPM2	ENSG00000198467	13.547	0.415368	0.0453729	0.786855	2.01857	-3.88342
P45954	ACADSB	ENSG00000196177	13.2602	0.176488	0.0521341	0.793814	1.95338	-3.88539
P14854	COX6B1	ENSG00000126267	13.3232	0.459017	0.0518723	0.793814	1.95575	-3.88541
P17026	ZNF22	ENSG00000165512	8.33157	0.474902	0.0166892	0.704253	2.48361	-3.8931
Q9UHJ6	SHPK	ENSG00000197417	13.2858	0.164421	0.0530151	0.793814	1.9461	-3.89469
P78332	RBM6	ENSG00000004534	9.14175	-0.134901	0.0531955	0.793814	-1.94472	-3.89916
P57721	PCBP3	ENSG00000183570	13.7407	0.565786	0.0537231	0.793814	1.94022	-3.90193
Q02447	SP3	ENSG00000172845	10.2476	-0.256035	0.0389741	0.776733	-2.10327	-3.90245
Q8NFF5	FLAD1	ENSG00000160688	11.5677	0.321278	0.0534971	0.793814	1.94247	-3.90253
P62333	PSMC6	ENSG00000100519	15.0677	0.192429	0.0541746	0.793814	1.93654	-3.90654
Q5T9L3	WLS	ENSG00000116729	10.6705	0.334463	0.0521533	0.793814	1.95445	-3.90723
Q9NVH0	EXD2	ENSG00000081177	11.5942	0.205426	0.0548513	0.793814	1.93113	-3.91342
O60547	GMDS	ENSG00000112699	11.4463	0.349667	0.0419847	0.786855	2.05639	-3.91485
Q9BYV8	CEP41	ENSG00000106477	11.5376	0.497743	0.0535394	0.793814	1.94224	-3.91571
Q9NUQ6	SPATS2L	ENSG00000196141	8.67333	0.544037	0.045085	0.786855	2.0261	-3.91988
Q9BXP2	SLC12A9	ENSG00000146828	11.4022	0.209261	0.0433409	0.786855	2.04111	-3.92507
Q9Y5M8	SRPRB	ENSG00000144867	13.8083	0.265121	0.0562803	0.793814	1.91972	-3.92749
Q5VWJ9	SNX30	ENSG00000148158	12.0946	-0.179705	0.0564	0.793814	-1.91878	-3.92866
Q8IWA5	SLC44A2	ENSG00000129353	11.9157	0.668829	0.0194514	0.704253	2.41764	-3.92875
P61970	NUTF2	ENSG00000102898	15.6365	0.255469	0.056529	0.793814	1.91777	-3.92991
Q4G0N4	NADK2	ENSG00000152620	12.5433	0.180704	0.0571682	0.793814	1.91278	-3.93608
P53004	BLVRA	ENSG00000106605	15.1368	0.137363	0.0571907	0.793814	1.91261	-3.9363
P82921	MRPS21	ENSG00000266472	11.9992	-0.35717	0.0571117	0.793814	-1.91355	-3.938
P04216	THY1	ENSG00000154096	14.0848	0.351903	0.057626	0.793814	1.90924	-3.94045
P13674	P4HA1	ENSG00000122884	14.1781	0.3114	0.0577957	0.793814	1.90799	-3.94212
Q08752	PPID	ENSG00000171497	15.3621	0.116504	0.0578704	0.793814	1.90736	-3.94277
P25789	PSMA4	ENSG00000041357	16.5674	0.132375	0.058045	0.793814	1.90602	-3.94442
Q9H0C8	ILKAP	ENSG00000132323	11.0088	0.445959	0.0491036	0.787516	1.98817	-3.94519
Q9UKJ3	GPATCH8	ENSG00000186566	7.31979	-0.392271	0.0261633	0.714412	-2.27555	-3.9463
P12277	CKB	ENSG00000166165	21.3998	-0.148673	0.0583207	0.793814	-1.90391	-3.94702
Q9P2K5	MYEF2	ENSG00000104177	14.3972	-0.0756889	0.0584395	0.793814	-1.903	-3.94814
P62873	GNB1	ENSG00000078369	16.4422	0.753791	0.0584644	0.793814	1.90282	-3.94837
P53621	COPA	ENSG00000122218	16.7923	0.0804896	0.0585721	0.793814	1.90199	-3.94938
P08238	HSP90AB1	ENSG00000096384	18.5448	0.251751	0.0587393	0.793814	1.90073	-3.95094
O94973	AP2A2	ENSG00000183020	16.3408	0.143414	0.0587525	0.793814	1.90063	-3.95106
Q14353	GAMT	ENSG00000130005	12.6806	0.239535	0.0588113	0.793814	1.90023	-3.95166
P03928	MT-ATP8	ENSG00000228253	13.0831	0.485778	0.0560883	0.793814	1.92458	-3.9521
Q9Y2D4	EXOC6B	ENSG00000144036	10.1882	0.273677	0.0575615	0.793814	1.91181	-3.95236
Q9Y305	ACOT9	ENSG00000123130	14.8496	0.202655	0.0589022	0.793814	1.89949	-3.95245
O95218	ZRANB2	ENSG00000132485	13.36	0.158624	0.0589494	0.793814	1.89913	-3.95289
Q8N4H5	TOMM5	ENSG00000175768	13.4847	-0.147066	0.0591414	0.793814	-1.89768	-3.95467
O95396	MOCS3	ENSG00000124217	11.1407	-0.256648	0.0306405	0.73285	-2.20557	-3.95519
O00399	DCTN6	ENSG00000104671	12.3984	0.327481	0.0587316	0.793814	1.90116	-3.95546
Q86VP6	CAND1	ENSG00000111530	18.0838	0.142368	0.0592675	0.793814	1.89674	-3.95584
Q13505	MTX1	ENSG00000173171	13.5211	0.250265	0.059327	0.793814	1.89629	-3.95639
P61158	ACTR3	ENSG00000115091	15.9433	0.319466	0.0593978	0.793814	1.89575	-3.95704
Q96EY4	TMA16	ENSG00000198498	12.1276	-0.318343	0.0585797	0.793814	-1.90284	-3.9572
Q9ULF5	SLC39A10	ENSG00000196950	12.7004	0.163494	0.0592254	0.793814	1.8971	-3.95744
P60981	DSTN	ENSG00000125868	16.4097	0.265243	0.0595366	0.793814	1.89471	-3.95832
Q02543	RPL18A	ENSG00000105640	16.3306	0.169223	0.0597257	0.793814	1.8933	-3.96005
P36507	MAP2K2	ENSG00000126934	11.9014	0.0818483	0.0539889	0.793814	1.94755	-3.96031
P57088	TMEM33	ENSG00000109133	15.9742	0.157159	0.0599923	0.793814	1.89131	-3.96249
Q8NF37	LPCAT1	ENSG00000153395	13.0492	0.156313	0.0606455	0.795271	1.88646	-3.96841
Q8TE73	DNAH5	ENSG00000039139	12.1417	-0.144341	0.0530925	0.793814	-1.95101	-3.97465
Q8NFW8	CMAS	ENSG00000111726	15.402	0.132167	0.0618253	0.803021	1.87781	-3.97893
Q15063	POSTN	ENSG00000133110	12.5226	0.90216	0.0535642	0.793814	1.94762	-3.97945
Q16774	GUK1	ENSG00000143774	12.5344	0.20222	0.0621057	0.803021	1.87578	-3.9814
P62829	RPL23	ENSG00000125691	16.4342	0.337987	0.0621206	0.803021	1.87567	-3.98153
Q9BQA1	WDR77	ENSG00000116455	14.7502	0.163071	0.0621995	0.803021	1.8751	-3.98222
P13489	RNH1	ENSG00000023191	15.8926	0.377905	0.0625701	0.803021	1.87243	-3.98547
P13473	LAMP2	ENSG00000005893	13.7093	0.729727	0.0626989	0.803021	1.87155	-3.98662
P08138	NGFR	ENSG00000064300	12.2771	0.382846	0.0522597	0.793814	1.95787	-3.98769
Q6NYC8	PPP1R18	ENSG00000146112	12.1106	-0.164033	0.0638922	0.808283	-1.86299	-3.99687
P61106	RAB14	ENSG00000119396	14.1367	0.16639	0.0639868	0.808283	1.86232	-3.99767
Q99567	NUP88	ENSG00000108559	12.6797	0.166037	0.064318	0.808283	1.85999	-4.00048
Q07889	SOS1	ENSG00000115904	12.3955	0.115487	0.0629387	0.803749	1.87113	-4.00087
Q14258	TRIM25	ENSG00000121060	9.4748	1.00117	0.0125678	0.704253	2.59714	-4.00783
O15382	BCAT2	ENSG00000105552	13.661	0.20052	0.0652136	0.808283	1.85373	-4.00801
Q9BXJ9	NAA15	ENSG00000164134	15.0057	0.182065	0.0652332	0.808283	1.85359	-4.00817
Q13526	PIN1	ENSG00000127445	14.6783	-0.0688679	0.0655017	0.808283	-1.85172	-4.01041
Q8WXG6	MADD	ENSG00000110514	7.33263	-0.257774	0.054414	0.793814	-1.94463	-4.01254
Q86WA8	LONP2	ENSG00000102910	10.5459	0.15927	0.0659962	0.812104	1.84836	-4.01452
P09382	LGALS1	ENSG00000100097	11.9311	0.615259	0.0534955	0.793814	1.95203	-4.01633
Q2Q1W2	TRIM71	ENSG00000206557	15.7514	-0.0913219	0.0664231	0.815074	-1.84538	-4.018
O43929	ORC4	ENSG00000115947	11.2119	0.338543	0.0651679	0.808283	1.85537	-4.01877
Q96SQ9	CYP2S1	ENSG00000167600	9.70856	0.463525	0.0350277	0.76259	2.16442	-4.01888
Q9H6K5	PRR36	ENSG00000183248	13.3993	-0.1314	0.0667307	0.816568	-1.84327	-4.02051
Q9BXJ8	TMEM120A	ENSG00000189077	9.33102	0.259453	0.05522	0.793814	1.93337	-4.02203
Q9H334	FOXP1	ENSG00000114861	10.0739	0.709678	0.0467363	0.786855	2.02439	-4.02863
O43583	DENR	ENSG00000139726	13.0154	-0.544925	0.0679544	0.822379	-1.83499	-4.03037
O43765	SGTA	ENSG00000104969	12.47	0.668908	0.0682099	0.823203	1.83333	-4.03243
A6NGN9	IGLON5	ENSG00000142549	12.3232	0.218239	0.0670874	0.818653	1.84266	-4.03421
Q13885	TUBB2A	ENSG00000137267	16.5473	-0.275388	0.0692367	0.826312	-1.82663	-4.04059
P08574	CYC1	ENSG00000179091	16.178	0.258361	0.0694755	0.826312	1.82486	-4.04237
P00390	GSR	ENSG00000104687	14.3089	0.311655	0.0695127	0.826312	1.82462	-4.04266
Q15042	RAB3GAP1	ENSG00000115839	12.0703	0.269147	0.0695961	0.826312	1.82407	-4.04331
Q8WXF0	SRSF12	ENSG00000154548	12.2406	-0.219378	0.0693892	0.826312	-1.82588	-4.04456
P48643	CCT5	ENSG00000150753	17.214	0.146366	0.0699769	0.827017	1.82157	-4.04627
P53992	SEC24C	ENSG00000176986	14.8353	0.135181	0.0700319	0.827017	1.8212	-4.0467
Q969M1	TOMM40L	ENSG00000158882	11.7739	0.144719	0.0605445	0.795271	1.89983	-4.0535
P98175	RBM10	ENSG00000182872	14.0069	-0.071194	0.0712152	0.83358	-1.8135	-4.05576
Q7L5D6	GET4	ENSG00000239857	12.8817	0.108189	0.0713663	0.83358	1.81252	-4.05691
Q99996	AKAP9	ENSG00000127914	8.68653	0.305944	0.0491405	0.787516	1.99806	-4.05705
Q9UDR5	AASS	ENSG00000008311	14.0186	0.170093	0.0715365	0.83358	1.81143	-4.0582
Q8NBJ4	GOLM1	ENSG00000135052	12.3959	-0.207921	0.0714259	0.83358	-1.81252	-4.05858
Q16643	DBN1	ENSG00000113758	17.5017	-0.102713	0.071869	0.833838	-1.80929	-4.0607
P35754	GLRX	ENSG00000173221	14.3008	-0.228049	0.0720779	0.833838	-1.808	-4.06228
P50148	GNAQ	ENSG00000156052	16.2164	-0.0801589	0.072128	0.833838	-1.80763	-4.06265
P52735	VAV2	ENSG00000160293	12.1157	0.364294	0.0727632	0.837055	1.80368	-4.06741
P61081	UBE2M	ENSG00000130725	14.4289	0.440793	0.0651258	0.808283	1.85878	-4.07165
P27348	YWHAQ	ENSG00000134308	17.5612	0.314206	0.0736703	0.841874	1.79785	-4.07407
Q00577	PURA	ENSG00000185129	10.5835	-0.177042	0.0742313	0.84263	-1.79452	-4.07909
Q8NBS9	TXNDC5	ENSG00000239264	15.6893	0.113006	0.0750647	0.846346	1.78915	-4.08418
P61960	UFM1	ENSG00000120686	14.2146	0.174826	0.0752036	0.846346	1.7883	-4.08518
P43897	TSFM	ENSG00000123297	13.1008	0.194044	0.0753293	0.846346	1.78752	-4.08608
Q9BQB6	VKORC1	ENSG00000167397	12.4239	0.368079	0.0686085	0.825745	1.83462	-4.0866
P13807	GYS1	ENSG00000104812	10.8814	0.108871	0.0647462	0.808283	1.86775	-4.08714
Q9H8Y8	GORASP2	ENSG00000115806	13.0752	0.191212	0.0756169	0.847411	1.78575	-4.08813
P62879	GNB2	ENSG00000172354	15.1127	0.620208	0.0766633	0.849968	1.77935	-4.09553
P62241	RPS8	ENSG00000142937	17.9044	0.130446	0.0769004	0.849968	1.7779	-4.09719
O43402	EMC8	ENSG00000131148	10.4443	-0.493479	0.0599256	0.793814	-1.9094	-4.09839
Q9NQX3	GPHN	ENSG00000171723	15.5742	-0.0929397	0.0770835	0.849968	-1.77679	-4.09847
Q00610	CLTC	ENSG00000141367	19.2062	0.099582	0.0772575	0.849968	1.77574	-4.09968
Q14847	LASP1	ENSG00000002834	13.957	0.295713	0.0772659	0.849968	1.77569	-4.09974
P47756	CAPZB	ENSG00000077549	16.5407	0.170788	0.078026	0.849968	1.77112	-4.105
P61916	NPC2	ENSG00000119655	14.2554	0.431855	0.0776459	0.849968	1.77381	-4.10506
Q9GZT6	CCDC90B	ENSG00000137500	12.2682	0.239515	0.0776317	0.849968	1.77565	-4.10883
Q9Y2S6	TMA7	ENSG00000232112	12.4213	0.181177	0.0785288	0.849968	1.76833	-4.10909
Q7L5N1	COPS6	ENSG00000168090	15.0196	0.109469	0.0787108	0.849968	1.76702	-4.1097
Q9H6K4	OPA3	ENSG00000125741	13.1944	0.129666	0.0729779	0.837055	1.80759	-4.10988
Q92562	FIG4	ENSG00000112367	8.13236	0.273791	0.0750559	0.846346	1.79299	-4.1111
Q99755	PIP5K1A	ENSG00000143398	8.84825	-0.227805	0.0771668	0.849968	-1.77867	-4.11266
P55290	CDH13	ENSG00000140945	9.74261	0.34314	0.0737814	0.841874	1.80515	-4.11339
Q17RY0	CPEB4	ENSG00000113742	10.0074	-0.10463	0.0795805	0.849968	-1.76209	-4.11616
Q6T4P5	PLPPR3	ENSG00000129951	14.9763	-0.15171	0.0799547	0.849968	-1.75967	-4.11811
P60891	PRPS1	ENSG00000147224	14.3953	0.193806	0.0800454	0.849968	1.75913	-4.11872
Q9BZG1	RAB34	ENSG00000109113	12.9232	0.305452	0.0802497	0.849968	1.75802	-4.12007
P78417	GSTO1	ENSG00000148834	14.9347	0.207306	0.080514	0.849968	1.75639	-4.12185
Q9UBB4	ATXN10	ENSG00000130638	14.8765	0.209314	0.0812193	0.849968	1.75228	-4.12652
Q9Y6C9	MTCH2	ENSG00000109919	16.5122	0.163387	0.0812707	0.849968	1.75198	-4.12686
P40926	MDH2	ENSG00000146701	19.5071	0.151123	0.081568	0.849968	1.75026	-4.12882
Q9Y490	TLN1	ENSG00000137076	15.6119	0.240103	0.0816135	0.849968	1.75	-4.12911
O75607	NPM3	ENSG00000107833	12.0034	0.403084	0.0816336	0.849968	1.74988	-4.12925
P46977	STT3A	ENSG00000134910	15.1847	0.136393	0.0818294	0.849968	1.74875	-4.13053
Q14554	PDIA5	ENSG00000065485	12.6566	0.289919	0.0817018	0.849968	1.74988	-4.13074
Q8N5C6	SRBD1	ENSG00000068784	10.8739	0.109752	0.0793683	0.849968	1.76739	-4.13088
Q8WWQ0	PHIP	ENSG00000146247	13.7066	-0.158684	0.0820752	0.849968	-1.74733	-4.13214
P55786	NPEPPS	ENSG00000141279	17.7942	-0.0691588	0.0821386	0.849968	-1.74697	-4.13255
Q9NVH1	DNAJC11	ENSG00000007923	14.5527	0.108642	0.0822708	0.849968	1.74621	-4.13341
O96019	ACTL6A	ENSG00000136518	15.3855	0.102445	0.0825321	0.849968	1.74471	-4.13511
P63244	RACK1	ENSG00000204628	18.9032	0.124515	0.0825339	0.849968	1.7447	-4.13512
Q9Y678	COPG1	ENSG00000181789	14.4593	0.170198	0.0826427	0.849968	1.74408	-4.13582
O75525	KHDRBS3	ENSG00000131773	12.8	0.321019	0.0813451	0.849968	1.75385	-4.13603
Q9UM19	HPCAL4	ENSG00000116983	10.8937	0.368963	0.082133	0.849968	1.74768	-4.13658
Q8WUD1	RAB2B	ENSG00000129472	13.4573	0.243839	0.0830216	0.849968	1.74192	-4.13827
Q8N556	AFAP1	ENSG00000196526	11.2755	0.475887	0.083114	0.849968	1.74174	-4.13917
Q8NFP9	NBEA	ENSG00000172915	13.3931	0.214875	0.0833752	0.849968	1.7399	-4.14054
O60343	TBC1D4	ENSG00000136111	8.69958	0.692281	0.0709565	0.83358	1.82496	-4.1411
O00746	NME4	ENSG00000103202	12.6971	0.310185	0.0837532	0.851207	1.73838	-4.14445
P55957	BID	ENSG00000015475	11.6354	-0.162681	0.0840242	0.851207	-1.73631	-4.14498
P46782	RPS5	ENSG00000083845	14.6632	0.599699	0.0843869	0.851207	1.73419	-4.14699
Q92769	HDAC2	ENSG00000196591	15.8749	0.126147	0.0844813	0.851207	1.73366	-4.14758
Q9BQP7	MGME1	ENSG00000125871	9.70073	0.274835	0.0525638	0.793814	1.97234	-4.14759
Q13547	HDAC1	ENSG00000116478	12.8049	0.181636	0.0847816	0.852279	1.73209	-4.14943
P61421	ATP6V0D1	ENSG00000159720	16.0676	0.145629	0.0850066	0.852434	1.73071	-4.15089
P12235	SLC25A4	ENSG00000151729	16.2276	0.156998	0.0853619	0.852434	1.72873	-4.15312
O00411	POLRMT	ENSG00000099821	9.30521	-0.183521	0.0814713	0.849968	-1.75502	-4.15328
Q9BWD1	ACAT2	ENSG00000120437	17.0065	0.132986	0.0858059	0.854751	1.72626	-4.15589
O95816	BAG2	ENSG00000112208	12.0919	0.243863	0.0853793	0.852434	1.73054	-4.15795
Q9NY47	CACNA2D2	ENSG00000007402	12.2598	-0.163701	0.0833909	0.849968	-1.74227	-4.15858
Q9Y295	DRG1	ENSG00000185721	13.4312	0.137899	0.0867153	0.859433	1.72123	-4.16151
P55036	PSMD4	ENSG00000159352	15.221	0.178931	0.0868099	0.859433	1.72072	-4.16209
P21741	MDK	ENSG00000110492	15.8678	0.530566	0.0869789	0.859433	1.71979	-4.16313
Q92552	MRPS27	ENSG00000113048	13.6398	0.180406	0.0872554	0.859433	1.71827	-4.16482
Q9NVV4	MTPAP	ENSG00000107951	10.9748	0.484455	0.0516632	0.793814	2.00134	-4.16743
Q8TD57	DNAH3	ENSG00000158486	11.4392	-0.0826225	0.0884318	0.86361	-1.71195	-4.17191
Q9Y3A6	TMED5	ENSG00000117500	13.4711	0.152459	0.088636	0.86361	1.71076	-4.17318
P33316	DUT	ENSG00000128951	14.3843	0.161557	0.0894133	0.865256	1.70658	-4.17782
Q7LFL8	CXXC5	ENSG00000171604	11.0938	-0.097411	0.0876454	0.859433	-1.71987	-4.17979
Q9NR45	NANS	ENSG00000095380	13.6939	0.0981551	0.0900492	0.865256	1.70317	-4.18159
Q6I9Y2	THOC7	ENSG00000163634	8.46373	0.360272	0.0603404	0.795271	1.90484	-4.18274
Q99856	ARID3A	ENSG00000116017	13.1292	-0.110324	0.0904481	0.865256	-1.70105	-4.18394
Q9GZT9	EGLN1	ENSG00000135766	10.4564	0.746868	0.022144	0.704253	2.46865	-4.18527
Q1KMD3	HNRNPUL2	ENSG00000214753	14.5907	0.196984	0.0907645	0.865256	1.69937	-4.18579
Q6YP21	KYAT3	ENSG00000137944	15.3515	0.1787	0.0911119	0.865256	1.69753	-4.18782
P34932	HSPA4	ENSG00000170606	18.0811	0.0861983	0.0911667	0.865256	1.69724	-4.18814
Q96DI7	SNRNP40	ENSG00000060688	14.9381	0.143809	0.0914242	0.865256	1.69589	-4.18963
Q7Z3C6	ATG9A	ENSG00000198925	10.0696	-0.197416	0.0844048	0.851207	-1.73927	-4.18968
Q69YQ0	SPECC1L	ENSG00000100014	12.242	-0.236912	0.0917497	0.865256	-1.69437	-4.19138
O95861	BPNT1	ENSG00000162813	14.007	0.0953832	0.0917701	0.865256	1.69406	-4.19164
Q9BXS5	AP1M1	ENSG00000072958	10.9008	-0.165241	0.0918125	0.865256	-1.69396	-4.1918
P53597	SUCLG1	ENSG00000163541	15.808	0.102629	0.0927603	0.865256	1.68888	-4.19733
Q14108	SCARB2	ENSG00000138760	15.4514	0.135699	0.0929275	0.865256	1.68802	-4.19828
O95163	ELP1	ENSG00000070061	13.2489	-0.0904427	0.0929533	0.865256	-1.68788	-4.19843
P57723	PCBP4	ENSG00000090097	14.0801	0.596555	0.0935214	0.865256	1.68547	-4.20131
P16104	H2AX	ENSG00000188486	13.2783	-0.185055	0.081115	0.849968	-1.76865	-4.20155
Q8N122	RPTOR	ENSG00000141564	11.2879	0.162662	0.0935721	0.865256	1.68634	-4.20236
Q00059	TFAM	ENSG00000108064	15.9235	-0.0616956	0.0937256	0.865256	-1.68388	-4.20282
Q9UM54	MYO6	ENSG00000196586	15.0467	0.10298	0.09454	0.865256	1.67969	-4.2074
P98160	HSPG2	ENSG00000142798	13.6155	0.281171	0.094648	0.865256	1.67917	-4.20796
P52948	NUP98	ENSG00000110713	13.5427	0.133632	0.0950226	0.865256	1.67722	-4.21009
P08559	PDHA1	ENSG00000131828	16.5587	0.107672	0.095195	0.865256	1.67634	-4.21105
P04899	GNAI2	ENSG00000114353	15.8362	0.157402	0.0952088	0.865256	1.67627	-4.21112
O15230	LAMA5	ENSG00000130702	8.90499	0.892592	0.0117301	0.704253	2.71714	-4.2116
P67775	PPP2CA	ENSG00000113575	12.9562	0.202336	0.0954974	0.865256	1.67559	-4.21192
P63167	DYNLL1	ENSG00000088986	12.9943	0.272337	0.0932377	0.865256	1.68826	-4.21225
P52732	KIF11	ENSG00000138160	10.4456	0.890798	0.0430557	0.786855	2.09103	-4.21355
P16615	ATP2A2	ENSG00000174437	16.1915	0.0972741	0.0958603	0.865256	1.67295	-4.21473
Q99805	TM9SF2	ENSG00000125304	14.2141	0.312265	0.0958974	0.865256	1.67277	-4.21493
Q96P11	NSUN5	ENSG00000130305	12.1186	-0.171984	0.0959223	0.865256	-1.67268	-4.21504
Q96EE3	SEH1L	ENSG00000085415	12.0108	0.258369	0.0963438	0.865256	1.67051	-4.21739
Q96RP9	GFM1	ENSG00000168827	13.3446	-0.0915699	0.0963458	0.865256	-1.67049	-4.2174
Q8NEY8	PPHLN1	ENSG00000134283	8.03595	-0.199421	0.0952867	0.865256	-1.67923	-4.21826
Q9NXJ5	PGPEP1	ENSG00000130517	14.0331	0.388868	0.0968124	0.865256	1.66826	-4.21984
O94906	PRPF6	ENSG00000101161	13.0846	0.168336	0.0969205	0.865256	1.6676	-4.22054
Q9Y2A7	NCKAP1	ENSG00000061676	13.0874	0.283513	0.0971083	0.865256	1.66666	-4.22156
O75122	CLASP2	ENSG00000163539	14.6347	0.143954	0.0971525	0.865256	1.66643	-4.2218
Q9HCG8	CWC22	ENSG00000163510	10.5953	-0.635287	0.0940234	0.865256	-1.68508	-4.22317
P25325	MPST	ENSG00000128309	10.6103	0.137625	0.0975745	0.865256	1.66471	-4.22318
P30153	PPP2R1A	ENSG00000105568	17.0621	0.12379	0.0975061	0.865256	1.66466	-4.22372
Q6PGP7	TTC37	ENSG00000198677	10.8795	0.343507	0.091574	0.865256	1.70087	-4.22382
P49841	GSK3B	ENSG00000082701	15.3836	0.129773	0.0976299	0.865256	1.66404	-4.22439
P22033	MMUT	ENSG00000146085	15.0294	0.0956155	0.0978955	0.865256	1.66272	-4.22583
Q14534	SQLE	ENSG00000104549	11.0338	0.152661	0.0978729	0.865256	1.66485	-4.22609
P17858	PFKL	ENSG00000141959	16.1748	0.112552	0.0980586	0.865256	1.66191	-4.2267
Q9H270	VPS11	ENSG00000160695	12.3164	0.268416	0.0981542	0.865256	1.66147	-4.22678
Q13554	CAMK2B	ENSG00000058404	12.6807	0.276178	0.0992538	0.865256	1.65613	-4.23217
O43707	ACTN4	ENSG00000130402	16.371	0.112965	0.0991177	0.865256	1.65665	-4.23237
Q9NZL4	HSPBP1	ENSG00000133265	13.6425	0.322001	0.0996139	0.865256	1.6544	-4.23434
Q13042	CDC16	ENSG00000130177	10.6215	0.111878	0.0998824	0.865256	1.65361	-4.23524
Q8NCG7	DAGLB	ENSG00000164535	10.0912	0.177299	0.0992092	0.865256	1.65876	-4.2365
P60033	CD81	ENSG00000110651	13.8289	0.360256	0.10005	0.865256	1.6521	-4.23726
P51513	NOVA1	ENSG00000139910	15.7865	-0.245991	0.100165	0.865256	-1.65154	-4.23786
Q9NY33	DPP3	ENSG00000254986	14.7046	0.135152	0.100842	0.865256	1.6482	-4.24145
Q01581	HMGCS1	ENSG00000112972	16.1921	0.179994	0.101042	0.865256	1.64723	-4.24249
Q8N4T0	CPA6	ENSG00000165078	13.8138	0.207525	0.100872	0.865256	1.64975	-4.24256
P61204	ARF3	ENSG00000134287	11.9852	0.586644	0.0728778	0.837055	1.82307	-4.24347
P18206	VCL	ENSG00000035403	16.7891	0.148423	0.101535	0.866148	1.64483	-4.24505
P17812	CTPS1	ENSG00000171793	16.4586	0.146228	0.10154	0.866148	1.64481	-4.24508
Q01995	TAGLN	ENSG00000149591	13.5224	0.692013	0.102167	0.866375	1.64357	-4.24589
O75832	PSMD10	ENSG00000101843	13.5171	0.191991	0.101784	0.866375	1.64363	-4.24634
Q9NVR2	INTS10	ENSG00000104613	10.1569	0.152156	0.0971364	0.865256	1.67632	-4.24746
Q71UM5	RPS27L	ENSG00000185088	14.7404	-0.125765	0.102058	0.866375	-1.64231	-4.24775
Q9NZZ3	CHMP5	ENSG00000086065	12.6036	-0.609626	0.0911444	0.865256	-1.70968	-4.24844
Q92777	SYN2	ENSG00000157152	10.8264	-0.346852	0.0908747	0.865256	-1.70472	-4.24901
Q9ULT8	HECTD1	ENSG00000092148	7.22454	0.499657	0.0626987	0.803021	1.89588	-4.25021
P49750	YLPM1	ENSG00000119596	14.009	-0.0768867	0.102717	0.866375	-1.63913	-4.25114
P53350	PLK1	ENSG00000166851	9.73369	0.302177	0.0651606	0.808283	1.89465	-4.25121
P30050	RPL12	ENSG00000197958	15.9097	0.227567	0.102939	0.866375	1.63807	-4.25227
P31483	TIA1	ENSG00000116001	14.5515	-0.123678	0.102947	0.866375	-1.63803	-4.25231
P11310	ACADM	ENSG00000117054	16.3192	-0.0846388	0.103245	0.867222	-1.6366	-4.25383
Q68EM7	ARHGAP17	ENSG00000140750	12.3685	0.324839	0.103988	0.870132	1.63333	-4.25724
P62745	RHOB	ENSG00000143878	14.8106	0.207798	0.103957	0.870132	1.63322	-4.25744
O15460	P4HA2	ENSG00000072682	11.0761	0.444943	0.104663	0.873028	1.6324	-4.25902
P62266	RPS23	ENSG00000186468	14.6501	0.117015	0.104992	0.873028	1.62832	-4.26263
Q8TEX9	IPO4	ENSG00000196497	14.1898	0.18849	0.105151	0.873028	1.62757	-4.26343
Q9Y263	PLAA	ENSG00000137055	10.103	0.583858	0.0886611	0.86361	1.71957	-4.26416
O00625	PIR	ENSG00000087842	11.4176	0.293053	0.105328	0.873028	1.62958	-4.26555
O00533	CHL1	ENSG00000134121	11.5922	-0.5226	0.0874939	0.859433	-1.73296	-4.26674
O75116	ROCK2	ENSG00000134318	9.96153	-0.173233	0.093067	0.865256	-1.70258	-4.26734
Q9HAU5	UPF2	ENSG00000151461	11.7356	-0.0577798	0.106077	0.875931	-1.62326	-4.26797
P46527	CDKN1B	ENSG00000111276	9.94673	-0.385876	0.0672894	0.818844	-1.86516	-4.2693
Q96MG7	NSMCE3	ENSG00000185115	9.17273	-0.182392	0.106771	0.87771	-1.62047	-4.26941
Q8IYI6	EXOC8	ENSG00000116903	9.61566	-0.239876	0.107583	0.880094	-1.61952	-4.27278
O14910	LIN7A	ENSG00000111052	13.8336	0.183662	0.107219	0.878752	1.61791	-4.27362
P83916	CBX1	ENSG00000108468	15.593	0.131831	0.108052	0.880655	1.61409	-4.27762
O00442	RTCA	ENSG00000137996	14.2326	0.115095	0.108264	0.88075	1.61308	-4.2787
Q9BX66	SORBS1	ENSG00000095637	9.5984	0.650996	0.0472175	0.786855	2.1068	-4.27949
Q5VZL5	ZMYM4	ENSG00000146463	11.6753	0.253157	0.110252	0.88244	1.60662	-4.28347
P07686	HEXB	ENSG00000049860	15.3443	0.119265	0.109321	0.88244	1.60823	-4.28378
P05156	CFI	ENSG00000205403	9.96245	0.883237	0.00883079	0.704253	2.81296	-4.28517
Q13332	PTPRS	ENSG00000105426	11.7761	0.269325	0.109636	0.88244	1.6068	-4.28528
Q9NRV9	HEBP1	ENSG00000013583	12.6796	0.193781	0.109738	0.88244	1.60633	-4.28576
P63104	YWHAZ	ENSG00000164924	19.128	0.114392	0.109773	0.88244	1.60618	-4.28593
Q96SU4	OSBPL9	ENSG00000117859	10.8443	-0.548396	0.100781	0.865256	-1.65864	-4.29
P13798	APEH	ENSG00000164062	15.5739	0.0813564	0.110916	0.88244	1.60099	-4.29134
Q9Y276	BCS1L	ENSG00000074582	12.1933	0.135274	0.110947	0.88244	1.60089	-4.29142
O95573	ACSL3	ENSG00000123983	13.1394	0.0989519	0.110974	0.88244	1.60073	-4.29161
P43034	PAFAH1B1	ENSG00000007168	16.5953	0.137613	0.111253	0.88244	1.59948	-4.29292
Q8N594	MPND	ENSG00000008382	9.92344	0.30948	0.0998197	0.865256	1.66245	-4.29398
P13637	ATP1A3	ENSG00000105409	17.5683	0.164234	0.111603	0.88244	1.59791	-4.29455
O43674	NDUFB5	ENSG00000136521	13.5555	-0.117965	0.111708	0.88244	-1.59746	-4.29499
Q9NZJ4	SACS	ENSG00000151835	9.77853	0.297981	0.106662	0.87771	1.62705	-4.29512
O00629	KPNA4	ENSG00000186432	13.17	0.405429	0.111755	0.88244	1.59722	-4.29526
Q56VL3	OCIAD2	ENSG00000145247	13.1468	0.394139	0.11217	0.88244	1.59546	-4.29602
O43602	DCX	ENSG00000077279	18.9642	0.126787	0.112185	0.88244	1.5953	-4.29726
O94826	TOMM70	ENSG00000154174	16.9761	0.0864848	0.11251	0.88244	1.59384	-4.29877
Q9C0B1	FTO	ENSG00000140718	14.9969	-0.13085	0.11269	0.88244	-1.59304	-4.29961
O94805	ACTL6B	ENSG00000077080	13.7632	0.193111	0.113467	0.884611	1.58959	-4.30318
Q15738	NSDHL	ENSG00000147383	14.8083	0.142921	0.113588	0.884611	1.58905	-4.30374
P35268	RPL22	ENSG00000116251	17.0259	0.260102	0.114668	0.884611	1.58432	-4.30749
O75487	GPC4	ENSG00000076716	13.2051	0.35282	0.116294	0.884611	1.57851	-4.30929
P09486	SPARC	ENSG00000113140	12.1975	1.01574	0.0619145	0.803021	1.89907	-4.3093
P62140	PPP1CB	ENSG00000213639	15.0711	0.204548	0.115228	0.884611	1.58183	-4.31119
P78527	PRKDC	ENSG00000253729	19.7525	0.0893029	0.115481	0.884611	1.58073	-4.31233
Q9BQG0	MYBBP1A	ENSG00000132382	14.1698	0.120466	0.115637	0.884611	1.58004	-4.31303
P50150	GNG4	ENSG00000168243	14.2653	0.196721	0.116124	0.884611	1.57792	-4.31521
Q15293	RCN1	ENSG00000049449	16.6564	-0.0977763	0.116524	0.884611	-1.57618	-4.317
P57737	CORO7	ENSG00000262246	15.2639	0.127211	0.117125	0.884611	1.57358	-4.31966
P48431	SOX2	ENSG00000181449	10.1125	0.341933	0.10801	0.880655	1.62263	-4.32007
P62495	ETF1	ENSG00000120705	14.9739	0.0942594	0.117249	0.884611	1.57304	-4.32022
Q9P1U1	ACTR3B	ENSG00000133627	10.6985	-0.107979	0.118474	0.884611	-1.57119	-4.32037
Q9NRX5	SERINC1	ENSG00000111897	11.0073	0.550088	0.11915	0.884611	1.56619	-4.32099
Q7Z739	YTHDF3	ENSG00000185728	10.367	0.398237	0.100377	0.865256	1.66743	-4.32228
P32322	PYCR1	ENSG00000183010	15.3983	0.10103	0.117819	0.884611	1.57059	-4.32273
O75844	ZMPSTE24	ENSG00000084073	14.0281	0.0991192	0.11809	0.884611	1.56942	-4.32392
Q9NTX5	ECHDC1	ENSG00000093144	11.9019	0.170298	0.119793	0.884611	1.56336	-4.32425
P24844	MYL9	ENSG00000101335	11.626	-0.45353	0.116808	0.884611	-1.58028	-4.32483
O14602	EIF1AY	ENSG00000198692	11.9669	0.919308	0.0483816	0.786855	2.05454	-4.32547
Q5HYK3	COQ5	ENSG00000110871	11.0763	0.465396	0.120243	0.884611	1.56623	-4.32585
P50897	PPT1	ENSG00000131238	14.114	0.166224	0.119002	0.884611	1.56552	-4.32791
P20674	COX5A	ENSG00000178741	16.3102	-0.0955921	0.119558	0.884611	-1.56315	-4.33032
P11279	LAMP1	ENSG00000185896	15.5616	0.241132	0.119716	0.884611	1.56248	-4.331
Q9Y2J0	RPH3A	ENSG00000089169	11.4369	0.456746	0.122181	0.884611	1.55469	-4.33146
Q9Y2I7	PIKFYVE	ENSG00000115020	12.7134	-0.129531	0.122365	0.884611	-1.5538	-4.33205
Q05086	UBE3A	ENSG00000114062	14.7305	0.115139	0.120072	0.884611	1.56097	-4.33254
P68402	PAFAH1B2	ENSG00000168092	15.8711	0.17784	0.120083	0.884611	1.56092	-4.33259
Q9ULA0	DNPEP	ENSG00000123992	10.6617	0.219392	0.111111	0.88244	1.61243	-4.33273
Q9BRX2	PELO	ENSG00000152684	12.0318	0.236428	0.120175	0.884611	1.56056	-4.33291
Q9NX55	HYPK	ENSG00000242028	10.4825	-0.62769	0.122906	0.884611	-1.55172	-4.33446
Q99615	DNAJC7	ENSG00000168259	13.5747	0.159448	0.120674	0.884611	1.55842	-4.33513
P22234	PAICS	ENSG00000128050	17.5012	0.134819	0.120852	0.884611	1.55767	-4.33589
P50454	SERPINH1	ENSG00000149257	17.8609	0.151514	0.120986	0.884611	1.55711	-4.33646
P55769	SNU13	ENSG00000100138	15.5062	0.0885667	0.121236	0.884611	1.55605	-4.33753
Q9NQR4	NIT2	ENSG00000114021	13.22	0.237263	0.121265	0.884611	1.55596	-4.33758
P05556	ITGB1	ENSG00000150093	16.1024	0.107704	0.121841	0.884611	1.55352	-4.3401
Q96PU4	UHRF2	ENSG00000147854	10.2037	0.142015	0.120499	0.884611	1.56501	-4.34058
Q9UIA9	XPO7	ENSG00000130227	13.9581	0.173015	0.122109	0.884611	1.55239	-4.34123
Q86WA6	BPHL	ENSG00000137274	13.7443	0.132956	0.122125	0.884611	1.55233	-4.3413
Q8NC96	NECAP1	ENSG00000089818	14.4873	-0.108895	0.122454	0.884611	-1.55095	-4.34269
Q5VIR6	VPS53	ENSG00000141252	10.4177	0.301779	0.126443	0.884611	1.53798	-4.34637
P41252	IARS1	ENSG00000196305	15.3712	0.169364	0.123634	0.884611	1.54605	-4.34764
P30520	ADSS2	ENSG00000035687	14.3451	0.135115	0.123781	0.884611	1.54544	-4.34825
O96013	PAK4	ENSG00000130669	8.79582	-0.436924	0.127345	0.884611	-1.53493	-4.34937
P20839	IMPDH1	ENSG00000106348	11.9703	-0.220447	0.118417	0.884611	-1.57419	-4.34961
O15116	LSM1	ENSG00000175324	12.9697	0.697021	0.100767	0.865256	1.66715	-4.3499
O43715	TRIAP1	ENSG00000170855	10.1604	-0.193862	0.124319	0.884611	-1.54695	-4.35131
Q9UBG0	MRC2	ENSG00000011028	10.2221	1.07802	0.11255	0.88244	1.60319	-4.35135
O14981	BTAF1	ENSG00000095564	9.89803	0.348177	0.128282	0.884611	1.52976	-4.35333
Q8WVV9	HNRNPLL	ENSG00000143889	12.1516	0.245298	0.111537	0.88244	1.61422	-4.35334
O14548	COX7A2L	ENSG00000115944	10.6287	-0.160441	0.128429	0.884611	-1.5291	-4.35379
Q13825	AUH	ENSG00000148090	13.916	0.129001	0.125221	0.884611	1.53951	-4.35421
Q9Y2W1	THRAP3	ENSG00000054118	15.9664	-0.0633626	0.125323	0.884611	-1.53909	-4.35464
Q9BUH6	PAXX	ENSG00000148362	10.286	0.1681	0.119617	0.884611	1.57197	-4.35483
P62888	RPL30	ENSG00000156482	15.1223	0.527916	0.125443	0.884611	1.5386	-4.35513
Q16623	STX1A	ENSG00000106089	12.228	-0.267772	0.12596	0.884611	-1.53667	-4.35527
O14525	ASTN1	ENSG00000152092	8.77164	0.40276	0.113924	0.884611	1.60828	-4.35547
O00483	NDUFA4	ENSG00000189043	14.7246	0.136573	0.125669	0.884611	1.53767	-4.35605
P04062	GBA	ENSG00000177628	13.9802	0.20442	0.125713	0.884611	1.53749	-4.35623
P46940	IQGAP1	ENSG00000140575	14.9201	0.164416	0.125776	0.884611	1.53724	-4.35649
Q8TBC4	UBA3	ENSG00000144744	14.7599	0.168968	0.125889	0.884611	1.53678	-4.35695
O95562	SFT2D2	ENSG00000213064	9.57005	-0.160325	0.12922	0.884611	-1.52794	-4.35815
Q9HD45	TM9SF3	ENSG00000077147	11.6409	0.400977	0.128263	0.884611	1.52764	-4.35966
P51153	RAB13	ENSG00000143545	12.9002	0.18451	0.127321	0.884611	1.53108	-4.36089
O94776	MTA2	ENSG00000149480	14.0409	-0.11521	0.126911	0.884611	-1.53261	-4.36112
P54803	GALC	ENSG00000054983	12.279	0.238249	0.127196	0.884611	1.53146	-4.36227
Q14728	MFSD10	ENSG00000109736	12.2843	0.118823	0.12725	0.884611	1.53124	-4.36249
O95870	ABHD16A	ENSG00000204427	12.5124	0.20567	0.127683	0.884611	1.52952	-4.36257
Q96ER3	SAAL1	ENSG00000166788	10.2041	-0.343168	0.130213	0.884611	-1.52049	-4.3637
P53602	MVD	ENSG00000167508	13.5449	0.175686	0.12783	0.884611	1.5289	-4.36483
P49593	PPM1F	ENSG00000100034	12.6214	-0.254765	0.128072	0.884611	-1.52795	-4.36571
Q4G0J3	LARP7	ENSG00000174720	11.4738	-0.108319	0.129894	0.884611	-1.52759	-4.3662
Q9Y243	AKT3	ENSG00000117020	10.4667	-0.291326	0.113726	0.884611	-1.60286	-4.3678
O75746	SLC25A12	ENSG00000115840	15.7915	-0.100167	0.128823	0.884611	-1.5249	-4.3688
P85037	FOXK1	ENSG00000164916	12.4524	-0.100268	0.133359	0.884686	-1.51175	-4.36938
Q08257	CRYZ	ENSG00000116791	15.1702	-0.370495	0.129074	0.884611	-1.52399	-4.36954
P02649	APOE	ENSG00000130203	12.8585	0.514408	0.130444	0.884611	1.51868	-4.36982
Q9HCN4	GPN1	ENSG00000198522	9.04385	-0.275968	0.132957	0.884686	-1.51032	-4.3703
O14795	UNC13B	ENSG00000198722	10.8298	0.207345	0.133255	0.884686	1.5091	-4.37056
Q9P291	ARMCX1	ENSG00000126947	11.5834	-0.0895018	0.1296	0.884611	-1.52189	-4.37163
P84090	ERH	ENSG00000100632	12.0334	0.366832	0.125323	0.884611	1.55186	-4.37266
P22626	HNRNPA2B1	ENSG00000122566	19.7102	-0.0879059	0.129816	0.884611	-1.52093	-4.37274
Q99497	PARK7	ENSG00000116288	17.4956	0.15254	0.130099	0.884611	1.51981	-4.37386
Q9BUE6	ISCA1	ENSG00000135070	11.4261	-0.106466	0.134521	0.884686	-1.50559	-4.37386
P46926	GNPDA1	ENSG00000113552	14.3397	0.128983	0.130331	0.884611	1.51888	-4.37477
O43837	IDH3B	ENSG00000101365	14.6721	0.124758	0.130668	0.884611	1.51755	-4.37609
Q9NU22	MDN1	ENSG00000112159	10.5549	0.209358	0.130814	0.884611	1.51706	-4.37641
Q96AG4	LRRC59	ENSG00000108829	14.6385	0.227035	0.131025	0.884611	1.51613	-4.37749
P10599	TXN	ENSG00000136810	16.4293	0.155698	0.131102	0.884611	1.51583	-4.37779
P05413	FABP3	ENSG00000121769	13.8243	0.133727	0.131292	0.884611	1.5151	-4.37845
O15269	SPTLC1	ENSG00000090054	11.4413	0.271919	0.136121	0.884686	1.49848	-4.37942
Q8WYP5	AHCTF1	ENSG00000153207	11.1728	0.238946	0.132686	0.884686	1.5099	-4.37971
Q9UHI6	DDX20	ENSG00000064703	9.76018	-0.176243	0.136324	0.884686	-1.49804	-4.38086
Q9Y4P3	TBL2	ENSG00000106638	13.3717	0.127625	0.132136	0.884686	1.51175	-4.38182
Q9UPT6	MAPK8IP3	ENSG00000138834	11.0913	-0.160165	0.132159	0.884686	-1.51813	-4.38194
Q15582	TGFBI	ENSG00000120708	13.0814	0.611046	0.135585	0.884686	1.49959	-4.38392
P26038	MSN	ENSG00000147065	16.8856	0.111622	0.132692	0.884686	1.50957	-4.38397
P45973	CBX5	ENSG00000094916	15.2791	0.200181	0.132705	0.884686	1.50952	-4.38402
O95857	TSPAN13	ENSG00000106537	11.8276	0.546062	0.0740729	0.84263	1.83392	-4.38592
Q99985	SEMA3C	ENSG00000075223	15.0399	-0.226537	0.133278	0.884686	-1.50728	-4.38622
Q9NVS9	PNPO	ENSG00000108439	11.5625	0.470371	0.0974044	0.865256	1.70426	-4.38743
P42658	DPP6	ENSG00000130226	10.7095	0.925307	0.0997555	0.865256	1.68491	-4.38829
P17655	CAPN2	ENSG00000162909	14.2527	0.167757	0.133863	0.884686	1.505	-4.38846
Q01844	EWSR1	ENSG00000182944	15.8187	-0.0928507	0.133914	0.884686	-1.5048	-4.38866
Q07812	BAX	ENSG00000087088	15.4619	-0.0669483	0.134036	0.884686	-1.50432	-4.38912
Q86W50	METTL16	ENSG00000127804	11.5379	0.202098	0.102599	0.866375	1.66464	-4.39108
Q53H47	SETMAR	ENSG00000170364	10.2712	0.243511	0.118984	0.884611	1.58119	-4.39193
Q9HCM4	EPB41L5	ENSG00000115109	11.8197	-0.215682	0.13538	0.884686	-1.49969	-4.39244
Q9HCM2	PLXNA4	ENSG00000221866	11.4838	0.185723	0.135363	0.884686	1.49946	-4.3933
Q15404	RSU1	ENSG00000148484	12.7148	0.118672	0.135797	0.884686	1.49763	-4.39359
Q6Y288	B3GLCT	ENSG00000187676	9.71736	0.136583	0.140988	0.888493	1.48092	-4.39393
Q9NPJ3	ACOT13	ENSG00000112304	15.5277	0.0662864	0.135692	0.884686	1.49791	-4.3954
O14519	CDK2AP1	ENSG00000111328	11.195	-0.147502	0.136275	0.884686	-1.49573	-4.39554
P25490	YY1	ENSG00000100811	10.0609	0.242	0.136548	0.884686	1.49481	-4.39619
Q9ULK4	MED23	ENSG00000112282	10.2713	0.148304	0.141374	0.888493	1.48287	-4.39631
Q09666	AHNAK	ENSG00000124942	11.3612	0.491605	0.141988	0.889804	1.47651	-4.39752
Q676U5	ATG16L1	ENSG00000085978	10.0857	0.15503	0.137315	0.884686	1.49822	-4.3991
Q8NBM8	PCYOX1L	ENSG00000145882	13.2678	0.154946	0.136924	0.884686	1.49324	-4.39982
O95292	VAPB	ENSG00000124164	13.9486	0.0768398	0.137096	0.884686	1.49253	-4.40065
Q96PU5	NEDD4L	ENSG00000049759	12.8609	-0.11932	0.137356	0.884686	-1.49154	-4.40161
Q99643	SDHC	ENSG00000143252	11.4366	-0.276557	0.13815	0.884686	-1.49676	-4.40178
Q6UW02	CYP20A1	ENSG00000119004	8.35526	0.425204	0.129899	0.884611	1.52877	-4.40183
Q96AC1	FERMT2	ENSG00000073712	14.1008	0.184633	0.137477	0.884686	1.49108	-4.40206
Q96QK1	VPS35	ENSG00000069329	16.7958	0.0958109	0.137686	0.884686	1.49028	-4.40284
Q9Y2G5	POFUT2	ENSG00000186866	11.3833	-0.152736	0.143632	0.893327	-1.47133	-4.40326
O00203	AP3B1	ENSG00000132842	13.4075	0.121249	0.137864	0.884686	1.4896	-4.4035
Q02978	SLC25A11	ENSG00000108528	16.9511	0.0823776	0.137875	0.884686	1.48956	-4.40353
A6NL88	SHISA7	ENSG00000187902	10.0314	-0.228915	0.144873	0.89351	-1.4682	-4.40435
P61289	PSME3	ENSG00000131467	13.72	0.128325	0.138136	0.884686	1.48857	-4.4045
Q9Y6Y8	SEC23IP	ENSG00000107651	8.56167	-0.215572	0.144266	0.89351	-1.46927	-4.40525
P35579	MYH9	ENSG00000100345	18.7893	0.108732	0.138585	0.885285	1.48687	-4.40615
P19623	SRM	ENSG00000116649	14.6422	0.0906837	0.138741	0.885285	1.48628	-4.40672
Q53FT3	HIKESHI	ENSG00000149196	9.28649	0.227647	0.143202	0.893327	1.47698	-4.40678
Q6ZT12	UBR3	ENSG00000144357	11.2255	0.543052	0.0806785	0.849968	1.81692	-4.40837
P61964	WDR5	ENSG00000196363	12.6615	0.201387	0.139407	0.885285	1.48379	-4.40906
Q96T88	UHRF1	ENSG00000276043	11.4129	-0.292818	0.139655	0.885285	-1.48288	-4.40987
O00232	PSMD12	ENSG00000197170	16.5894	0.0582119	0.139632	0.885285	1.48291	-4.40998
P54652	HSPA2	ENSG00000126803	8.62475	-1.52809	0.0634887	0.808283	-1.93787	-4.41193
Q01968	OCRL	ENSG00000122126	12.466	0.174697	0.146094	0.89351	1.46074	-4.41286
P01344	IGF2	ENSG00000167244	10.7353	0.501609	0.0870909	0.859433	1.75861	-4.41319
P56159	GFRA1	ENSG00000151892	12.6081	0.188529	0.140594	0.888493	1.47935	-4.41328
Q92685	ALG3	ENSG00000214160	8.84411	0.366092	0.139072	0.885285	1.49188	-4.41371
P02787	TF	ENSG00000091513	16.3353	0.222981	0.14084	0.888493	1.47838	-4.41436
Q5IJ48	CRB2	ENSG00000148204	10.5487	0.823079	0.0301045	0.73285	2.40843	-4.41445
O60925	PFDN1	ENSG00000113068	12.9389	-0.591201	0.143162	0.893327	-1.47029	-4.41499
P83436	COG7	ENSG00000168434	11.5494	-0.12287	0.146878	0.89351	-1.45866	-4.41526
Q92879	CELF1	ENSG00000149187	13.2717	0.167968	0.141209	0.888493	1.477	-4.41569
Q8N6N7	ACBD7	ENSG00000176244	11.2447	0.902224	0.067926	0.822379	1.89337	-4.41743
Q9UKD1	GMEB2	ENSG00000101216	9.29456	0.310895	0.115674	0.884611	1.60621	-4.4178
Q92747	ARPC1A	ENSG00000241685	16.1892	0.101346	0.141883	0.889804	1.47449	-4.41811
O75044	SRGAP2	ENSG00000266028	11.1697	-0.264886	0.137561	0.884686	-1.50183	-4.41921
Q9BQ70	TCF25	ENSG00000141002	10.0078	-0.383621	0.145491	0.89351	-1.46242	-4.41921
Q96AQ6	PBXIP1	ENSG00000163346	10.2926	1.43626	0.106892	0.87771	1.64508	-4.41962
P68431	H3C1	ENSG00000275714	18.5432	0.386932	0.142332	0.890689	1.47282	-4.41971
P68431	H3C10	ENSG00000278828	18.5432	0.386932	0.142332	0.890689	1.47282	-4.41971
P68431	H3C11	ENSG00000275379	18.5432	0.386932	0.142332	0.890689	1.47282	-4.41971
P68431	H3C12	ENSG00000197153	18.5432	0.386932	0.142332	0.890689	1.47282	-4.41971
P68431	H3C2	ENSG00000286522	18.5432	0.386932	0.142332	0.890689	1.47282	-4.41971
P68431	H3C3	ENSG00000287080	18.5432	0.386932	0.142332	0.890689	1.47282	-4.41971
P68431	H3C4	ENSG00000197409	18.5432	0.386932	0.142332	0.890689	1.47282	-4.41971
P68431	H3C6	ENSG00000274750	18.5432	0.386932	0.142332	0.890689	1.47282	-4.41971
P68431	H3C7	ENSG00000277775	18.5432	0.386932	0.142332	0.890689	1.47282	-4.41971
P68431	H3C8	ENSG00000273983	18.5432	0.386932	0.142332	0.890689	1.47282	-4.41971
Q69YW2	STUM	ENSG00000203685	11.3042	-0.290538	0.124419	0.884611	-1.56924	-4.42065
Q92696	RABGGTA	ENSG00000100949	12.5585	0.222456	0.14377	0.893327	1.4677	-4.42203
P49761	CLK3	ENSG00000179335	10.8177	0.174088	0.147722	0.89351	1.45544	-4.42214
Q9BXJ3	C1QTNF4	ENSG00000172247	15.48	-0.111855	0.143407	0.893327	-1.46884	-4.42353
Q9GZZ9	UBA5	ENSG00000081307	12.9218	-0.105013	0.144282	0.89351	-1.46562	-4.42661
Q86X10	RALGAPB	ENSG00000170471	10.8904	0.161696	0.144815	0.89351	1.46372	-4.42827
P12110	COL6A2	ENSG00000142173	11.196	-0.818929	0.105956	0.875931	-1.67438	-4.42836
Q01130	SRSF2	ENSG00000161547	14.4508	0.244499	0.144889	0.89351	1.4634	-4.42874
Q9Y5V3	MAGED1	ENSG00000179222	8.131	-0.482628	0.154805	0.89351	-1.43536	-4.43039
Q9NWT1	PAK1IP1	ENSG00000111845	12.6282	-0.12792	0.145372	0.89351	-1.46163	-4.43042
P62937	PPIA	ENSG00000196262	19.3097	-0.0986159	0.145974	0.89351	-1.45944	-4.43251
O00244	ATOX1	ENSG00000177556	12.0518	0.253438	0.149475	0.89351	1.44782	-4.43271
P55060	CSE1L	ENSG00000124207	18.0645	0.0955257	0.146503	0.89351	1.45751	-4.43435
Q8IZL8	PELP1	ENSG00000141456	14.4196	0.134891	0.146823	0.89351	1.45636	-4.43545
Q8NFV4	ABHD11	ENSG00000106077	11.3289	0.217517	0.148103	0.89351	1.45223	-4.4358
Q53HC9	EIPR1	ENSG00000032389	9.44203	0.0817655	0.150073	0.89351	1.44526	-4.43583
Q6SZW1	SARM1	ENSG00000004139	15.5134	0.0993227	0.147016	0.89351	1.45565	-4.43611
P30626	SRI	ENSG00000075142	16.3041	0.0906968	0.147117	0.89351	1.45529	-4.43646
Q02218	OGDH	ENSG00000105953	14.61	0.171875	0.147626	0.89351	1.45345	-4.43821
Q9BXW6	OSBPL1A	ENSG00000141447	9.9687	0.162979	0.148668	0.89351	1.44998	-4.43847
P04264	KRT1	ENSG00000167768	12.453	-0.366773	0.150191	0.89351	-1.44454	-4.43921
P31930	UQCRC1	ENSG00000010256	16.9168	0.0920515	0.148089	0.89351	1.45178	-4.43979
P84095	RHOG	ENSG00000177105	11.4158	0.336092	0.139355	0.885285	1.50155	-4.44284
Q15269	PWP2	ENSG00000241945	13.6056	0.132384	0.149243	0.89351	1.44764	-4.44371
Q93052	LPP	ENSG00000145012	10.7067	0.547622	0.135054	0.884686	1.51267	-4.44547
Q9BT78	COPS4	ENSG00000138663	13.6188	0.105422	0.149883	0.89351	1.44535	-4.44587
P78406	RAE1	ENSG00000101146	15.0027	0.104891	0.150022	0.89351	1.44486	-4.44633
P17900	GM2A	ENSG00000196743	14.1234	0.247576	0.150118	0.89351	1.44457	-4.44643
P0CG12	DERPC	ENSG00000286140	10.9859	-0.202936	0.161155	0.89661	-1.4106	-4.44663
Q9UMZ2	SYNRG	ENSG00000275066	12.046	-0.106581	0.158303	0.89661	-1.41733	-4.44762
P56377	AP1S2	ENSG00000182287	12.8154	0.166677	0.158487	0.89661	1.41768	-4.44795
P52789	HK2	ENSG00000159399	14.0342	0.165474	0.150681	0.89351	1.44254	-4.44843
P63010	AP2B1	ENSG00000006125	16.9921	0.0919865	0.150672	0.89351	1.44255	-4.44851
Q12955	ANK3	ENSG00000151150	12.803	0.200674	0.15091	0.89351	1.44173	-4.4492
Q96QG7	MTMR9	ENSG00000104643	11.6825	0.147536	0.151798	0.89351	1.4387	-4.4494
P05161	ISG15	ENSG00000187608	12.6556	-0.410245	0.109693	0.88244	-1.64494	-4.45041
Q9BYG3	NIFK	ENSG00000155438	14.192	-0.0964661	0.151471	0.89351	-1.43972	-4.45118
O43924	PDE6D	ENSG00000156973	12.7385	0.0834888	0.151539	0.89351	1.43947	-4.4514
Q96ID5	IGSF21	ENSG00000117154	13.3619	-0.389127	0.160865	0.89661	-1.40962	-4.45145
P38606	ATP6V1A	ENSG00000114573	17.7773	0.0687202	0.151634	0.89351	1.43914	-4.45172
P60903	S100A10	ENSG00000197747	10.2802	-0.311476	0.158374	0.89661	-1.42367	-4.45224
Q9P2R7	SUCLA2	ENSG00000136143	16.9351	0.0756271	0.1519	0.89351	1.4382	-4.4526
O95479	H6PD	ENSG00000049239	11.0524	0.421961	0.15258	0.89351	1.44402	-4.45314
Q15223	NECTIN1	ENSG00000110400	13.0551	-0.199581	0.153544	0.89351	-1.43264	-4.45476
P00367	GLUD1	ENSG00000148672	16.0489	0.0786592	0.152586	0.89351	1.43578	-4.45487
O75914	PAK3	ENSG00000077264	11.1695	0.144166	0.152654	0.89351	1.43557	-4.45498
Q9UDT6	CLIP2	ENSG00000106665	12.3004	0.152591	0.152727	0.89351	1.43529	-4.45533
O60716	CTNND1	ENSG00000198561	14.6225	0.12184	0.15274	0.89351	1.43524	-4.45538
P02768	ALB	ENSG00000163631	19.8029	0.112195	0.152833	0.89351	1.43492	-4.45568
P62306	SNRPF	ENSG00000139343	12.6414	0.288386	0.153224	0.89351	1.43355	-4.45696
Q13454	TUSC3	ENSG00000104723	12.0441	0.191407	0.131015	0.884611	1.53862	-4.45715
P05141	SLC25A5	ENSG00000005022	16.6242	0.131209	0.153329	0.89351	1.43318	-4.45731
Q96F07	CYFIP2	ENSG00000055163	15.5276	0.109683	0.153757	0.89351	1.43168	-4.45871
P06746	POLB	ENSG00000070501	11.391	-0.141522	0.160461	0.89661	-1.4099	-4.45931
Q9NW15	ANO10	ENSG00000160746	10.261	0.491814	0.155281	0.89351	1.4412	-4.45963
O75084	FZD7	ENSG00000155760	8.6315	0.273368	0.162667	0.89661	1.4082	-4.4598
P61966	AP1S1	ENSG00000106367	12.4293	-0.0686859	0.154197	0.89351	-1.43014	-4.46015
Q9BY11	PACSIN1	ENSG00000124507	12.8966	-0.151648	0.165146	0.898992	-1.39575	-4.46046
Q9NPF4	OSGEP	ENSG00000092094	11.8176	0.161397	0.154521	0.89351	1.42909	-4.46086
O14681	EI24	ENSG00000149547	12.8803	0.124258	0.154637	0.89351	1.42866	-4.46135
Q9UNW1	MINPP1	ENSG00000107789	10.204	0.159088	0.156653	0.89661	1.43669	-4.46191
P21333	FLNA	ENSG00000196924	18.5597	0.143786	0.154742	0.89351	1.42824	-4.46192
Q15067	ACOX1	ENSG00000161533	13.4813	0.168758	0.154999	0.89351	1.42735	-4.46275
Q9NZB2	FAM120A	ENSG00000048828	10.9532	0.250352	0.157687	0.89661	1.41828	-4.46315
P54252	ATXN3	ENSG00000066427	11.8077	-0.0848349	0.155129	0.89351	-1.4269	-4.46318
P10155	RO60	ENSG00000116747	15.5542	0.0661513	0.155393	0.89351	1.42598	-4.46403
Q86U44	METTL3	ENSG00000165819	12.1634	0.268191	0.164938	0.898992	1.39569	-4.4642
P29144	TPP2	ENSG00000134900	9.85086	0.488723	0.121055	0.884611	1.58877	-4.46434
Q6NTF9	RHBDD2	ENSG00000005486	11.489	0.159541	0.166883	0.902732	1.38994	-4.4649
O14929	HAT1	ENSG00000128708	13.4572	0.203002	0.157496	0.89661	1.41894	-4.46495
Q9BX67	JAM3	ENSG00000166086	12.5066	-0.127994	0.155722	0.894233	-1.42484	-4.46509
Q9NRP2	CMC2	ENSG00000103121	11.6333	0.566155	0.0654026	0.808283	1.94796	-4.46623
O14770	MEIS2	ENSG00000134138	9.2717	0.352572	0.1699	0.902732	1.38581	-4.4677
P62861	FAU	ENSG00000149806	16.0922	-0.104693	0.156859	0.89661	-1.42092	-4.46874
Q9Y6I3	EPN1	ENSG00000063245	12.7159	0.157402	0.157369	0.89661	1.41916	-4.47036
Q15843	NEDD8	ENSG00000129559	13.8922	-0.223783	0.162472	0.89661	-1.41682	-4.47088
Q4KMP7	TBC1D10B	ENSG00000169221	8.32988	0.405117	0.149265	0.89351	1.47437	-4.47134
P49023	PXN	ENSG00000089159	7.29863	1.0609	0.140167	0.887252	1.50923	-4.47137
Q8IX12	CCAR1	ENSG00000060339	11.3552	0.615742	0.151884	0.89351	1.45647	-4.47216
O60427	FADS1	ENSG00000149485	11.8915	-0.167566	0.164656	0.898992	-1.39542	-4.4722
P20585	MSH3	ENSG00000113318	10.7875	0.282525	0.159427	0.89661	1.41242	-4.47305
P48163	ME1	ENSG00000065833	12.0485	-0.251072	0.170362	0.902732	-1.38394	-4.4732
Q00535	CDK5	ENSG00000164885	14.2006	0.139144	0.158377	0.89661	1.41571	-4.47356
Q86YM7	HOMER1	ENSG00000152413	11.3317	-0.0749989	0.158381	0.89661	-1.41569	-4.47358
P08133	ANXA6	ENSG00000197043	17.443	0.114954	0.158848	0.89661	1.4141	-4.47505
P00918	CA2	ENSG00000104267	8.95518	0.893652	0.160757	0.89661	1.42648	-4.47603
Q9Y2Q0	ATP8A1	ENSG00000124406	15.2071	0.128559	0.159185	0.89661	1.41295	-4.47611
P60468	SEC61B	ENSG00000106803	13.9844	0.060387	0.159299	0.89661	1.41256	-4.47647
P35555	FBN1	ENSG00000166147	9.61237	1.67594	0.104818	0.873028	1.7024	-4.47689
Q8NBU5	ATAD1	ENSG00000138138	14.7581	0.204554	0.159643	0.89661	1.41139	-4.47754
Q7Z5K2	WAPL	ENSG00000062650	10.5464	0.147969	0.17601	0.903262	1.36267	-4.47799
O75347	TBCA	ENSG00000171530	15.9835	0.153522	0.160147	0.89661	1.40969	-4.47912
P38432	COIL	ENSG00000121058	10.488	0.199101	0.176761	0.903262	1.36058	-4.47934
O96011	PEX11B	ENSG00000131779	11.0371	0.305384	0.167004	0.902732	1.38808	-4.4797
P41732	TSPAN7	ENSG00000156298	10.8267	-0.194119	0.16343	0.898557	-1.41773	-4.47982
Q9H446	RWDD1	ENSG00000111832	10.3658	0.369274	0.116715	0.884611	1.59675	-4.48107
P78357	CNTNAP1	ENSG00000108797	14.0892	0.146746	0.160871	0.89661	1.40723	-4.48137
P11387	TOP1	ENSG00000198900	16.2439	0.0858801	0.161165	0.89661	1.40624	-4.48229
Q13868	EXOSC2	ENSG00000130713	13.4909	0.0847979	0.161289	0.89661	1.40582	-4.48267
Q8TCT9	HM13	ENSG00000101294	12.6549	0.173584	0.164843	0.898992	1.39442	-4.48355
Q05397	PTK2	ENSG00000169398	11.7793	0.279597	0.16682	0.902732	1.38807	-4.48357
Q16850	CYP51A1	ENSG00000001630	14.171	0.112266	0.161889	0.89661	1.4038	-4.48453
Q9GZP4	PITHD1	ENSG00000057757	13.0087	-0.171377	0.161984	0.89661	-1.40353	-4.48458
P30154	PPP2R1B	ENSG00000137713	10.4543	-0.182217	0.169403	0.902732	-1.37988	-4.48501
P25788	PSMA3	ENSG00000100567	16.0793	0.0949462	0.162055	0.89661	1.40324	-4.48504
P53801	PTTG1IP	ENSG00000183255	14.0904	-0.180909	0.171732	0.902732	-1.38916	-4.48512
P43155	CRAT	ENSG00000095321	14.1415	0.0875653	0.162251	0.89661	1.40258	-4.48564
Q14139	UBE4A	ENSG00000110344	7.53635	0.192082	0.180234	0.906322	1.35152	-4.48613
Q9H313	TTYH1	ENSG00000167614	11.3461	0.18057	0.17831	0.903262	1.36135	-4.48625
P80365	HSD11B2	ENSG00000176387	10.2305	-0.202259	0.180261	0.906322	-1.34785	-4.48667
Q9NUL3	STAU2	ENSG00000040341	13.4346	-0.0708629	0.162595	0.89661	-1.40143	-4.4867
Q8WU76	SCFD2	ENSG00000184178	11.9469	0.225765	0.162922	0.896887	1.40044	-4.48721
Q15024	EXOSC7	ENSG00000075914	11.6777	0.232564	0.174488	0.903262	1.36465	-4.49054
Q9UKD2	MRTO4	ENSG00000053372	13.7082	-0.134412	0.164151	0.898992	-1.39624	-4.49144
P40425	PBX2	ENSG00000204304	12.0408	-0.343679	0.15792	0.89661	-1.44031	-4.49159
O75643	SNRNP200	ENSG00000144028	17.3517	0.0858536	0.164284	0.898992	1.3958	-4.49185
Q13423	NNT	ENSG00000112992	16.8141	0.0698827	0.164845	0.898992	1.39393	-4.49355
O00400	SLC33A1	ENSG00000169359	5.79285	0.57335	0.125841	0.884611	1.57742	-4.49358
P84243	H3-3A	ENSG00000163041	17.0442	0.312023	0.165006	0.898992	1.3934	-4.49403
P84243	H3-3B	ENSG00000132475	17.0442	0.312023	0.165006	0.898992	1.3934	-4.49403
Q9NTM9	CUTC	ENSG00000119929	10.656	0.535103	0.155152	0.89351	1.47165	-4.49446
P23560	BDNF	ENSG00000176697	10.1314	0.790209	0.131162	0.884611	1.53742	-4.49614
Q7Z2K6	ERMP1	ENSG00000099219	10.8406	0.329889	0.169497	0.902732	1.37929	-4.49631
O43747	AP1G1	ENSG00000166747	14.7892	0.136453	0.166032	0.902698	1.39001	-4.49712
P02462	COL4A1	ENSG00000187498	9.49447	0.702587	0.178431	0.903262	1.36027	-4.49767
Q13541	EIF4EBP1	ENSG00000187840	11.6039	0.147255	0.18533	0.910723	1.33215	-4.49834
Q5VW38	GPR107	ENSG00000148358	6.27444	-0.531239	0.172177	0.902732	-1.39133	-4.49846
Q9BT73	PSMG3	ENSG00000157778	11.229	-0.113363	0.176498	0.903262	-1.358	-4.49855
Q71F23	CENPU	ENSG00000151725	14.5054	-0.281952	0.186605	0.910723	-1.33701	-4.49874
P98179	RBM3	ENSG00000102317	13.4874	-0.227427	0.167746	0.902732	-1.3844	-4.50209
P53041	PPP5C	ENSG00000011485	12.8336	0.164779	0.167991	0.902732	1.38358	-4.50295
Q9P2J5	LARS1	ENSG00000133706	16.3582	-0.053606	0.168119	0.902732	-1.38316	-4.50332
Q9ULU4	ZMYND8	ENSG00000101040	11.2392	0.148035	0.168612	0.902732	1.38172	-4.50387
P46100	ATRX	ENSG00000085224	10.4411	0.181898	0.189711	0.910723	1.32151	-4.50423
Q9NYF8	BCLAF1	ENSG00000029363	12.249	-0.349472	0.170825	0.902732	-1.3746	-4.5045
Q7L190	DPPA4	ENSG00000121570	11.1437	0.292432	0.183564	0.910723	1.3367	-4.50463
Q6P6C2	ALKBH5	ENSG00000091542	11.689	0.121847	0.176536	0.903262	1.35741	-4.50506
Q8N5F7	NKAP	ENSG00000101882	10.7925	-0.440036	0.170133	0.902732	-1.40421	-4.50574
Q13144	EIF2B5	ENSG00000145191	13.2582	0.0725309	0.169101	0.902732	1.37996	-4.50621
P29992	GNA11	ENSG00000088256	14.178	0.100833	0.169566	0.902732	1.37845	-4.50758
Q5TFE4	NT5DC1	ENSG00000178425	11.4783	-0.178492	0.181548	0.906777	-1.3537	-4.50769
Q13206	DDX10	ENSG00000178105	10.1754	0.141848	0.177813	0.903262	1.3535	-4.50795
P52292	KPNA2	ENSG00000182481	16.0731	-0.120762	0.170016	0.902732	-1.37699	-4.50889
P28070	PSMB4	ENSG00000159377	15.5638	0.113363	0.170118	0.902732	1.37666	-4.50919
P16219	ACADS	ENSG00000122971	11.7884	-0.155434	0.191365	0.910723	-1.31665	-4.5096
Q7KZN9	COX15	ENSG00000014919	9.82271	0.165125	0.174164	0.903262	1.36416	-4.50981
Q86UY6	NAA40	ENSG00000110583	11.9285	-0.134925	0.170525	0.902732	-1.37539	-4.51011
Q9BW72	HIGD2A	ENSG00000146066	12.2182	-0.307874	0.188441	0.910723	-1.33262	-4.51023
Q9UBD5	ORC3	ENSG00000135336	12.0099	0.232673	0.17067	0.902732	1.37497	-4.51027
O94811	TPPP	ENSG00000171368	12.6735	0.240653	0.172802	0.903262	1.36814	-4.51056
Q9BUM1	G6PC3	ENSG00000141349	12.4784	0.218914	0.194091	0.910723	1.31455	-4.51101
O95169	NDUFB8	ENSG00000166136	14.6087	-0.115878	0.170896	0.902732	-1.37417	-4.51132
Q9Y3U8	RPL36	ENSG00000130255	16.8554	0.0737717	0.170885	0.902732	1.37418	-4.51142
Q5ZPR3	CD276	ENSG00000103855	14.1383	0.188399	0.171218	0.902732	1.37311	-4.51238
O94830	DDHD2	ENSG00000085788	11.2862	-1.09945	0.183711	0.910723	-1.36169	-4.51251
O14994	SYN3	ENSG00000185666	13.6552	0.120513	0.171354	0.902732	1.37267	-4.51277
P27695	APEX1	ENSG00000100823	16.3702	0.150984	0.171437	0.902732	1.3724	-4.51301
Q8N608	DPP10	ENSG00000175497	10.2527	-0.389777	0.193972	0.910723	-1.30787	-4.51304
P49903	SEPHS1	ENSG00000086475	14.45	0.147238	0.171514	0.902732	1.37215	-4.51323
Q96GQ5	RUSF1		13.146	-0.261779	0.193916	0.910723	-1.30812	-4.51338
Q9H5N1	RABEP2	ENSG00000177548	9.46277	0.364799	0.169824	0.902732	1.39128	-4.51403
Q68CZ2	TNS3	ENSG00000136205	7.70814	0.73319	0.114912	0.884611	1.65135	-4.51405
P30084	ECHS1	ENSG00000127884	16.9811	0.104071	0.171805	0.902732	1.37122	-4.51407
P52657	GTF2A2	ENSG00000140307	12.0757	0.940655	0.05375	0.793814	2.07	-4.51467
Q04726	TLE3	ENSG00000140332	10.6791	-0.112578	0.17451	0.903262	-1.36276	-4.51496
Q9H299	SH3BGRL3	ENSG00000142669	14.362	0.101858	0.172319	0.902732	1.36957	-4.51555
P27694	RPA1	ENSG00000132383	15.7924	0.0936114	0.172409	0.902732	1.36928	-4.51581
P23229	ITGA6	ENSG00000091409	11.4729	0.310438	0.180024	0.906322	1.34582	-4.51654
P78346	RPP30	ENSG00000148688	11.9302	-0.109695	0.197008	0.910723	-1.2994	-4.51802
Q8WUM0	NUP133	ENSG00000069248	13.7435	0.164304	0.173301	0.903262	1.36643	-4.51836
Q8NI36	WDR36	ENSG00000134987	13.7039	0.119796	0.174003	0.903262	1.36419	-4.52036
Q6IAA8	LAMTOR1	ENSG00000149357	14.3607	0.0841928	0.174292	0.903262	1.36327	-4.52118
Q96IR7	HPDL	ENSG00000186603	10.9731	-0.324878	0.192908	0.910723	-1.30975	-4.52211
P15924	DSP	ENSG00000096696	7.93561	0.366513	0.161328	0.89661	1.42902	-4.52223
Q9UK41	VPS28	ENSG00000160948	12.0129	0.276743	0.177255	0.903262	1.35412	-4.52238
Q8N1G0	ZNF687	ENSG00000143373	10.8477	-0.078537	0.174796	0.903262	-1.36169	-4.52248
Q92572	AP3S1	ENSG00000177879	12.6187	-0.088332	0.175282	0.903262	-1.36032	-4.52288
P31350	RRM2	ENSG00000171848	9.35247	0.780094	0.109938	0.88244	1.79177	-4.52379
Q00403	GTF2B	ENSG00000137947	11.0076	-0.314312	0.194326	0.910723	-1.30375	-4.52424
P18085	ARF4	ENSG00000168374	17.1073	0.0914198	0.175429	0.903262	1.35966	-4.52439
P43003	SLC1A3	ENSG00000079215	9.5599	0.593549	0.197647	0.910723	1.30244	-4.52461
Q9NQ79	CRTAC1	ENSG00000095713	11.3726	-0.374935	0.181851	0.906777	-1.36051	-4.52514
Q14008	CKAP5	ENSG00000175216	12.3887	0.11815	0.176001	0.903262	1.35785	-4.526
O00299	CLIC1	ENSG00000213719	17.4354	0.0725211	0.176047	0.903262	1.35771	-4.52612
P57087	JAM2	ENSG00000154721	10.9402	0.22283	0.206578	0.910723	1.27553	-4.52719
Q12926	ELAVL2	ENSG00000107105	15.5676	-0.0837454	0.176731	0.903262	-1.35555	-4.52804
P40938	RFC3	ENSG00000133119	12.7958	0.256793	0.177365	0.903262	1.35361	-4.52953
O00186	STXBP3	ENSG00000116266	12.9449	0.112273	0.177277	0.903262	1.35384	-4.52956
Q5BJH7	YIF1B	ENSG00000167645	10.7511	-0.177294	0.207746	0.910723	-1.27393	-4.52957
P49589	CARS1	ENSG00000110619	16.1798	-0.101481	0.177434	0.903262	-1.35335	-4.52999
O75694	NUP155	ENSG00000113569	15.039	0.1249	0.177651	0.903262	1.35267	-4.53059
Q92520	FAM3C	ENSG00000196937	12.4582	0.329118	0.177742	0.903262	1.35238	-4.53084
P32929	CTH	ENSG00000116761	12.32	0.286412	0.211121	0.910723	1.26466	-4.53184
Q8N684	CPSF7	ENSG00000149532	12.9293	-0.0504431	0.17825	0.903262	-1.35079	-4.53225
Q9Y487	ATP6V0A2	ENSG00000185344	8.61677	-0.194891	0.211322	0.910723	-1.26315	-4.53287
Q3LXA3	TKFC	ENSG00000149476	12.282	-0.196342	0.178611	0.903262	-1.34969	-4.53311
Q9BY32	ITPA	ENSG00000125877	13.7176	0.169993	0.178671	0.903262	1.34948	-4.53341
P00441	SOD1	ENSG00000142168	16.2892	0.216603	0.178678	0.903262	1.34945	-4.53343
O60268	KIAA0513	ENSG00000135709	10.7384	0.188012	0.194563	0.910723	1.30269	-4.53381
Q96D46	NMD3	ENSG00000169251	9.46737	0.498675	0.19818	0.910723	1.29384	-4.53404
Q99549	MPHOSPH8	ENSG00000196199	10.7936	0.20621	0.202567	0.910723	1.28164	-4.53444
Q13510	ASAH1	ENSG00000104763	13.2904	0.464878	0.182598	0.909473	1.33765	-4.53601
Q14204	DYNC1H1	ENSG00000197102	19.8461	0.0645379	0.179748	0.906322	1.34612	-4.53637
Q8ND04	SMG8	ENSG00000167447	10.6001	0.0693351	0.180315	0.906322	1.34457	-4.53664
Q9NZM1	MYOF	ENSG00000138119	11.7152	-0.240822	0.205154	0.910723	-1.27403	-4.53727
O00592	PODXL	ENSG00000128567	12.1813	0.212433	0.191743	0.910723	1.31123	-4.53833
O95486	SEC24A	ENSG00000113615	11.7777	-0.203009	0.197882	0.910723	-1.29443	-4.53931
P20290	BTF3	ENSG00000145741	13.1992	0.129437	0.18085	0.906777	1.34271	-4.53937
P19099	CYP11B2	ENSG00000179142	13.1665	-0.165546	0.201945	0.910723	-1.2826	-4.53996
Q68D91	MBLAC2	ENSG00000176055	12.7142	0.226654	0.181126	0.906777	1.34185	-4.54012
Q9Y4C1	KDM3A	ENSG00000115548	9.72318	0.113911	0.207779	0.910723	1.26764	-4.54017
P63220	RPS21	ENSG00000171858	15.5246	0.191866	0.181434	0.906777	1.3409	-4.54095
P22676	CALB2	ENSG00000172137	9.32788	-1.65233	0.0453177	0.786855	-2.80277	-4.54098
P47897	QARS1	ENSG00000172053	15.5778	0.116268	0.181453	0.906777	1.34085	-4.541
Q05682	CALD1	ENSG00000122786	13.0014	0.385197	0.183165	0.910723	1.33582	-4.54111
Q9Y3C4	TPRKB	ENSG00000144034	10.7739	-0.196212	0.218652	0.910723	-1.24377	-4.54158
Q58FG1	HSP90AA4P	ENSG00000205100	12.2855	0.301858	0.200197	0.910723	1.28668	-4.54169
P13693	TPT1	ENSG00000133112	14.3469	0.205989	0.181752	0.906777	1.33993	-4.54181
O75600	GCAT	ENSG00000100116	10.9017	0.16617	0.198403	0.910723	1.29227	-4.54248
O75882	ATRN	ENSG00000088812	10.3147	0.198849	0.223091	0.911899	1.23652	-4.54525
Q96T60	PNKP	ENSG00000039650	11.7515	0.389233	0.222182	0.911773	1.232	-4.54728
Q8NBF6	AVL9	ENSG00000105778	12.031	-0.0769864	0.192889	0.910723	-1.30699	-4.54761
P49407	ARRB1	ENSG00000137486	10.1759	0.236152	0.189522	0.910723	1.31723	-4.54761
Q9Y2E4	DIP2C	ENSG00000151240	10.9969	-0.0800043	0.185766	0.910723	-1.32793	-4.54764
P62633	CNBP	ENSG00000169714	13.0013	0.507264	0.199477	0.910723	1.28811	-4.54832
Q15417	CNN3	ENSG00000117519	16.2457	0.120356	0.184191	0.910723	1.33245	-4.54835
Q5T4S7	UBR4	ENSG00000127481	14.0022	0.0932814	0.184285	0.910723	1.33216	-4.5486
Q8N5K1	CISD2	ENSG00000145354	14.9361	0.107852	0.185205	0.910723	1.32936	-4.55103
Q9UI12	ATP6V1H	ENSG00000047249	15.571	0.0888852	0.185482	0.910723	1.32852	-4.55177
P49773	HINT1	ENSG00000169567	17.001	0.13466	0.185489	0.910723	1.3285	-4.55178
P02794	FTH1	ENSG00000167996	14.6143	-0.159653	0.185504	0.910723	-1.32845	-4.55182
P25098	GRK2	ENSG00000173020	11.4475	-0.131503	0.228226	0.920794	-1.21775	-4.55187
P17302	GJA1	ENSG00000152661	10.7088	1.01573	0.218987	0.910723	1.24924	-4.55223
Q969P0	IGSF8	ENSG00000162729	13.8958	0.121868	0.185689	0.910723	1.32789	-4.55231
O60256	PRPSAP2	ENSG00000141127	14.7659	0.0828906	0.185715	0.910723	1.32781	-4.55238
Q5VZE5	NAA35	ENSG00000135040	9.79322	-0.210548	0.229477	0.920794	-1.21815	-4.5524
P83111	LACTB	ENSG00000103642	10.9832	-0.225642	0.219199	0.910723	-1.2357	-4.55252
Q9Y5S9	RBM8A	ENSG00000265241	15.1096	-0.0849845	0.185879	0.910723	-1.32732	-4.55281
O43175	PHGDH	ENSG00000092621	20.074	-0.0863254	0.186257	0.910723	-1.32617	-4.5538
O60934	NBN	ENSG00000104320	12.0794	0.115771	0.222495	0.911773	1.22754	-4.55417
Q8N0W4	NLGN4X	ENSG00000146938	12.1418	-1.20823	0.12886	0.884611	-1.60028	-4.55461
Q8IWS0	PHF6	ENSG00000156531	13.6543	0.091043	0.186999	0.910723	1.32393	-4.55575
P30085	CMPK1	ENSG00000162368	14.2271	-0.0889302	0.187064	0.910723	-1.32373	-4.55592
Q07666	KHDRBS1	ENSG00000121774	17.9811	-0.0569459	0.187526	0.910723	-1.32234	-4.55712
Q9UBH6	XPR1	ENSG00000143324	13.8816	-0.190724	0.187778	0.910723	-1.32158	-4.55778
Q8TF44	C2CD4C	ENSG00000183186	8.59629	0.231293	0.236068	0.922759	1.2024	-4.55791
Q8NEZ2	VPS37A	ENSG00000155975	10.6609	-0.259391	0.234026	0.920794	-1.22044	-4.55816
Q13642	FHL1	ENSG00000022267	14.7723	0.115481	0.188238	0.910723	1.3202	-4.55897
Q9BVJ6	UTP14A	ENSG00000156697	11.5131	-0.0677734	0.191754	0.910723	-1.31009	-4.55909
O75190	DNAJB6	ENSG00000105993	11.3445	-0.100217	0.209124	0.910723	-1.2615	-4.55922
Q9NZD2	GLTP	ENSG00000139433	10.6437	0.499873	0.201201	0.910723	1.30055	-4.55998
O43159	RRP8	ENSG00000132275	10.701	0.430051	0.19849	0.910723	1.29132	-4.56044
O75907	DGAT1	ENSG00000185000	10.2372	0.711787	0.151114	0.89351	1.47714	-4.56162
P51398	DAP3	ENSG00000132676	14.3063	0.0925152	0.189264	0.910723	1.31713	-4.56162
P0DPB6	POLR1D	ENSG00000186184	11.2849	0.149823	0.228893	0.920794	1.21335	-4.56182
Q96EV2	RBM33	ENSG00000184863	8.94855	-0.254949	0.231248	0.920794	-1.20793	-4.56204
O94788	ALDH1A2	ENSG00000128918	11.928	0.256572	0.23055	0.920794	1.20887	-4.56216
Q99933	BAG1	ENSG00000107262	7.60423	0.830731	0.226757	0.91886	1.24323	-4.56221
Q96QD9	FYTTD1	ENSG00000122068	14.1977	-0.122787	0.189569	0.910723	-1.31622	-4.56241
P53396	ACLY	ENSG00000131473	18.1273	0.0500963	0.189596	0.910723	1.31614	-4.56248
Q9BUA3	SPINDOC	ENSG00000168005	9.12469	-0.324	0.240485	0.924029	-1.18679	-4.56292
Q86X83	COMMD2	ENSG00000114744	12.1598	-0.413564	0.230637	0.920794	-1.24269	-4.56403
P52272	HNRNPM	ENSG00000099783	20.2889	-0.0590278	0.190748	0.910723	-1.3127	-4.56543
Q15257	PTPA	ENSG00000119383	16.0447	-0.0828108	0.190956	0.910723	-1.31209	-4.56596
O00148	DDX39A	ENSG00000123136	13.0452	0.338445	0.214544	0.910723	1.24647	-4.56639
Q9H3Z4	DNAJC5	ENSG00000101152	12.447	-0.214674	0.191131	0.910723	-1.31157	-4.56641
P29279	CCN2	ENSG00000118523	12.1631	0.219965	0.203283	0.910723	1.27782	-4.56677
Q99848	EBNA1BP2	ENSG00000117395	14.0081	-0.0914678	0.191308	0.910723	-1.31104	-4.56686
Q9NX62	BPNT2		12.0398	0.297811	0.246469	0.924029	1.17238	-4.56759
Q02252	ALDH6A1	ENSG00000119711	15.9036	0.0808784	0.191717	0.910723	1.30983	-4.5679
Q96AT1	KIAA1143	ENSG00000163807	9.48121	-0.131631	0.235531	0.922759	-1.19369	-4.56899
O76003	GLRX3	ENSG00000108010	14.4495	-0.0987229	0.192311	0.910723	-1.3081	-4.56925
O75152	ZC3H11A	ENSG00000058673	13.9833	-0.128522	0.192362	0.910723	-1.30793	-4.56953
O75947	ATP5PD	ENSG00000167863	17.5855	-0.0496634	0.192375	0.910723	-1.30789	-4.56956
Q6PCE3	PGM2L1	ENSG00000165434	16.4913	0.100291	0.192627	0.910723	1.30714	-4.5702
Q8NEV4	MYO3A	ENSG00000095777	13.801	-0.0585178	0.19953	0.910723	-1.2873	-4.57161
Q15813	TBCE	ENSG00000285053	10.7436	0.285631	0.242368	0.924029	1.17672	-4.5717
Q15813	TBCE	ENSG00000284770	10.7436	0.285631	0.242368	0.924029	1.17672	-4.5717
Q15813	TBCE	ENSG00000285053	10.7436	0.285631	0.242368	0.924029	1.17672	-4.5717
Q15813	TBCE	ENSG00000284770	10.7436	0.285631	0.242368	0.924029	1.17672	-4.5717
O75822	EIF3J	ENSG00000104131	13.151	-0.138156	0.195743	0.910723	-1.29841	-4.57183
Q07817	BCL2L1	ENSG00000171552	11.6268	-0.11395	0.21027	0.910723	-1.25803	-4.57251
Q6P1K2	PMF1	ENSG00000160783	9.86163	0.404496	0.236853	0.922759	1.22091	-4.57297
Q9UNI6	DUSP12	ENSG00000081721	11.4413	0.0773819	0.197533	0.910723	1.29311	-4.57348
Q8N999	C12orf29	ENSG00000133641	11.5136	1.87845	0.194204	0.910723	1.45566	-4.57349
Q9NV56	MRGBP	ENSG00000101189	7.90101	-0.208881	0.219614	0.910723	-1.2334	-4.57351
O43390	HNRNPR	ENSG00000125944	17.7605	-0.0555631	0.194358	0.910723	-1.30205	-4.57455
Q3V6T2	CCDC88A	ENSG00000115355	11.2666	-0.269834	0.209745	0.910723	-1.25949	-4.57483
O95639	CPSF4	ENSG00000160917	12.0381	-0.208009	0.255077	0.925876	-1.1482	-4.57501
P11169	SLC2A3	ENSG00000059804	11.9937	0.279092	0.215324	0.910723	1.24512	-4.57507
Q9NSE4	IARS2	ENSG00000067704	16.0283	0.0764326	0.194837	0.910723	1.30065	-4.57574
O95490	ADGRL2	ENSG00000117114	7.46592	-0.479854	0.244581	0.924029	-1.18673	-4.57608
Q8WUJ3	CEMIP	ENSG00000103888	9.3128	0.921268	0.210587	0.910723	1.3744	-4.5763
P46063	RECQL	ENSG00000004700	14.0351	0.16593	0.195194	0.910723	1.29961	-4.57663
P05362	ICAM1	ENSG00000090339	8.80872	0.944962	0.261745	0.926652	1.14171	-4.5771
Q9Y2H2	INPP5F	ENSG00000198825	9.62336	-0.107269	0.210577	0.910723	-1.25705	-4.57715
Q9UIK5	TMEFF2	ENSG00000144339	10.8785	0.286722	0.200922	0.910723	1.2835	-4.57716
Q92614	MYO18A	ENSG00000196535	14.9146	-0.0542894	0.195538	0.910723	-1.2986	-4.57748
P54920	NAPA	ENSG00000105402	14.8674	0.155664	0.195611	0.910723	1.29839	-4.57766
P41217	CD200	ENSG00000091972	14.6432	0.145516	0.195776	0.910723	1.29791	-4.57807
Q9UG56	PISD	ENSG00000241878	10.7461	0.240553	0.266944	0.928154	1.14324	-4.57945
Q6PJG6	BRAT1	ENSG00000106009	11.2707	0.711589	0.228949	0.920794	1.31433	-4.57955
Q96RN5	MED15	ENSG00000099917	11.8547	-0.0696774	0.210596	0.910723	-1.25713	-4.57998
P36957	DLST	ENSG00000119689	16.4503	-0.0525056	0.196744	0.910723	-1.29509	-4.58046
P48728	AMT	ENSG00000145020	10.1232	-0.233923	0.259934	0.926107	-1.13586	-4.58052
Q14676	MDC1	ENSG00000137337	11.6619	-0.169601	0.197229	0.910723	-1.29377	-4.58105
Q12768	WASHC5	ENSG00000164961	9.88103	-0.280702	0.197415	0.910723	-1.29327	-4.58119
P35573	AGL	ENSG00000162688	12.899	0.142569	0.197074	0.910723	1.29413	-4.58128
P13984	GTF2F2	ENSG00000188342	11.8873	-0.160625	0.247636	0.924029	-1.16428	-4.58246
Q14146	URB2	ENSG00000135763	7.29946	0.192481	0.25081	0.925876	1.15696	-4.58253
Q16775	HAGH	ENSG00000063854	14.5448	0.141225	0.197644	0.910723	1.29248	-4.58267
Q16720	ATP2B3	ENSG00000067842	13.31	-0.110463	0.19766	0.910723	-1.29243	-4.58271
Q8N2U0	TMEM256	ENSG00000205544	10.5227	1.00644	0.246568	0.924029	1.22931	-4.58285
Q15018	ABRAXAS2	ENSG00000165660	9.87481	0.207212	0.197769	0.910723	1.29212	-4.58298
Q9UPT5	EXOC7	ENSG00000182473	11.0004	-0.164739	0.269159	0.928154	-1.11971	-4.58318
Q92561	PHYHIP	ENSG00000168490	8.84114	0.995206	0.252108	0.925876	1.22199	-4.58361
Q969H8	MYDGF	ENSG00000074842	11.8141	0.0973464	0.22058	0.910723	1.23028	-4.58405
P07900	HSP90AA1	ENSG00000080824	17.4224	0.207258	0.198314	0.910723	1.29054	-4.58431
Q92804	TAF15	ENSG00000270647	11.4527	0.324929	0.210939	0.910723	1.25605	-4.5848
P08123	COL1A2	ENSG00000164692	11.1622	1.63731	0.274339	0.928154	1.10335	-4.58504
P41223	BUD31	ENSG00000106245	13.6195	0.131949	0.199003	0.910723	1.28856	-4.58599
Q9BRK0	REEP2	ENSG00000132563	12.0711	-0.172834	0.199353	0.910723	-1.28759	-4.58653
Q8WWC4	MAIP1	ENSG00000162972	10.8822	0.197137	0.199454	0.910723	1.28728	-4.58693
Q4ZG55	GREB1	ENSG00000196208	9.73929	-0.107575	0.242735	0.924029	-1.17547	-4.5875
Q12906	ILF3	ENSG00000129351	16.0471	-0.0530641	0.199873	0.910723	-1.28606	-4.5881
Q96I25	RBM17	ENSG00000134453	12.9611	-0.0894256	0.199934	0.910723	-1.28588	-4.58825
Q13614	MTMR2	ENSG00000087053	12.0412	0.060395	0.20837	0.910723	1.26274	-4.58877
Q8TD30	GPT2	ENSG00000166123	11.4631	0.281077	0.289609	0.928154	1.0808	-4.58906
P00568	AK1	ENSG00000106992	16.9364	-0.0622822	0.200387	0.910723	-1.28458	-4.58934
P13647	KRT5	ENSG00000186081	9.04307	0.744182	0.307445	0.929397	1.07432	-4.59025
P09960	LTA4H	ENSG00000111144	15.0351	0.106268	0.200775	0.910723	1.28347	-4.59027
P17987	TCP1	ENSG00000120438	17.6776	0.0697025	0.20095	0.910723	1.28297	-4.59069
Q15768	EFNB3	ENSG00000108947	11.1917	-0.362069	0.295836	0.928154	-1.08249	-4.59116
Q8WUH6	TMEM263	ENSG00000151135	13.212	0.205025	0.300647	0.928154	1.06218	-4.59152
Q8N442	GUF1	ENSG00000151806	9.01012	0.526995	0.303093	0.928154	1.07914	-4.59153
Q86TG7	PEG10	ENSG00000242265	9.93971	-0.778338	0.271227	0.928154	-1.11027	-4.59154
Q9UPN7	PPP6R1	ENSG00000105063	10.6525	0.24789	0.278504	0.928154	1.09717	-4.59194
Q13045	FLII	ENSG00000177731	8.50436	-0.588038	0.295165	0.928154	-1.07339	-4.59203
Q9NXR7	BABAM2	ENSG00000158019	12.1809	0.176622	0.219379	0.910723	1.23278	-4.59232
Q9Y383	LUC7L2	ENSG00000146963	15.0806	0.18186	0.201762	0.910723	1.28065	-4.59264
P49458	SRP9	ENSG00000143742	10.0745	0.341689	0.308763	0.929397	1.04699	-4.5932
Q9UL12	SARDH	ENSG00000123453	12.3186	-0.219593	0.23916	0.924029	-1.18277	-4.59372
Q8TB61	SLC35B2	ENSG00000157593	9.48214	0.314838	0.288624	0.928154	1.07298	-4.59403
Q6P1J9	CDC73	ENSG00000134371	11.9736	-0.0639411	0.20235	0.910723	-1.27897	-4.59404
Q99590	SCAF11	ENSG00000139218	9.60307	-0.325505	0.266009	0.928154	-1.12099	-4.59451
Q9Y282	ERGIC3	ENSG00000125991	7.60853	0.953794	0.314741	0.931615	1.02974	-4.59512
Q6UXN9	WDR82	ENSG00000164091	12.5677	0.17145	0.210937	0.910723	1.25549	-4.59518
Q8WXH0	SYNE2	ENSG00000054654	10.1545	-0.0915964	0.210935	0.910723	-1.25537	-4.59596
Q14126	DSG2	ENSG00000046604	10.3885	0.374972	0.314163	0.930625	1.02032	-4.59637
P49368	CCT3	ENSG00000163468	12.4662	-0.328278	0.312632	0.929397	-1.03121	-4.59679
Q9UIV1	CNOT7	ENSG00000198791	10.955	0.200773	0.246144	0.924029	1.16633	-4.59718
Q8IXM3	MRPL41	ENSG00000182154	11.825	-0.0933798	0.203801	0.910723	-1.27486	-4.59749
Q9BVL2	NUP58	ENSG00000139496	12.6963	-0.156697	0.207607	0.910723	-1.2643	-4.598
Q5MNZ6	WDR45B	ENSG00000141580	11.8096	-0.131043	0.213143	0.910723	-1.24965	-4.59839
Q96SY0	INTS14	ENSG00000138614	10.6635	0.122673	0.207972	0.910723	1.2633	-4.59868
Q01628	IFITM3	ENSG00000142089	10.4664	0.503761	0.361489	0.945863	0.948025	-4.5988
Q04206	RELA	ENSG00000173039	10.53	0.0907141	0.236677	0.922759	1.18958	-4.59934
Q13263	TRIM28	ENSG00000130726	19.0598	-0.0713296	0.204609	0.910723	-1.27257	-4.59939
Q9BXB4	OSBPL11	ENSG00000144909	12.0063	0.0836561	0.238561	0.924029	1.18452	-4.59963
Q8TCU6	PREX1	ENSG00000124126	9.06447	0.355621	0.352825	0.945863	0.941209	-4.59968
Q13601	KRR1	ENSG00000111615	11.8	-0.0707091	0.205519	0.910723	-1.27007	-4.60105
Q86UU1	PHLDB1	ENSG00000019144	6.88138	-0.394902	0.327481	0.936915	-0.999403	-4.60158
P78559	MAP1A	ENSG00000166963	14.894	0.0926766	0.205671	0.910723	1.26958	-4.60188
Q92688	ANP32B	ENSG00000136938	15.691	0.0889231	0.205845	0.910723	1.26909	-4.60229
P08493	MGP	ENSG00000111341	11.11	0.510062	0.312745	0.929397	1.02063	-4.60266
P50281	MMP14	ENSG00000157227	10.5145	0.354368	0.316749	0.931827	1.0156	-4.60308
Q9BSD7	NTPCR	ENSG00000135778	15.1096	0.201878	0.206406	0.910723	1.26752	-4.60359
O75381	PEX14	ENSG00000142655	11.5199	-0.248012	0.208612	0.910723	-1.2615	-4.60394
P48444	ARCN1	ENSG00000095139	15.2575	0.0790608	0.20656	0.910723	1.26709	-4.60395
Q9NVI7	ATAD3A	ENSG00000197785	13.3933	-0.0977214	0.206605	0.910723	-1.26696	-4.60406
O60869	EDF1	ENSG00000107223	13.4324	0.202326	0.206623	0.910723	1.26691	-4.6041
Q8WUM4	PDCD6IP	ENSG00000170248	12.7948	0.163087	0.206828	0.910723	1.26634	-4.60457
Q96SB3	PPP1R9B	ENSG00000108819	10.8852	-0.0608189	0.211202	0.910723	-1.25451	-4.60465
Q8TAC9	SCAMP5	ENSG00000198794	12.8241	0.14545	0.211017	0.910723	1.25496	-4.60472
O96000	NDUFB10	ENSG00000140990	15.6464	-0.0597211	0.206955	0.910723	-1.26598	-4.60487
Q8N5N7	MRPL50	ENSG00000136897	11.4664	-0.0625344	0.20706	0.910723	-1.26569	-4.60511
Q8N5M9	JAGN1	ENSG00000171135	11.1319	0.23495	0.207271	0.910723	1.26516	-4.60513
Q9HCU5	PREB	ENSG00000138073	13.28	0.0998121	0.207371	0.910723	1.26482	-4.60583
P42704	LRPPRC	ENSG00000138095	18.4451	0.0652436	0.207388	0.910723	1.26477	-4.60587
Q96IX5	ATP5MK		14.1913	0.0868554	0.207424	0.910723	1.26467	-4.60596
P17405	SMPD1	ENSG00000166311	10.6444	-0.257657	0.276276	0.928154	-1.09807	-4.60654
Q9Y5K6	CD2AP	ENSG00000198087	11.7762	-0.0754381	0.211994	0.910723	-1.25231	-4.60656
Q9HD20	ATP13A1	ENSG00000105726	12.9497	0.106769	0.208087	0.910723	1.26286	-4.60717
Q6NSI4	RADX	ENSG00000147231	15.1482	-0.107374	0.208239	0.910723	-1.2624	-4.60784
P11908	PRPS2	ENSG00000101911	10.3713	0.152457	0.270882	0.928154	1.1084	-4.60859
P10645	CHGA	ENSG00000100604	10.8283	-0.28287	0.265698	0.928154	-1.11961	-4.60881
Q8IWV7	UBR1	ENSG00000159459	10.5479	0.139277	0.28509	0.928154	1.07942	-4.60883
Q86TM6	SYVN1	ENSG00000162298	7.55	0.747378	0.378153	0.945863	0.898497	-4.60893
Q7Z6E9	RBBP6	ENSG00000122257	5.74495	0.469474	0.360676	0.945863	0.936446	-4.60977
P07996	THBS1	ENSG00000137801	12.1971	0.337956	0.237258	0.922759	1.1866	-4.61017
O95747	OXSR1	ENSG00000172939	15.4817	-0.0546845	0.209263	0.910723	-1.25955	-4.61019
Q12846	STX4	ENSG00000103496	9.95334	-0.209235	0.274013	0.928154	-1.10191	-4.61042
Q5GH72	XKR7	ENSG00000260903	12.0338	-0.302805	0.343057	0.945296	-0.967092	-4.61069
Q6P1R3	MSANTD2	ENSG00000120458	9.58829	0.215984	0.361242	0.945863	0.932177	-4.61096
P09493	TPM1	ENSG00000140416	13.2259	0.222639	0.217506	0.910723	1.23722	-4.61131
P15311	EZR	ENSG00000092820	14.3721	0.171997	0.209759	0.910723	1.25817	-4.61132
Q16864	ATP6V1F	ENSG00000128524	13.6095	-0.109271	0.209946	0.910723	-1.25765	-4.61175
O00139	KIF2A	ENSG00000068796	14.0356	-0.0759	0.210109	0.910723	-1.2572	-4.61212
Q9BPY3	FAM118B	ENSG00000197798	11.1104	-0.189267	0.367336	0.945863	-0.919367	-4.6129
A6NDG6	PGP	ENSG00000184207	11.0603	-0.304552	0.400437	0.945863	-0.855908	-4.61316
Q9H0U4	RAB1B	ENSG00000174903	12.4816	-0.151057	0.234673	0.922108	-1.19333	-4.61329
O43172	PRPF4	ENSG00000136875	13.8578	0.142502	0.210635	0.910723	1.25575	-4.61332
Q9UQ13	SHOC2	ENSG00000108061	11.3223	-0.225623	0.237675	0.922759	-1.18581	-4.61376
P30536	TSPO	ENSG00000100300	11.6315	-0.209909	0.324231	0.935834	-0.993796	-4.61393
P37837	TALDO1	ENSG00000177156	16.8337	0.0570721	0.211251	0.910723	1.25405	-4.61472
Q9Y314	NOSIP	ENSG00000142546	10.2878	-0.183441	0.249082	0.924029	-1.15838	-4.61513
Q12849	GRSF1	ENSG00000132463	12.9346	0.169932	0.211539	0.910723	1.25326	-4.61537
P62304	SNRPE	ENSG00000182004	16.2458	0.0739262	0.211553	0.910723	1.25322	-4.6154
P82970	HMGN5	ENSG00000198157	9.07188	-0.70067	0.413802	0.945863	-0.831536	-4.61545
P31273	HOXC8	ENSG00000037965	12.7701	-0.413373	0.57873	0.967422	-0.57045	-4.61562
P98164	LRP2	ENSG00000081479	7.24713	0.355007	0.657641	0.970356	0.46527	-4.61584
Q8IVL6	P3H3	ENSG00000110811	10.7559	0.672662	0.407426	0.945863	0.837433	-4.6159
Q9NRC1	ST7	ENSG00000004866	6.83654	0.380069	0.381193	0.945863	0.893466	-4.6162
Q96RL7	VPS13A	ENSG00000197969	12.0938	-0.242898	0.593141	0.967422	-0.548573	-4.61638
Q9NQS1	AVEN	ENSG00000169857	8.38005	-0.169477	0.258945	0.925876	-1.13444	-4.61638
Q9NQW6	ANLN	ENSG00000011426	10.0543	-0.235654	0.415573	0.945863	-0.824742	-4.61676
P51808	DYNLT3	ENSG00000165169	10.0357	-0.154276	0.288888	0.928154	-1.06754	-4.61715
Q8N6Y2	LRRC17	ENSG00000128606	11.4683	0.702965	0.572087	0.967422	0.571207	-4.61718
O95159	ZFPL1	ENSG00000162300	9.7922	-0.213821	0.5736	0.967422	-0.56837	-4.61737
Q96AY3	FKBP10	ENSG00000141756	15.0649	0.181034	0.212517	0.910723	1.25057	-4.61757
Q9H0Q0	CYRIA		10.3292	0.314483	0.418949	0.945863	0.817837	-4.61758
Q13131	PRKAA1	ENSG00000132356	11.5491	-0.047701	0.21252	0.910723	-1.25056	-4.61758
P09417	QDPR	ENSG00000151552	16.2679	0.0690014	0.212624	0.910723	1.25027	-4.61782
Q9H7D7	WDR26	ENSG00000162923	10.0807	-0.706375	0.289071	0.928154	-1.06666	-4.61807
P53367	ARFIP1	ENSG00000164144	12.2456	0.104397	0.217263	0.910723	1.23792	-4.61818
Q9BYT8	NLN	ENSG00000123213	15.0645	0.0652507	0.21326	0.910723	1.24853	-4.61924
P42261	GRIA1	ENSG00000155511	9.60586	0.183011	0.356659	0.945863	0.932454	-4.61932
Q9BXS6	NUSAP1	ENSG00000137804	10.6152	-0.193414	0.618593	0.967422	-0.50359	-4.61938
P19447	ERCC3	ENSG00000163161	11.0244	0.174033	0.328651	0.937544	0.987492	-4.6195
P40121	CAPG	ENSG00000042493	8.31744	-0.347704	0.652222	0.96765	-0.460371	-4.61955
Q9H8H3	METTL7A	ENSG00000185432	11.0361	-0.17381	0.627057	0.967422	-0.492119	-4.6196
Q9Y6C2	EMILIN1	ENSG00000138080	12.3347	0.607688	0.285213	0.928154	1.07499	-4.61983
Q496J9	SV2C	ENSG00000122012	8.62617	-0.743153	0.409546	0.945863	-0.846614	-4.62009
Q9HC36	MRM3	ENSG00000171861	11.4058	-0.196421	0.715206	0.98034	-0.376302	-4.62029
Q9HA64	FN3KRP	ENSG00000141560	11.4598	0.318438	0.216922	0.910723	1.23895	-4.6203
Q5VW36	FOCAD	ENSG00000188352	10.0112	0.128688	0.316509	0.931827	1.01396	-4.6205
P55287	CDH11	ENSG00000140937	10.0642	-0.0191251	0.977693	0.999771	-0.0293315	-4.62058
Q9BY44	EIF2A	ENSG00000144895	13.3234	-0.167092	0.215776	0.910723	-1.24171	-4.6207
Q14232	EIF2B1	ENSG00000111361	8.17447	-0.131192	0.87113	0.994857	-0.169064	-4.62139
P13995	MTHFD2	ENSG00000065911	13.8913	-0.188542	0.214693	0.910723	-1.24473	-4.62144
P60201	PLP1	ENSG00000123560	9.66571	0.080293	0.875798	0.994857	0.162805	-4.62145
P28289	TMOD1	ENSG00000136842	8.7807	0.257605	0.690702	0.976283	0.40468	-4.62151
Q16352	INA	ENSG00000148798	22.4861	-0.112413	0.214449	0.910723	-1.24528	-4.62189
Q9BZH6	WDR11	ENSG00000120008	11.442	-0.186864	0.692235	0.976741	-0.401529	-4.6219
Q08397	LOXL1	ENSG00000129038	9.76609	-0.294642	0.480672	0.959768	-0.724229	-4.62227
P62328	TMSB4X	ENSG00000205542	15.0089	0.166853	0.214671	0.910723	1.24468	-4.62239
P16989	YBX3	ENSG00000060138	10.6346	-0.196738	0.363917	0.945863	-0.917164	-4.62259
Q7Z2K8	GPRIN1	ENSG00000169258	15.98	-0.120963	0.214865	0.910723	-1.24415	-4.62282
P17050	NAGA	ENSG00000198951	13.2964	0.192874	0.214908	0.910723	1.24403	-4.62292
Q9UPQ9	TNRC6B	ENSG00000100354	8.37295	-0.212336	0.361822	0.945863	-0.932961	-4.62309
P09669	COX6C	ENSG00000164919	15.0749	0.218793	0.214997	0.910723	1.24379	-4.62311
A3KMH1	VWA8	ENSG00000102763	11.8975	-0.115891	0.320164	0.932848	-1.0012	-4.62382
Q9UPZ6	THSD7A	ENSG00000005108	7.62608	-0.249639	0.75356	0.984142	-0.317693	-4.62407
Q15363	TMED2	ENSG00000086598	14.8375	-0.074242	0.215487	0.910723	-1.24245	-4.6242
P46937	YAP1	ENSG00000137693	10.5953	0.149266	0.777502	0.985158	0.286379	-4.62445
Q99614	TTC1	ENSG00000113312	11.804	-0.0882053	0.814703	0.985927	-0.238739	-4.62447
P09488	GSTM1	ENSG00000134184	10.0014	-0.176672	0.781442	0.98547	-0.280991	-4.62463
Q6QNY1	BLOC1S2	ENSG00000196072	12.553	0.164915	0.815161	0.985927	0.237868	-4.62466
O95373	IPO7	ENSG00000205339	16.0083	0.108777	0.216023	0.910723	1.241	-4.62538
P55265	ADAR	ENSG00000160710	13.3439	-0.312589	0.316591	0.931827	-1.00989	-4.62559
P20908	COL5A1	ENSG00000130635	11.3903	0.191584	0.827764	0.985927	0.220275	-4.62562
O94855	SEC24D	ENSG00000150961	11.5069	-0.230978	0.821184	0.985927	-0.228393	-4.62577
Q86X55	CARM1	ENSG00000142453	14.5168	0.11342	0.216238	0.910723	1.24042	-4.62585
Q76M96	CCDC80	ENSG00000091986	9.63963	0.0786668	0.85188	0.992022	0.18912	-4.62594
P12429	ANXA3	ENSG00000138772	10.3875	0.317797	0.374088	0.945863	0.897729	-4.62612
P29083	GTF2E1	ENSG00000153767	10.4073	-0.442821	0.41292	0.945863	-0.829518	-4.62637
Q9P0V9	SEPTIN10	ENSG00000186522	11.6029	0.144763	0.216924	0.910723	1.23861	-4.62687
Q9Y4P8	WIPI2	ENSG00000157954	10.9041	0.235763	0.291541	0.928154	1.06034	-4.62692
Q86TS9	MRPL52	ENSG00000172590	10.4045	0.0507439	0.925323	0.999661	0.0947543	-4.62705
P12814	ACTN1	ENSG00000072110	15.6983	0.103241	0.216952	0.910723	1.23848	-4.62743
Q99536	VAT1	ENSG00000108828	18.5564	0.0771657	0.217001	0.910723	1.23835	-4.62753
P13797	PLS3	ENSG00000102024	11.9685	0.464476	0.239295	0.924029	1.18118	-4.62758
Q8WWI1	LMO7	ENSG00000136153	10.3341	0.0734893	0.220524	0.910723	1.22926	-4.62801
Q9P000	COMMD9	ENSG00000110442	11.6623	0.162314	0.238944	0.924029	1.18249	-4.62852
P52895	AKR1C2	ENSG00000151632	12.9645	0.172619	0.249254	0.924029	1.15686	-4.62854
Q9H8H0	NOL11	ENSG00000130935	12.1784	0.175791	0.21749	0.910723	1.23703	-4.6286
P40939	HADHA	ENSG00000084754	17.795	0.0491848	0.217889	0.910723	1.23595	-4.62948
Q86YN1	DOLPP1	ENSG00000167130	12.6996	0.191376	0.218008	0.910723	1.23565	-4.62957
Q9BQ39	DDX50	ENSG00000107625	14.332	-0.11439	0.217957	0.910723	-1.23577	-4.62962
Q6ZS17	RIPOR1	ENSG00000039523	7.60358	-0.197851	0.517285	0.967422	-0.657542	-4.62987
P00374	DHFR	ENSG00000228716	10.9698	0.184474	0.28573	0.928154	1.07377	-4.63024
O95983	MBD3	ENSG00000071655	12.9028	0.14173	0.218296	0.910723	1.23486	-4.63036
Q9H583	HEATR1	ENSG00000119285	13.587	0.120142	0.218478	0.910723	1.23437	-4.63076
P26358	DNMT1	ENSG00000130816	13.5421	0.123609	0.21862	0.910723	1.23398	-4.63107
P27707	DCK	ENSG00000156136	10.1099	-0.145335	0.618559	0.967422	-0.515075	-4.63131
Q96CW5	TUBGCP3	ENSG00000126216	12.1538	-0.135766	0.223345	0.911899	-1.22159	-4.6315
P05771	PRKCB	ENSG00000166501	11.4317	-0.173224	0.336515	0.943989	-0.969212	-4.63189
Q53H82	LACTB2	ENSG00000147592	11.4561	0.158844	0.253728	0.925876	1.14666	-4.63194
P40692	MLH1	ENSG00000076242	9.92482	-0.153212	0.394161	0.945863	-0.86132	-4.63195
P49721	PSMB2	ENSG00000126067	15.7452	0.125475	0.219034	0.910723	1.23287	-4.63197
P50542	PEX5	ENSG00000139197	11.3709	-0.370244	0.522221	0.967422	-0.662698	-4.63203
P24534	EEF1B2	ENSG00000114942	15.976	0.0701347	0.219135	0.910723	1.2326	-4.63219
P05997	COL5A2	ENSG00000204262	11.234	0.508259	0.518031	0.967422	0.651376	-4.6324
Q9BZX2	UCK2	ENSG00000143179	12.3377	-0.0716534	0.248055	0.924029	-1.15953	-4.63247
P35908	KRT2	ENSG00000172867	11.6969	-0.653768	0.380186	0.945863	-0.890175	-4.63262
Q9P035	HACD3	ENSG00000074696	13.4172	-0.235242	0.219615	0.910723	-1.23137	-4.63273
Q9H444	CHMP4B	ENSG00000101421	13.7092	0.0894655	0.219574	0.910723	1.23142	-4.63314
Q9BR01	SULT4A1	ENSG00000130540	12.0454	0.167655	0.248004	0.924029	1.15946	-4.63341
P29536	LMOD1	ENSG00000163431	15.6194	-0.103187	0.219781	0.910723	-1.23087	-4.63358
Q02318	CYP27A1	ENSG00000135929	9.45687	-0.29736	0.293887	0.928154	-1.05552	-4.6337
P58107	EPPK1	ENSG00000261150	11.7097	-0.225176	0.24819	0.924029	-1.15898	-4.63385
Q7Z5L9	IRF2BP2	ENSG00000168264	11.3918	0.0932904	0.302689	0.928154	1.03752	-4.6339
Q6ZN17	LIN28B	ENSG00000187772	13.8271	0.208897	0.219943	0.910723	1.23044	-4.63393
P30874	SSTR2	ENSG00000180616	8.54044	0.327274	0.618002	0.967422	0.51288	-4.63394
Q9UNW9	NOVA2	ENSG00000104967	14.0848	0.0803142	0.22004	0.910723	1.23017	-4.63415
P11766	ADH5	ENSG00000197894	17.2142	0.0929189	0.220058	0.910723	1.23013	-4.63418
P24941	CDK2	ENSG00000123374	9.43113	0.21088	0.329866	0.937544	0.982468	-4.63422
Q9H6E4	CCDC134	ENSG00000100147	10.4619	-0.11762	0.279053	0.928154	-1.08947	-4.63468
P62258	YWHAE	ENSG00000108953	18.8787	0.100979	0.220324	0.910723	1.22941	-4.63476
Q01518	CAP1	ENSG00000131236	13.4829	0.195173	0.220345	0.910723	1.22936	-4.6348
P07919	UQCRH	ENSG00000173660	14.5041	0.301571	0.256782	0.925876	1.13845	-4.63607
Q02641	CACNB1	ENSG00000067191	11.3205	-0.0789642	0.279384	0.928154	-1.087	-4.63628
P22695	UQCRC2	ENSG00000140740	17.2113	0.0526396	0.221043	0.911638	1.22749	-4.6363
Q9BUJ2	HNRNPUL1	ENSG00000105323	15.0028	0.168389	0.221217	0.911638	1.22703	-4.63668
Q08AD1	CAMSAP2	ENSG00000118200	10.25	-0.222422	0.402523	0.945863	-0.84328	-4.63674
Q04727	TLE4	ENSG00000106829	5.23672	-0.27207	0.492789	0.962558	-0.700786	-4.63684
O60783	MRPS14	ENSG00000120333	12.3788	-0.0937136	0.75225	0.984142	-0.326372	-4.63726
Q9BV68	RNF126	ENSG00000070423	12.1754	-0.31612	0.579479	0.967422	-0.560869	-4.63727
O14880	MGST3	ENSG00000143198	12.7421	0.288656	0.252238	0.925876	1.15037	-4.63733
Q66PJ3	ARL6IP4	ENSG00000182196	12.4326	-0.149319	0.221654	0.911773	-1.22588	-4.63745
O94901	SUN1	ENSG00000164828	9.8599	-0.222372	0.247953	0.924029	-1.15959	-4.63785
P54762	EPHB1	ENSG00000154928	6.63497	0.293804	0.471622	0.959683	0.729303	-4.63817
Q9Y5X3	SNX5	ENSG00000089006	11.329	0.198358	0.222179	0.911773	1.22452	-4.63823
Q9NX05	FAM120C	ENSG00000184083	11.2353	0.152216	0.305423	0.928154	1.03066	-4.63845
Q8N0V3	RBFA	ENSG00000101546	9.70486	-0.12565	0.256303	0.925876	-1.14069	-4.63855
Q8NFH4	NUP37	ENSG00000075188	11.4323	0.19616	0.226331	0.918458	1.2136	-4.63862
Q96R06	SPAG5	ENSG00000076382	5.89971	-0.243756	0.363863	0.945863	-0.915732	-4.63886
Q9BRJ2	MRPL45	ENSG00000278845	12.768	0.0920938	0.222402	0.911773	1.22388	-4.63921
P48681	NES	ENSG00000132688	19.063	-0.0689098	0.222474	0.911773	-1.22368	-4.63936
Q13148	TARDBP	ENSG00000120948	14.598	-0.149637	0.22305	0.911899	-1.22216	-4.64059
Q16512	PKN1	ENSG00000123143	9.90958	-0.127114	0.315452	0.931827	-1.00946	-4.64084
Q9UBQ5	EIF3K	ENSG00000178982	13.4204	0.0753317	0.223356	0.911899	1.22135	-4.64124
Q16666	IFI16	ENSG00000163565	8.93923	0.299766	0.618506	0.967422	0.502987	-4.64138
P19022	CDH2	ENSG00000170558	13.7177	-0.153643	0.225502	0.917465	-1.21572	-4.64143
Q8IZD4	DCP1B	ENSG00000151065	9.71139	0.248735	0.534213	0.967422	0.636041	-4.64151
Q9H0Q3	FXYD6	ENSG00000137726	13.4411	-0.144136	0.257219	0.925876	-1.13737	-4.64157
Q7Z589	EMSY	ENSG00000158636	8.87193	0.245333	0.34981	0.945863	0.945208	-4.6417
Q99832	CCT7	ENSG00000135624	15.6296	0.158846	0.223998	0.913669	1.21965	-4.64259
P19525	EIF2AK2	ENSG00000055332	9.06313	0.153084	0.305388	0.928154	1.03122	-4.64283
P62875	POLR2L	ENSG00000177700	13.1056	0.06179	0.224368	0.914331	1.21867	-4.64338
Q0VDG4	SCRN3	ENSG00000144306	6.59187	0.167053	0.64568	0.967422	0.464407	-4.64344
P35237	SERPINB6	ENSG00000124570	11.7766	0.289986	0.32682	0.936915	0.988591	-4.64375
Q6P1A2	LPCAT3	ENSG00000111684	7.13137	-0.189311	0.665834	0.972319	-0.437208	-4.64389
Q9HBF4	ZFYVE1	ENSG00000165861	9.36781	-0.149079	0.292529	0.928154	-1.0581	-4.64406
Q9UQ26	RIMS2	ENSG00000176406	5.324	-0.0936013	0.838477	0.989139	-0.209077	-4.64427
O75027	ABCB7	ENSG00000131269	12.8475	-0.163133	0.227252	0.91886	-1.21118	-4.64455
Q03701	CEBPZ	ENSG00000115816	12.2097	-0.167016	0.730315	0.981852	-0.350724	-4.64518
Q96SZ6	CDK5RAP1	ENSG00000101391	9.08467	-0.130315	0.285194	0.928154	-1.07317	-4.64544
Q8WVM8	SCFD1	ENSG00000092108	13.8376	0.0998196	0.225555	0.917465	1.21555	-4.64587
O60684	KPNA6	ENSG00000025800	12.7518	0.195922	0.271315	0.928154	1.10421	-4.64647
P51148	RAB5C	ENSG00000108774	14.9538	-0.0501151	0.226058	0.918458	-1.21422	-4.64692
Q9Y4P1	ATG4B	ENSG00000168397	12.6584	-0.216936	0.245277	0.924029	-1.1661	-4.64721
Q16595	FXN	ENSG00000165060	11.9753	-0.313028	0.293445	0.928154	-1.05529	-4.64758
P00492	HPRT1	ENSG00000165704	14.6814	0.0780988	0.226426	0.918458	1.21326	-4.64769
P25786	PSMA1	ENSG00000129084	16.9225	0.071811	0.227124	0.91886	1.21143	-4.64914
P61018	RAB4B	ENSG00000167578	11.2563	-0.220995	0.313392	0.929596	-1.01451	-4.64917
O00192	ARVCF	ENSG00000099889	10.0002	-0.382233	0.3179	0.931827	-1.00422	-4.64932
Q9UL26	RAB22A	ENSG00000124209	10.9519	-0.0566187	0.247604	0.924029	-1.16058	-4.64948
P48735	IDH2	ENSG00000182054	18.5852	0.0706905	0.227362	0.91886	1.21081	-4.64964
Q15165	PON2	ENSG00000105854	12.7025	0.362223	0.23201	0.920794	1.19885	-4.64991
Q99963	SH3GL3	ENSG00000140600	11.339	0.0907075	0.418714	0.945863	0.816274	-4.65022
Q5T8D3	ACBD5	ENSG00000107897	12.0377	0.0872038	0.827982	0.985927	0.220437	-4.65034
P58549	FXYD7	ENSG00000221946	11.7231	0.0858317	0.248582	0.924029	1.15826	-4.65051
P02461	COL3A1	ENSG00000168542	13.4821	0.822525	0.364513	0.945863	0.912044	-4.65051
Q9UIF9	BAZ2A	ENSG00000076108	8.86328	0.153791	0.248923	0.924029	1.15679	-4.65114
Q96F63	CCDC97	ENSG00000142039	10.4472	0.154608	0.367605	0.945863	0.90665	-4.65133
Q12979	ABR	ENSG00000159842	6.20907	-0.0587581	0.911097	0.997896	-0.113412	-4.65143
Q13610	PWP1	ENSG00000136045	11.2008	-0.252496	0.495021	0.962558	-0.693774	-4.65148
P55212	CASP6	ENSG00000138794	11.8848	-0.242987	0.37688	0.945863	-0.891728	-4.65162
P19784	CSNK2A2	ENSG00000070770	7.52089	0.265419	0.480085	0.959768	0.715663	-4.65162
Q15528	MED22	ENSG00000148297	10.6282	-0.209225	0.415366	0.945863	-0.826239	-4.65165
Q92626	PXDN	ENSG00000130508	9.9835	0.192597	0.236468	0.922759	1.18775	-4.65169
Q86Y39	NDUFA11	ENSG00000174886	13.0842	0.16289	0.235674	0.922759	1.18959	-4.65174
P04733	MT1F	ENSG00000198417	7.63312	0.286994	0.398925	0.945863	0.851978	-4.65175
Q9Y5L0	TNPO3	ENSG00000064419	13.8831	0.1512	0.228632	0.920794	1.20751	-4.65209
Q92990	GLMN	ENSG00000174842	11.4591	-0.0969367	0.771803	0.985158	-0.291978	-4.65215
Q9NUM3	SLC39A9	ENSG00000029364	7.6932	-0.338414	0.492202	0.962558	-0.697396	-4.65222
P51571	SSR4	ENSG00000180879	14.1563	0.0836588	0.228845	0.920794	1.20694	-4.6527
Q6WCQ1	MPRIP	ENSG00000133030	9.57937	0.663989	0.350348	0.945863	0.941757	-4.65272
P49639	HOXA1	ENSG00000105991	11.7313	-0.114131	0.543594	0.967422	-0.612113	-4.65306
Q2M389	WASHC4	ENSG00000136051	9.65097	-0.184705	0.370684	0.945863	-0.900732	-4.65306
Q9H0D6	XRN2	ENSG00000088930	12.3135	-0.233635	0.369018	0.945863	-0.903218	-4.65331
Q96E11	MRRF	ENSG00000148187	10.8388	0.142781	0.4763	0.959768	0.719737	-4.65345
Q8N4C8	MINK1	ENSG00000141503	8.4499	-0.253616	0.54626	0.967422	-0.607955	-4.65358
Q9NRL2	BAZ1A	ENSG00000198604	8.19484	-0.0599561	0.884802	0.994857	-0.146358	-4.65401
O75165	DNAJC13	ENSG00000138246	11.4668	0.147737	0.229624	0.920794	1.20492	-4.6543
Q16718	NDUFA5	ENSG00000128609	15.499	0.0645512	0.229653	0.920794	1.20484	-4.65436
Q6NUM9	RETSAT	ENSG00000042445	10.6138	-0.168335	0.559056	0.967422	-0.589547	-4.65437
Q8IY17	PNPLA6	ENSG00000032444	10.5907	0.202403	0.430245	0.945863	0.795751	-4.65449
Q9Y5U8	MPC1	ENSG00000060762	11.5073	-0.189389	0.364923	0.945863	-0.913289	-4.65491
Q99715	COL12A1	ENSG00000111799	12.7628	0.272757	0.259448	0.925876	1.13192	-4.65502
Q14192	FHL2	ENSG00000115641	10.5575	-0.0232383	0.96781	0.999771	-0.0407431	-4.65538
Q9Y2H9	MAST1	ENSG00000105613	8.67969	0.0200152	0.949992	0.999771	0.0632964	-4.65543
P05090	APOD	ENSG00000189058	12.6898	0.136992	0.427235	0.945863	0.799523	-4.6555
P09132	SRP19	ENSG00000153037	11.9505	0.109536	0.283558	0.928154	1.07658	-4.65558
Q9Y4K3	TRAF6	ENSG00000175104	7.54831	0.231475	0.404996	0.945863	0.844174	-4.65586
Q9UJ14	GGT7	ENSG00000131067	10.7049	-0.172856	0.334158	0.942811	-0.973093	-4.65615
Q8IYB3	SRRM1	ENSG00000133226	14.2388	-0.173447	0.230602	0.920794	-1.20238	-4.6563
Q9C099	LRRCC1	ENSG00000133739	9.03408	-0.511229	0.419554	0.945863	-0.816771	-4.65667
Q9BRF8	CPPED1	ENSG00000103381	10.4919	0.113622	0.300765	0.928154	1.04039	-4.65707
Q9NX63	CHCHD3	ENSG00000106554	15.2262	0.0865277	0.231008	0.920794	1.20133	-4.65713
Q9P032	NDUFAF4	ENSG00000123545	14.0268	-0.096851	0.231015	0.920794	-1.20131	-4.65714
Q15111	PLCL1	ENSG00000115896	11.3716	0.129093	0.313113	0.929397	1.01425	-4.6572
P48059	LIMS1	ENSG00000169756	11.2293	0.150174	0.376847	0.945863	0.888471	-4.65737
Q8IVD9	NUDCD3	ENSG00000015676	10.6946	0.13893	0.631218	0.967422	0.487389	-4.65778
Q9H6T3	RPAP3	ENSG00000005175	10.8805	-0.100071	0.361385	0.945863	-0.920802	-4.65817
P19338	NCL	ENSG00000115053	19.6525	-0.0650085	0.231529	0.920794	-1.19998	-4.65819
Q13126	MTAP	ENSG00000099810	13.9106	0.121393	0.231535	0.920794	1.19997	-4.6582
Q9BRK5	SDF4	ENSG00000078808	10.7582	0.166231	0.603589	0.967422	0.524935	-4.65851
Q9H3M7	TXNIP	ENSG00000265972	10.0924	0.184187	0.385918	0.945863	0.872995	-4.65938
P06493	CDK1	ENSG00000170312	14.0895	0.228856	0.232579	0.920794	1.1973	-4.66014
P23634	ATP2B4	ENSG00000058668	14.136	0.227704	0.232792	0.920794	1.19678	-4.66022
Q16222	UAP1	ENSG00000117143	10.4445	-0.177507	0.594263	0.967422	-0.536471	-4.66031
P19404	NDUFV2	ENSG00000178127	15.6583	-0.070056	0.232636	0.920794	-1.19713	-4.66043
O43592	XPOT	ENSG00000184575	15.4878	0.116106	0.232963	0.920794	1.19629	-4.66109
Q14141	SEPTIN6	ENSG00000125354	14.7979	-0.0986283	0.232978	0.920794	-1.19625	-4.66112
P49427	CDC34	ENSG00000099804	12.315	-0.0532046	0.232983	0.920794	-1.19624	-4.66113
P18507	GABRG2	ENSG00000113327	10.1187	0.12719	0.675851	0.972319	0.424589	-4.66151
O75351	VPS4B	ENSG00000119541	13.6986	-0.0881313	0.233174	0.920794	-1.19575	-4.66152
P40925	MDH1	ENSG00000014641	17.4645	0.0936632	0.233232	0.920794	1.1956	-4.66163
P30039	PBLD	ENSG00000108187	9.6662	-0.238056	0.60895	0.967422	-0.522361	-4.66219
Q15427	SF3B4	ENSG00000143368	12.8093	-0.169122	0.233668	0.920794	-1.1945	-4.66233
Q9Y2D5	AKAP2		10.4094	-0.182649	0.25771	0.925876	-1.13592	-4.66263
Q9UGU5	HMGXB4	ENSG00000100281	9.43518	-0.134272	0.301402	0.928154	-1.04013	-4.66268
P07099	EPHX1	ENSG00000143819	14.6132	0.134007	0.233766	0.920794	1.19423	-4.6627
Q7L775	EPM2AIP1	ENSG00000178567	13.7268	0.124306	0.233899	0.920794	1.19391	-4.6628
O75150	RNF40	ENSG00000103549	10.0757	-0.135897	0.304424	0.928154	-1.03322	-4.66303
P28370	SMARCA1	ENSG00000102038	12.4648	0.192304	0.234129	0.920794	1.19332	-4.66326
Q9BUL8	PDCD10	ENSG00000114209	12.6401	0.178394	0.24224	0.924029	1.17312	-4.6633
Q7Z478	DHX29	ENSG00000067248	10.2315	-0.198743	0.259444	0.925876	-1.13204	-4.66338
Q96SW2	CRBN	ENSG00000113851	8.73619	0.259509	0.450468	0.951397	0.759424	-4.6635
Q9P0R6	GSKIP	ENSG00000100744	11.8595	0.11077	0.647246	0.967422	0.462196	-4.66375
Q8N6L1	KRTCAP2	ENSG00000163463	10.2551	0.171462	0.64205	0.967422	0.468657	-4.66479
Q9BY43	CHMP4A	ENSG00000254505	10.2973	0.109885	0.288849	0.928154	1.06524	-4.66524
Q14651	PLS1	ENSG00000120756	9.87543	0.129123	0.410169	0.945863	0.830968	-4.66635
O14579	COPE	ENSG00000105669	14.5236	0.0656331	0.235698	0.922759	1.18929	-4.66656
Q9NUQ7	UFSP2	ENSG00000109775	10.7379	0.248398	0.241429	0.924029	1.17509	-4.66658
P07195	LDHB	ENSG00000111716	19.6459	0.0814596	0.235892	0.922759	1.1888	-4.66695
Q9BYC8	MRPL32	ENSG00000106591	10.2845	-0.175679	0.386715	0.945863	-0.87214	-4.66696
Q9BVA0	KATNB1	ENSG00000140854	10.5813	0.308645	0.344012	0.945296	0.952111	-4.66714
Q13356	PPIL2	ENSG00000100023	9.8215	0.220724	0.415118	0.945863	0.825581	-4.66726
Q9NY27	PPP4R2	ENSG00000163605	10.9114	0.565828	0.248748	0.924029	1.15687	-4.66737
Q96ST2	IWS1	ENSG00000163166	8.68407	-0.284915	0.255787	0.925876	-1.14046	-4.66908
P30876	POLR2B	ENSG00000047315	12.2455	-0.315913	0.448526	0.951397	-0.765363	-4.66916
Q7L0Y3	TRMT10C	ENSG00000174173	12.3094	0.143847	0.271854	0.928154	1.10272	-4.66916
Q9Y216	MTMR7	ENSG00000003987	10.1328	-0.109401	0.673525	0.972319	-0.423951	-4.66946
Q9Y4E6	WDR7	ENSG00000091157	11.5807	0.174346	0.237168	0.922759	1.18556	-4.66947
Q9HB71	CACYBP	ENSG00000116161	15.8186	0.0817571	0.237236	0.922759	1.18538	-4.66961
Q13683	ITGA7	ENSG00000135424	11.1859	-0.133148	0.445665	0.951397	-0.769531	-4.66964
Q15070	OXA1L	ENSG00000155463	13.0811	0.103561	0.237639	0.922759	1.18436	-4.6704
O75533	SF3B1	ENSG00000115524	13.6639	0.108212	0.237779	0.922759	1.18401	-4.67067
Q9NUU6	OTULINL	ENSG00000145569	11.7288	-0.113496	0.446504	0.951397	-0.771308	-4.67098
P02654	APOC1	ENSG00000130208	11.4583	0.00554254	0.979105	0.999771	0.0266235	-4.67115
Q9NVZ3	NECAP2	ENSG00000157191	6.40569	0.00611955	0.988233	0.999771	0.0149923	-4.67119
Q5PSV4	BRMS1L	ENSG00000100916	10.1344	0.114365	0.443312	0.951397	0.772155	-4.6717
Q8WZ42	TTN	ENSG00000155657	12.1029	0.0476367	0.271297	0.928154	1.10425	-4.67171
Q14764	MVP	ENSG00000013364	13.3535	-0.2919	0.400524	0.945863	-0.847748	-4.67174
Q9UK22	FBXO2	ENSG00000116661	12.6912	0.286286	0.261741	0.926652	1.12589	-4.67216
Q6XQN6	NAPRT	ENSG00000147813	12.1561	-0.129145	0.5051	0.963578	-0.67318	-4.67287
Q86VW0	SESTD1	ENSG00000187231	7.71224	0.278617	0.294332	0.928154	1.05383	-4.67334
Q9BRT9	GINS4	ENSG00000147536	10.2395	0.109864	0.465628	0.959683	0.736982	-4.67392
Q9Y2R5	MRPS17	ENSG00000239789	12.819	0.144172	0.274974	0.928154	1.0955	-4.67395
Q16572	SLC18A3	ENSG00000187714	11.5475	-0.149403	0.45881	0.958418	-0.747341	-4.67409
Q8NFC6	BOD1L1	ENSG00000038219	9.26034	0.128639	0.280802	0.928154	1.08264	-4.67425
Q49A26	GLYR1	ENSG00000140632	13.8222	0.0937785	0.23963	0.924029	1.17934	-4.6743
P07355	ANXA2	ENSG00000182718	14.2671	0.292009	0.23986	0.924029	1.17876	-4.67474
Q12888	TP53BP1	ENSG00000067369	15.6735	0.0644726	0.239957	0.924029	1.17851	-4.67493
Q8N0U8	VKORC1L1	ENSG00000196715	12.6739	0.151703	0.240176	0.924029	1.17799	-4.675
O95070	YIF1A	ENSG00000174851	11.2875	0.0314875	0.865742	0.994857	0.171034	-4.67526
Q02156	PRKCE	ENSG00000171132	9.95723	0.266848	0.276656	0.928154	1.09251	-4.67527
Q9NQG6	MIEF1	ENSG00000100335	7.53201	0.242465	0.799718	0.985769	0.256037	-4.67542
P55081	MFAP1	ENSG00000140259	12.8495	-0.170047	0.240587	0.924029	-1.17696	-4.6758
Q9Y6V0	PCLO	ENSG00000186472	8.84725	0.160394	0.386483	0.945863	0.871952	-4.67661
Q9Y6A4	CFAP20	ENSG00000070761	7.92014	0.0865462	0.836631	0.989139	0.20812	-4.67688
Q93045	STMN2	ENSG00000104435	14.6187	-0.0812642	0.241023	0.924029	-1.17584	-4.677
P36954	POLR2I	ENSG00000105258	12.5473	-0.097649	0.338741	0.944656	-0.960479	-4.67712
P31153	MAT2A	ENSG00000168906	15.7449	-0.0600212	0.241146	0.924029	-1.17553	-4.67724
Q92823	NRCAM	ENSG00000091129	13.4031	-0.135926	0.241285	0.924029	-1.17518	-4.6775
Q6P3W7	SCYL2	ENSG00000136021	11.6361	0.0967579	0.714967	0.98034	0.371251	-4.67757
P01130	LDLR	ENSG00000130164	11.1227	-0.0764523	0.241627	0.924029	-1.17437	-4.67762
P52758	RIDA	ENSG00000132541	11.2393	0.0882781	0.26799	0.928154	1.11169	-4.67818
Q9NZI8	IGF2BP1	ENSG00000159217	19.1311	-0.0530026	0.24174	0.924029	-1.17404	-4.67838
P09067	HOXB5	ENSG00000120075	13.5015	-0.236181	0.248457	0.924029	-1.15775	-4.67864
Q8TF05	PPP4R1	ENSG00000154845	10.5554	0.224842	0.266636	0.928154	1.11452	-4.67871
Q6UX04	CWC27	ENSG00000153015	11.9407	0.138625	0.42731	0.945863	0.801913	-4.67875
P83876	TXNL4A	ENSG00000141759	11.0074	-0.200569	0.371313	0.945863	-0.899123	-4.67911
P31689	DNAJA1	ENSG00000086061	9.23249	0.271842	0.325406	0.935834	0.987553	-4.67926
Q86UL3	GPAT4	ENSG00000158669	10.4909	0.205941	0.398463	0.945863	0.851219	-4.67944
O94903	PLPBP	ENSG00000147471	14.6699	-0.0412882	0.242414	0.924029	-1.17235	-4.67968
Q96AT9	RPE	ENSG00000197713	7.65583	0.0047889	0.988917	0.999771	0.0140192	-4.68
P23193	TCEA1	ENSG00000187735	12.0951	-0.214664	0.435194	0.94644	-0.785763	-4.68001
Q9Y4C2	TCAF1	ENSG00000198420	11.4058	-0.138896	0.347798	0.945863	-0.943579	-4.68058
Q9Y4R8	TELO2	ENSG00000100726	9.31153	0.179443	0.640019	0.967422	0.472426	-4.68066
P55001	MFAP2	ENSG00000117122	11.9264	-0.110476	0.805237	0.985769	-0.247537	-4.68103
Q96PM5	RCHY1	ENSG00000163743	7.90652	-0.035045	0.883357	0.994857	-0.147697	-4.68123
Q9BRJ6	C7orf50	ENSG00000146540	12.7354	-0.0927379	0.252099	0.925876	-1.14879	-4.68138
Q7Z7F7	MRPL55	ENSG00000162910	12.8231	-0.0793762	0.333948	0.942811	-0.972608	-4.68172
P11717	IGF2R	ENSG00000197081	14.389	0.172324	0.24356	0.924029	1.1695	-4.68187
Q5BKZ1	ZNF326	ENSG00000162664	12.3822	-0.0570862	0.243624	0.924029	-1.16934	-4.682
Q15022	SUZ12	ENSG00000178691	9.97096	-0.115887	0.33218	0.94068	-0.974542	-4.68202
Q96M96	FGD4	ENSG00000139132	12.1145	-0.121121	0.301144	0.928154	-1.03881	-4.68249
Q14123	PDE1C	ENSG00000154678	10.1612	-0.00503557	0.986577	0.999771	-0.0169347	-4.68301
P63165	SUMO1	ENSG00000116030	14.0799	0.0501841	0.244243	0.924029	1.1678	-4.68318
P06241	FYN	ENSG00000010810	12.1547	0.198534	0.250577	0.925876	1.15248	-4.68327
Q9NUW8	TDP1	ENSG00000042088	10.8062	-0.0634372	0.256193	0.925876	-1.13897	-4.68327
Q7L592	NDUFAF7	ENSG00000003509	11.0922	-0.00447874	0.990232	0.999771	-0.0123175	-4.68355
P21796	VDAC1	ENSG00000213585	18.4168	0.101006	0.244532	0.924029	1.16708	-4.68373
Q96KQ7	EHMT2	ENSG00000204371	11.0581	0.276987	0.263218	0.926652	1.12294	-4.68384
Q96AY4	TTC28	ENSG00000100154	8.76293	0.126895	0.481085	0.959768	0.709445	-4.68409
Q9UGM6	WARS2	ENSG00000116874	11.9479	-0.0883837	0.282497	0.928154	-1.07906	-4.68494
P12268	IMPDH2	ENSG00000178035	16.7738	0.0596409	0.245283	0.924029	1.16522	-4.68515
P62906	RPL10A	ENSG00000198755	16.4613	-0.0489594	0.245499	0.924029	-1.16468	-4.68556
O75884	RBBP9	ENSG00000089050	11.2621	-0.0845262	0.432908	0.945863	-0.790701	-4.68585
Q13017	ARHGAP5	ENSG00000100852	9.5857	0.105712	0.428047	0.945863	0.798415	-4.68599
P24593	IGFBP5	ENSG00000115461	10.8846	-0.304414	0.483308	0.96102	-0.705217	-4.68643
Q9H4M3	FBXO44	ENSG00000132879	10.8	0.145254	0.353897	0.945863	0.932979	-4.68658
Q9NRP0	OSTC	ENSG00000198856	13.084	0.176763	0.298631	0.928154	1.04308	-4.68661
Q9H147	DNTTIP1	ENSG00000101457	11.3312	0.0791898	0.311667	0.929397	1.01671	-4.68675
Q14247	CTTN	ENSG00000085733	16.2653	-0.0513774	0.246385	0.924029	-1.16249	-4.68723
P80303	NUCB2	ENSG00000070081	11.7716	-0.307407	0.254533	0.925876	-1.14271	-4.68759
Q9Y4C8	RBM19	ENSG00000122965	10.4721	-0.0813354	0.24708	0.924029	-1.16086	-4.68761
Q07020	RPL18	ENSG00000063177	17.6794	0.0749024	0.246754	0.924029	1.16158	-4.68792
O14976	GAK	ENSG00000178950	8.21823	0.183568	0.793572	0.985521	0.265163	-4.68799
P61160	ACTR2	ENSG00000138071	15.3243	0.0944902	0.247262	0.924029	1.16033	-4.68888
O94804	STK10	ENSG00000072786	13.0003	0.141976	0.703166	0.978463	0.384459	-4.68902
O95433	AHSA1	ENSG00000100591	15.4626	0.0526252	0.247373	0.924029	1.16006	-4.68909
P07305	H1-0	ENSG00000189060	19.1415	-0.184237	0.247732	0.924029	-1.15918	-4.68976
Q13303	KCNAB2	ENSG00000069424	10.4984	-0.113499	0.454252	0.953041	-0.755657	-4.68981
Q13445	TMED1	ENSG00000099203	12.2756	0.113187	0.247881	0.924029	1.15883	-4.68985
Q8TC12	RDH11	ENSG00000072042	15.0302	0.0776729	0.24802	0.924029	1.15847	-4.6903
Q5KU26	COLEC12	ENSG00000158270	8.79717	0.183348	0.725982	0.980701	0.353753	-4.69037
Q8NHM5	KDM2B	ENSG00000089094	11.7199	-0.09722	0.500251	0.962558	-0.678399	-4.69059
Q96A49	SYAP1	ENSG00000169895	10.3977	0.206317	0.349387	0.945863	0.940091	-4.69059
Q8TCT8	SPPL2A	ENSG00000138600	11.5399	0.134011	0.669925	0.972319	0.428541	-4.69085
O95232	LUC7L3	ENSG00000108848	14.2493	-0.0589707	0.248455	0.924029	-1.1574	-4.69111
P55196	AFDN	ENSG00000130396	11.6245	0.115494	0.398476	0.945863	0.850099	-4.69116
Q9Y496	KIF3A	ENSG00000131437	12.7933	-0.186711	0.251493	0.925876	-1.15004	-4.69157
Q96IV0	NGLY1	ENSG00000151092	12.373	0.198627	0.524571	0.967422	0.641917	-4.69194
P00156	MT-CYB	ENSG00000198727	11.6046	0.101951	0.505211	0.963578	0.670463	-4.69225
Q9UQB3	CTNND2	ENSG00000169862	10.5166	-0.317055	0.24913	0.924029	-1.15574	-4.69236
Q9UBI1	COMMD3	ENSG00000148444	12.9204	-0.363204	0.341827	0.945296	-0.95476	-4.69252
Q9P2T1	GMPR2	ENSG00000100938	9.14276	-0.151249	0.479539	0.959768	-0.712581	-4.69345
Q96KR1	ZFR	ENSG00000056097	13.3506	-0.196207	0.390201	0.945863	-0.865297	-4.69359
Q15814	TBCC	ENSG00000124659	12.4137	-0.127211	0.431108	0.945863	-0.791097	-4.69375
Q9BTX1	NDC1	ENSG00000058804	10.7912	0.0838374	0.252928	0.925876	1.14657	-4.69399
P06280	GLA	ENSG00000102393	10.1092	-0.110879	0.732413	0.981852	-0.344429	-4.69411
Q9NVJ2	ARL8B	ENSG00000134108	13.486	0.151458	0.253202	0.925876	1.14594	-4.69411
Q6NZY4	ZCCHC8	ENSG00000033030	8.11353	-0.108578	0.283936	0.928154	-1.07547	-4.69471
Q9Y450	HBS1L	ENSG00000112339	11.1918	0.0781933	0.275576	0.928154	1.09412	-4.69489
Q8N2K0	ABHD12	ENSG00000100997	9.1347	0.176112	0.386297	0.945863	0.871562	-4.69507
Q7Z4G4	TRMT11	ENSG00000066651	12.0774	-0.103699	0.368971	0.945863	-0.903024	-4.69513
Q86Y56	DNAAF5	ENSG00000164818	12.1037	-0.299885	0.364443	0.945863	-0.910802	-4.6954
Q9H900	ZWILCH	ENSG00000174442	8.40969	-0.134632	0.367901	0.945863	-0.906335	-4.69548
Q07866	KLC1	ENSG00000126214	16.1302	-0.0555223	0.250836	0.925876	-1.15157	-4.69552
Q9Y6W5	WASF2	ENSG00000158195	10.2932	0.144383	0.403799	0.945863	0.841825	-4.69586
O43157	PLXNB1	ENSG00000164050	11.4407	-0.221014	0.597033	0.967422	-0.532353	-4.69603
Q8N6M0	OTUD6B	ENSG00000155100	9.45312	-0.287335	0.349721	0.945863	-0.939708	-4.6967
P50895	BCAM	ENSG00000187244	11.3702	-0.375394	0.255317	0.925876	-1.14093	-4.69674
Q15751	HERC1	ENSG00000103657	10.355	0.306264	0.322133	0.932848	0.994015	-4.69705
P03923	MT-ND6	ENSG00000198695	11.0581	-0.0768283	0.766442	0.985158	-0.299155	-4.69707
P78316	NOP14	ENSG00000087269	10.5972	-0.120787	0.277497	0.928154	-1.08971	-4.69798
Q9BVA1	TUBB2B	ENSG00000137285	18.9824	-0.0630702	0.252399	0.925876	-1.14777	-4.69839
Q92913	FGF13	ENSG00000129682	12.813	-0.108098	0.529822	0.967422	-0.632263	-4.6984
P20719	HOXA5	ENSG00000106004	12.9912	-0.212104	0.255314	0.925876	-1.14079	-4.69846
Q14331	FRG1	ENSG00000109536	12.2903	-0.0517766	0.264507	0.928097	-1.11909	-4.69853
P80404	ABAT	ENSG00000183044	16.2676	0.0894899	0.252608	0.925876	1.14726	-4.69877
Q92841	DDX17	ENSG00000100201	18.112	-0.0467531	0.252818	0.925876	-1.14675	-4.69915
P61758	VBP1	ENSG00000155959	15.5144	0.0789752	0.252827	0.925876	1.14673	-4.69917
Q92905	COPS5	ENSG00000121022	13.8634	0.0615566	0.252841	0.925876	1.1467	-4.69919
Q96T58	SPEN	ENSG00000065526	7.60811	-0.069607	0.802072	0.985769	-0.252415	-4.6997
A5D8V6	VPS37C	ENSG00000167987	10.7921	-0.103941	0.327441	0.936915	-0.983572	-4.69975
O95817	BAG3	ENSG00000151929	11.1369	0.196404	0.382489	0.945863	0.878682	-4.69989
Q12789	GTF3C1	ENSG00000077235	11.3411	-0.166903	0.402512	0.945863	-0.841108	-4.70013
Q96JP5	ZFP91	ENSG00000186660	10.9283	0.0808993	0.647532	0.967422	0.461137	-4.70036
P23396	RPS3	ENSG00000149273	19.3448	0.0643458	0.25351	0.925876	1.14508	-4.70041
P48651	PTDSS1	ENSG00000156471	10.3358	-0.105997	0.621365	0.967422	-0.497115	-4.7009
Q9NRZ5	AGPAT4	ENSG00000026652	11.7967	-0.0449466	0.807594	0.985769	-0.245062	-4.7012
Q8TB72	PUM2	ENSG00000055917	11.7088	-0.159193	0.377095	0.945863	-0.887592	-4.70153
P42785	PRCP	ENSG00000137509	15.0847	0.0679123	0.254221	0.925876	1.14336	-4.7017
Q8NDT2	RBM15B	ENSG00000259956	11.6651	0.243759	0.275785	0.928154	1.09344	-4.70199
P51654	GPC3	ENSG00000147257	8.45003	0.369765	0.43735	0.946808	0.781712	-4.70205
O60271	SPAG9	ENSG00000008294	11.6715	0.142808	0.254621	0.925876	1.14243	-4.70205
O95456	PSMG1	ENSG00000183527	11.9894	0.124799	0.254747	0.925876	1.14212	-4.70228
Q9P0P8	MTRES1	ENSG00000130349	10.7693	-0.0187669	0.919835	0.998392	-0.101458	-4.70234
Q96C19	EFHD2	ENSG00000142634	9.75566	-0.187235	0.317085	0.931827	-1.00468	-4.70258
Q6ZTR5	CFAP47	ENSG00000165164	13.1767	-0.133654	0.254975	0.925876	-1.14157	-4.70269
O15270	SPTLC2	ENSG00000100596	10.0997	0.147126	0.355571	0.945863	0.929271	-4.70275
Q68CP9	ARID2	ENSG00000189079	9.81251	0.0390233	0.954672	0.999771	0.0572997	-4.70304
Q9HD26	GOPC	ENSG00000047932	8.72773	-0.0939217	0.675054	0.972319	-0.422949	-4.70321
P68366	TUBA4A	ENSG00000127824	11.2556	-0.304474	0.363702	0.945863	-0.91353	-4.70323
O00178	GTPBP1	ENSG00000100226	11.5953	-0.040699	0.841566	0.989299	-0.201096	-4.70347
O43824	GTPBP6	ENSG00000178605	10.98	0.100585	0.445662	0.951397	0.768061	-4.70363
Q9NT99	LRRC4B	ENSG00000131409	8.11903	-0.101375	0.823844	0.985927	-0.223795	-4.70376
Q8IYS1	PM20D2	ENSG00000146281	10.17	-0.0783328	0.654854	0.969264	-0.450295	-4.70408
Q8NBT2	SPC24	ENSG00000161888	10.1329	0.0452733	0.889297	0.994857	0.140125	-4.70419
Q7L2E3	DHX30	ENSG00000132153	11.9273	-0.0483493	0.784982	0.985521	-0.276147	-4.70457
Q86W92	PPFIBP1	ENSG00000110841	9.40167	0.196404	0.543726	0.967422	0.61016	-4.70494
P61244	MAX	ENSG00000125952	10.5176	-0.0747635	0.639179	0.967422	-0.471493	-4.70526
Q12841	FSTL1	ENSG00000163430	10.8812	0.398406	0.63121	0.967422	0.482408	-4.70539
P08708	RPS17	ENSG00000182774	15.7073	-0.0901461	0.256274	0.925876	-1.13842	-4.7054
Q9ULH1	ASAP1	ENSG00000153317	11.5557	-0.0585035	0.341565	0.945296	-0.955279	-4.70596
P50991	CCT4	ENSG00000115484	18.5011	0.0618316	0.256692	0.925876	1.13741	-4.70615
Q3YEC7	RABL6	ENSG00000196642	10.8255	0.336569	0.256865	0.925876	1.137	-4.70646
Q9H2C0	GAN	ENSG00000261609	11.1504	-0.275479	0.496674	0.962558	-0.682882	-4.70666
P23284	PPIB	ENSG00000166794	18.5481	0.0547087	0.256998	0.925876	1.13668	-4.7067
O75177	SS18L1	ENSG00000184402	10.8635	0.172838	0.630466	0.967422	0.483073	-4.70683
P09429	HMGB1	ENSG00000189403	16.4427	-0.0837754	0.25728	0.925876	-1.136	-4.7072
Q13243	SRSF5	ENSG00000100650	14.4374	-0.0825483	0.257674	0.925876	-1.13506	-4.70791
Q14914	PTGR1	ENSG00000106853	13.5501	0.251185	0.257938	0.925876	1.13446	-4.708
P51674	GPM6A	ENSG00000150625	12.2499	0.33347	0.320524	0.932848	0.997275	-4.7082
O95298	NDUFC2	ENSG00000151366	13.7611	-0.0743192	0.25798	0.925876	-1.13433	-4.70845
Q8N568	DCLK2	ENSG00000170390	11.5025	-0.164323	0.265347	0.928154	-1.11715	-4.70897
A6NHQ2	FBLL1	ENSG00000188573	13.7355	-0.0769641	0.258517	0.925876	-1.13308	-4.70903
Q8IYD1	GSPT2	ENSG00000189369	13.1491	-0.0949128	0.258495	0.925876	-1.1331	-4.70937
Q9Y2U8	LEMD3	ENSG00000174106	11.6861	-0.256287	0.275593	0.928154	-1.09359	-4.70941
Q6PI78	TMEM65	ENSG00000164983	12.1987	0.279534	0.276172	0.928154	1.09235	-4.70952
Q9Y3E5	PTRH2	ENSG00000141378	11.9889	-0.139361	0.259151	0.925876	-1.13161	-4.70957
Q14766	LTBP1	ENSG00000049323	9.38285	-0.0901033	0.904063	0.997896	-0.121008	-4.70962
P51970	NDUFA8	ENSG00000119421	15.017	-0.0876423	0.259191	0.925876	-1.13144	-4.7106
Q8TEA8	DTD1	ENSG00000125821	13.7938	0.175822	0.259413	0.925876	1.13092	-4.71081
Q7Z7A1	CNTRL	ENSG00000119397	12.5157	0.103931	0.683277	0.974212	0.410327	-4.71114
Q6UB35	MTHFD1L	ENSG00000120254	15.8844	0.0434553	0.259667	0.925908	1.1303	-4.71144
Q9BVQ7	SPATA5L1	ENSG00000171763	9.47762	-0.163467	0.591171	0.967422	-0.540471	-4.71228
Q9NQ88	TIGAR	ENSG00000078237	13.6082	-0.143561	0.26042	0.926171	-1.12855	-4.71239
Q9UKU0	ACSL6	ENSG00000164398	10.1792	-0.122217	0.383515	0.945863	-0.875905	-4.71262
P14859	POU2F1	ENSG00000143190	10.9895	0.0594179	0.539477	0.967422	0.617829	-4.71283
Q9NRY4	ARHGAP35	ENSG00000160007	10.8548	0.101169	0.260926	0.926171	1.12735	-4.71328
Q9Y3A3	MOB4	ENSG00000115540	13.0988	0.11643	0.260757	0.926171	1.12772	-4.71336
Q14202	ZMYM3	ENSG00000147130	12.2588	-0.107958	0.603389	0.967422	-0.522969	-4.71355
P68133	ACTA1	ENSG00000143632	13.5556	0.109908	0.275555	0.928154	1.09374	-4.71363
P60602	ROMO1	ENSG00000125995	13.2547	-0.186833	0.281875	0.928154	-1.07937	-4.71372
Q9H9B1	EHMT1	ENSG00000181090	9.74074	-0.048739	0.733328	0.981852	-0.343073	-4.7138
P14625	HSP90B1	ENSG00000166598	19.2751	0.0478128	0.261005	0.926171	1.12713	-4.7138
P61266	STX1B	ENSG00000099365	16.5488	-0.0614575	0.261006	0.926171	-1.12712	-4.7138
Q86SZ2	TRAPPC6B	ENSG00000182400	7.19707	0.139507	0.465257	0.959683	0.73474	-4.71447
P50613	CDK7	ENSG00000134058	9.20998	0.127663	0.506632	0.963578	0.668883	-4.71458
Q7Z7K0	CMC1	ENSG00000187118	10.4709	0.0507092	0.794971	0.985521	0.26209	-4.71469
O95239	KIF4A	ENSG00000090889	9.39813	-0.0718719	0.850743	0.992022	-0.18997	-4.71507
P11166	SLC2A1	ENSG00000117394	15.5838	-0.123603	0.261815	0.926652	-1.12521	-4.71521
Q99720	SIGMAR1	ENSG00000147955	11.0195	0.152899	0.324282	0.935834	0.989125	-4.71522
Q6P4I2	WDR73	ENSG00000177082	11.0722	-0.110255	0.472446	0.959683	-0.723289	-4.71555
P08195	SLC3A2	ENSG00000168003	17.952	-0.104651	0.26232	0.926652	-1.12401	-4.7161
P27797	CALR	ENSG00000179218	17.87	0.0664942	0.26232	0.926652	1.12401	-4.7161
O95214	LEPROTL1	ENSG00000104660	9.29599	-0.0626721	0.843716	0.990499	-0.198904	-4.71649
P17152	TMEM11	ENSG00000178307	13.8583	0.107455	0.26315	0.926652	1.12206	-4.71754
P07197	NEFM	ENSG00000104722	21.0326	-0.109671	0.263233	0.926652	-1.12186	-4.71768
Q9C005	DPY30	ENSG00000162961	13.939	-0.228524	0.263278	0.926652	-1.12175	-4.71776
Q99460	PSMD1	ENSG00000173692	16.5433	0.0977379	0.263507	0.926652	1.12121	-4.71816
P54577	YARS1	ENSG00000134684	18.1128	-0.0443091	0.2637	0.926652	-1.12076	-4.71849
O15294	OGT	ENSG00000147162	10.3862	-0.0117994	0.939486	0.999771	-0.0766188	-4.71851
Q9ULX6	AKAP8L	ENSG00000011243	14.7068	0.0918028	0.263729	0.926652	1.12069	-4.71854
Q06587	RING1	ENSG00000204227	10.5003	-0.171893	0.274233	0.928154	-1.09655	-4.7188
P08247	SYP	ENSG00000102003	14.6311	0.162458	0.263884	0.926652	1.12033	-4.71881
P18615	NELFE	ENSG00000204356	11.7417	-0.005707	0.985093	0.999771	-0.0188574	-4.71914
Q9UKF7	PITPNC1	ENSG00000154217	12.1163	0.0823353	0.610929	0.967422	0.511209	-4.71951
Q9UN37	VPS4A	ENSG00000132612	13.3528	0.121612	0.26495	0.928154	1.11782	-4.72065
Q9C0B0	UNK	ENSG00000132478	10.16	-0.143143	0.499983	0.962558	-0.677666	-4.72069
P61956	SUMO2	ENSG00000188612	10.7573	0.215316	0.304613	0.928154	1.03037	-4.72087
Q8TC07	TBC1D15	ENSG00000121749	11.6529	-0.140243	0.742824	0.983142	-0.329472	-4.72138
Q01082	SPTBN1	ENSG00000115306	19.1952	0.0545121	0.265596	0.928154	1.11631	-4.72176
Q9Y584	TIMM22	ENSG00000177370	12.5803	-0.0591999	0.335854	0.943958	-0.966324	-4.72217
Q9UHB9	SRP68	ENSG00000167881	11.4847	0.141659	0.581971	0.967422	0.554329	-4.7226
P22090	RPS4Y1	ENSG00000129824	12.2525	-0.0936765	0.636517	0.967422	-0.475109	-4.7227
Q9NWS0	PIH1D1	ENSG00000104872	11.3838	-0.0699455	0.665077	0.972319	-0.435899	-4.72279
Q6ZRS2	SRCAP	ENSG00000080603	9.88908	0.0501487	0.269884	0.928154	1.10644	-4.7228
Q15149	PLEC	ENSG00000178209	16.3453	0.0661836	0.266393	0.928154	1.11444	-4.72313
Q15637	SF1	ENSG00000168066	15.4311	-0.0808503	0.266475	0.928154	-1.11425	-4.72327
O75391	SPAG7	ENSG00000091640	10.5694	-0.02113	0.913295	0.998284	-0.10969	-4.72328
P00450	CP	ENSG00000047457	10.8905	0.139148	0.574904	0.967422	0.564326	-4.72336
Q8N983	MRPL43	ENSG00000055950	12.2028	-0.0259555	0.88549	0.994857	-0.14503	-4.72337
Q8N108	MIER1	ENSG00000198160	8.72536	0.0336803	0.889212	0.994857	0.140284	-4.72353
Q6DD87	ZNF787	ENSG00000142409	11.9184	0.103006	0.269737	0.928154	1.10669	-4.72371
P62072	TIMM10	ENSG00000134809	12.1248	0.00979259	0.957191	0.999771	0.0540855	-4.72371
Q13685	AAMP	ENSG00000127837	11.9233	-0.0612184	0.270806	0.928154	-1.10435	-4.72373
Q9Y4K0	LOXL2	ENSG00000134013	11.0899	0.187942	0.671299	0.972319	0.427212	-4.72425
Q9BV20	MRI1	ENSG00000037757	11.2176	0.201912	0.291406	0.928154	1.05847	-4.72428
Q99988	GDF15	ENSG00000130513	12.0631	-0.121596	0.569486	0.967422	-0.571897	-4.72452
Q9H4A3	WNK1	ENSG00000060237	12.121	0.138624	0.275101	0.928154	1.09458	-4.72478
O14530	TXNDC9	ENSG00000115514	10.9365	-0.0420094	0.795527	0.985521	-0.26033	-4.72489
Q16773	KYAT1	ENSG00000171097	10.5999	-0.0200009	0.928975	0.999771	-0.0897566	-4.7249
O15258	RER1	ENSG00000157916	12.6177	-0.061746	0.686287	0.974212	-0.406758	-4.7251
Q9H6R3	ACSS3	ENSG00000111058	11.4027	0.156256	0.297688	0.928154	1.04498	-4.72526
P51114	FXR1	ENSG00000114416	12.6569	-0.273029	0.267838	0.928154	-1.11107	-4.72559
Q9H9Q2	COPS7B	ENSG00000144524	10.2739	-0.0721365	0.32153	0.932848	-0.994514	-4.727
O15155	BET1	ENSG00000105829	12.1894	-0.03406	0.851979	0.992022	-0.187557	-4.72703
Q9ULW0	TPX2	ENSG00000088325	11.4455	-0.291292	0.314921	0.931615	-1.00867	-4.72716
O14735	CDIPT	ENSG00000103502	13.4831	0.0927598	0.268992	0.928154	1.10839	-4.72755
P36405	ARL3	ENSG00000138175	14.0346	0.186922	0.501091	0.962558	0.676854	-4.72801
Q5K4L6	SLC27A3	ENSG00000143554	10.8164	-0.106646	0.293079	0.928154	-1.05465	-4.72819
Q86UY8	NT5DC3	ENSG00000111696	11.3963	0.206513	0.288889	0.928154	1.06372	-4.72921
Q8NCA5	FAM98A	ENSG00000119812	13.4763	0.137089	0.295265	0.928154	1.05005	-4.72924
Q9BQT9	CLSTN3	ENSG00000139182	7.49384	-0.157995	0.590034	0.967422	-0.543492	-4.72973
O43657	TSPAN6	ENSG00000000003	10.7919	0.316993	0.352215	0.945863	0.933298	-4.72979
Q9Y5K5	UCHL5	ENSG00000116750	11.035	0.115981	0.453911	0.953041	0.753346	-4.73028
Q9UPR5	SLC8A2	ENSG00000118160	11.4428	-0.101048	0.39394	0.945863	-0.856374	-4.73035
O95470	SGPL1	ENSG00000166224	12.4256	0.14378	0.270823	0.928154	1.10414	-4.73063
Q13188	STK3	ENSG00000104375	12.3173	0.26955	0.354794	0.945863	0.929392	-4.73068
Q96P16	RPRD1A	ENSG00000141425	10.4355	-0.0346044	0.716849	0.98034	-0.365	-4.73088
Q9P2D1	CHD7	ENSG00000171316	12.6007	0.188458	0.272318	0.928154	1.10083	-4.73129
P15151	PVR	ENSG00000073008	11.3007	0.30965	0.282632	0.928154	1.07753	-4.73155
Q9UKZ1	CNOT11	ENSG00000158435	11.2627	-0.0725543	0.271518	0.928154	-1.10254	-4.73179
O95208	EPN2	ENSG00000072134	10.7271	-0.0971867	0.342464	0.945296	-0.953493	-4.73181
Q92859	NEO1	ENSG00000067141	14.686	-0.103413	0.271552	0.928154	-1.10246	-4.73185
P62491	RAB11A	ENSG00000103769	13.8718	0.0235123	0.798101	0.985521	0.257927	-4.73185
Q8IV36	HID1	ENSG00000167861	7.57728	0.117162	0.706228	0.97908	0.379078	-4.73185
Q06481	APLP2	ENSG00000084234	12.4856	-0.144257	0.275145	0.928154	-1.09429	-4.73205
Q12933	TRAF2	ENSG00000127191	10.0683	-0.102003	0.589856	0.967422	-0.541461	-4.73218
Q14320	FAM50A	ENSG00000071859	11.3508	-0.0677973	0.626308	0.967422	-0.490132	-4.73253
Q96QR8	PURB	ENSG00000146676	10.18	0.0896	0.31759	0.931827	1.00287	-4.73259
P23526	AHCY	ENSG00000101444	18.8125	0.0621643	0.272114	0.928154	1.10117	-4.73278
P49137	MAPKAPK2	ENSG00000162889	11.1352	0.092345	0.61396	0.967422	0.507304	-4.73324
Q14119	VEZF1	ENSG00000136451	7.57824	0.264828	0.420351	0.945863	0.808811	-4.73333
P31946	YWHAB	ENSG00000166913	16.665	0.0907023	0.27275	0.928154	1.0997	-4.73384
Q9Y605	MRFAP1	ENSG00000179010	11.2703	-0.0774685	0.30766	0.929397	-1.02351	-4.73384
P30825	SLC7A1	ENSG00000139514	9.28195	-0.0912572	0.59528	0.967422	-0.53347	-4.73406
O95167	NDUFA3	ENSG00000170906	13.1793	0.118436	0.3117	0.929397	1.01481	-4.73502
Q6ICG6	KIAA0930	ENSG00000100364	8.50646	0.0836037	0.302346	0.928154	1.03459	-4.73518
P49642	PRIM1	ENSG00000198056	9.84255	-0.101237	0.539744	0.967422	-0.617598	-4.73522
O75151	PHF2	ENSG00000197724	12.1711	0.0737944	0.651374	0.967422	0.455014	-4.73527
Q9H2J4	PDCL3	ENSG00000115539	10.9606	-0.104383	0.432134	0.945863	-0.789158	-4.73544
Q9ULC4	MCTS1	ENSG00000232119	15.1842	0.118571	0.273738	0.928154	1.09743	-4.73548
Q9Y2Z9	COQ6	ENSG00000119723	10.9485	-0.0328969	0.910342	0.997896	-0.113588	-4.73558
P43121	MCAM	ENSG00000076706	10.7042	0.158339	0.418821	0.945863	0.812363	-4.73589
Q92667	AKAP1	ENSG00000121057	7.15908	-0.14254	0.706443	0.97908	-0.378267	-4.73612
Q9NNW7	TXNRD2	ENSG00000184470	8.11767	-0.143276	0.668605	0.972319	-0.43123	-4.73639
P10620	MGST1	ENSG00000008394	12.7096	0.169185	0.298012	0.928154	1.04377	-4.73651
O00469	PLOD2	ENSG00000152952	11.1117	0.425245	0.396522	0.945863	0.850969	-4.73711
P60520	GABARAPL2	ENSG00000034713	14.0875	0.0792465	0.274728	0.928154	1.09516	-4.73711
Q9HBM0	VEZT	ENSG00000028203	10.2153	-0.18893	0.344488	0.945296	-0.948364	-4.73726
Q9BXP5	SRRT	ENSG00000087087	13.1532	0.468715	0.421986	0.945863	0.806829	-4.73783
O43752	STX6	ENSG00000135823	11.4206	-0.0629173	0.362437	0.945863	-0.91463	-4.7379
Q8TDQ7	GNPDA2	ENSG00000163281	11.1621	-0.0742848	0.720844	0.98034	-0.35888	-4.73791
Q9BSF4	TIMM29	ENSG00000142444	10.8053	-0.0884049	0.666459	0.972319	-0.433984	-4.73801
P42695	NCAPD3	ENSG00000151503	9.3361	0.0543123	0.806278	0.985769	0.246852	-4.7385
Q96GA7	SDSL	ENSG00000139410	11.3769	0.206399	0.290815	0.928154	1.0593	-4.73916
Q86V21	AACS	ENSG00000081760	11.8911	0.0838026	0.41863	0.945863	0.812184	-4.73929
P09211	GSTP1	ENSG00000084207	18.3388	0.0613057	0.27612	0.928154	1.09199	-4.73939
Q9Y5P6	GMPPB	ENSG00000173540	10.7822	0.074878	0.279991	0.928154	1.08327	-4.73984
P16220	CREB1	ENSG00000118260	11.1569	0.115097	0.390507	0.945863	0.862065	-4.73989
Q8NCW5	NAXE	ENSG00000163382	13.6953	0.130727	0.276462	0.928154	1.0912	-4.73995
Q9Y2V2	CARHSP1	ENSG00000153048	16.2185	-0.0661494	0.276617	0.928154	-1.09085	-4.74021
P29373	CRABP2	ENSG00000143320	18.6826	-0.119535	0.276808	0.928154	-1.09042	-4.74052
Q9P287	BCCIP	ENSG00000107949	13.3276	-0.0860371	0.276904	0.928154	-1.0902	-4.74067
P60059	SEC61G	ENSG00000132432	10.1162	-0.0487815	0.748745	0.984142	-0.321694	-4.741
Q8IWB7	WDFY1	ENSG00000085449	13.5762	0.14624	0.277111	0.928154	1.08973	-4.74101
Q15717	ELAVL1	ENSG00000066044	18.4549	-0.0453435	0.277234	0.928154	-1.08945	-4.74121
P05060	CHGB	ENSG00000089199	9.05843	0.184148	0.294568	0.928154	1.05134	-4.74124
P03897	MT-ND3	ENSG00000198840	11.4044	0.0934851	0.572026	0.967422	0.567811	-4.74125
P49327	FASN	ENSG00000169710	20.3146	0.062892	0.277362	0.928154	1.08916	-4.74142
Q96EI5	TCEAL4	ENSG00000133142	9.23379	0.253045	0.329096	0.937544	0.979055	-4.74165
P08670	VIM	ENSG00000026025	20.3063	0.126793	0.277529	0.928154	1.08878	-4.74169
Q8NI22	MCFD2	ENSG00000180398	10.5381	-0.217235	0.370736	0.945863	-0.898406	-4.74206
Q9Y3A4	RRP7A	ENSG00000189306	10.5236	-0.0928638	0.661606	0.972298	-0.440157	-4.74208
P52799	EFNB2	ENSG00000125266	6.33471	-0.110336	0.781798	0.985491	-0.278357	-4.74223
Q9UBF6	RNF7	ENSG00000114125	13.0038	0.247443	0.506493	0.963578	0.668055	-4.7426
Q96BJ3	AIDA	ENSG00000186063	9.60383	-0.0979865	0.281852	0.928154	-1.07908	-4.74279
Q9H307	PNN	ENSG00000100941	13.9152	0.294289	0.278654	0.928154	1.08624	-4.74332
Q6SA08	TSSK4	ENSG00000139908	12.7336	0.0324683	0.821559	0.985927	0.226772	-4.74368
O75506	HSBP1	ENSG00000230989	13.6992	0.0919967	0.278884	0.928154	1.0857	-4.74389
O43236	SEPTIN4	ENSG00000108387	10.8633	-0.0818173	0.566881	0.967422	-0.576531	-4.7442
Q96JM3	CHAMP1	ENSG00000198824	11.272	-0.33268	0.704536	0.978911	-0.381726	-4.74427
Q9NX14	NDUFB11	ENSG00000147123	14.3507	-0.0691023	0.279376	0.928154	-1.0846	-4.74448
Q9BTC0	DIDO1	ENSG00000101191	9.73568	0.144709	0.44735	0.951397	0.763139	-4.74467
Q8N3F8	MICALL1	ENSG00000100139	10.8915	-0.0747798	0.337254	0.944357	-0.963183	-4.74488
Q9BW19	KIFC1	ENSG00000237649	9.14241	-0.0915021	0.624144	0.967422	-0.493286	-4.74497
P27708	CAD	ENSG00000084774	16.4548	0.0620793	0.279579	0.928154	1.08413	-4.74501
Q8WVX9	FAR1	ENSG00000197601	11.4804	-0.146946	0.387629	0.945863	-0.867393	-4.74511
Q15102	PAFAH1B3	ENSG00000079462	17.2323	0.0826113	0.280106	0.928154	1.08294	-4.74585
Q13620	CUL4B	ENSG00000158290	14.9465	0.111936	0.280118	0.928154	1.08291	-4.74587
P27544	CERS1	ENSG00000223802	10.4771	-0.0617441	0.772516	0.985158	-0.290129	-4.74594
Q9ULR3	PPM1H	ENSG00000111110	11.0351	0.0762727	0.465571	0.959683	0.733702	-4.74695
Q5TGZ0	MICOS10	ENSG00000173436	13.3516	0.0501799	0.698016	0.978185	0.390229	-4.74703
Q9NYL9	TMOD3	ENSG00000138594	12.4805	0.198856	0.297111	0.928154	1.04563	-4.74707
Q9BTT0	ANP32E	ENSG00000143401	15.1018	0.128225	0.280967	0.928154	1.081	-4.74723
Q8N8S7	ENAH	ENSG00000154380	9.04113	-0.127217	0.562109	0.967422	-0.583113	-4.74729
Q9H4A4	RNPEP	ENSG00000176393	15.3481	0.134462	0.281225	0.928154	1.08042	-4.74765
Q9NTZ6	RBM12	ENSG00000244462	14.3053	-0.0568367	0.281389	0.928154	-1.08005	-4.74791
Q9BVI4	NOC4L	ENSG00000184967	12.0789	-0.139199	0.281443	0.928154	-1.07992	-4.748
P41221	WNT5A	ENSG00000114251	12.4217	-0.00151217	0.995952	0.999771	-0.00510275	-4.74835
P54725	RAD23A	ENSG00000179262	12.0939	-0.121348	0.595314	0.967422	-0.533486	-4.74881
O60678	PRMT3	ENSG00000185238	11.8113	0.00085275	0.995502	0.999771	0.0056694	-4.74886
O75691	UTP20	ENSG00000120800	12.1192	-0.109175	0.282105	0.928154	-1.07844	-4.74905
Q9Y3C1	NOP16	ENSG00000048162	11.1199	-0.350683	0.421972	0.945863	-0.806487	-4.74916
P09455	RBP1	ENSG00000114115	19.9272	-0.088499	0.282459	0.928154	-1.07764	-4.74961
Q9NR99	MXRA5	ENSG00000101825	11.0375	0.223846	0.537349	0.967422	0.620567	-4.75058
P30533	LRPAP1	ENSG00000163956	12.9555	0.0895755	0.283118	0.928154	1.07616	-4.75066
P98194	ATP2C1	ENSG00000017260	11.4657	0.164295	0.295953	0.928154	1.04813	-4.75079
P07339	CTSD	ENSG00000117984	17.5048	0.0903279	0.283506	0.928154	1.07529	-4.75127
Q15633	TARBP2	ENSG00000139546	10.2016	-0.0877437	0.4279	0.945863	-0.797923	-4.75135
Q13435	SF3B2	ENSG00000087365	14.7586	-0.0713304	0.283565	0.928154	-1.07516	-4.75137
O00584	RNASET2	ENSG00000026297	9.8719	0.0923158	0.504754	0.963578	0.669464	-4.75139
Q92783	STAM	ENSG00000136738	14.3509	-0.109351	0.283603	0.928154	-1.07508	-4.75143
Q9BTD8	RBM42	ENSG00000126254	11.8821	-0.101659	0.283743	0.928154	-1.07476	-4.75165
Q96B45	BORCS7	ENSG00000166275	11.3369	0.0240746	0.88455	0.994857	0.14582	-4.7517
P55084	HADHB	ENSG00000138029	17.185	0.0451529	0.283889	0.928154	1.07444	-4.75188
Q96SK2	TMEM209	ENSG00000146842	12.1755	0.0148501	0.876292	0.994857	0.156912	-4.75192
Q9UNK0	STX8	ENSG00000170310	11.6204	0.11162	0.285927	0.928154	1.07008	-4.75229
Q9P289	STK26	ENSG00000134602	11.5992	-0.018865	0.903399	0.997896	-0.121889	-4.75232
O43852	CALU	ENSG00000128595	16.7973	0.070477	0.284401	0.928154	1.07329	-4.75269
Q32P28	P3H1	ENSG00000117385	13.541	0.147544	0.288596	0.928154	1.06403	-4.75327
P10253	GAA	ENSG00000171298	17.1062	-0.0909955	0.285169	0.928154	-1.07158	-4.75389
Q9NVS2	MRPS18A	ENSG00000096080	9.92336	-0.0178212	0.91942	0.998392	-0.101569	-4.75396
Q9P2B2	PTGFRN	ENSG00000134247	12.2797	0.147723	0.301577	0.928154	1.0359	-4.7544
Q96MZ0	GDAP1L1	ENSG00000124194	16.0437	-0.0780272	0.28557	0.928154	-1.07068	-4.75452
O95057	DIRAS1	ENSG00000176490	11.0459	-0.129859	0.540725	0.967422	-0.615058	-4.7548
Q9UPQ3	AGAP1	ENSG00000157985	11.9944	0.0744383	0.388613	0.945863	0.865407	-4.7551
P21964	COMT	ENSG00000093010	12.1417	0.302011	0.317045	0.931827	1.00347	-4.7551
Q9Y5J9	TIMM8B	ENSG00000150779	11.4116	0.220833	0.306833	0.929397	1.02475	-4.75522
Q9H9C1	VIPAS39	ENSG00000151445	11.4888	0.112108	0.358836	0.945863	0.921365	-4.75527
O15228	GNPAT	ENSG00000116906	11.9749	0.171116	0.286202	0.928154	1.06929	-4.75531
Q92901	RPL3L	ENSG00000140986	13.6268	-0.193684	0.290341	0.928154	-1.06022	-4.75531
Q9UM00	TMCO1	ENSG00000143183	13.1195	-0.0581299	0.286333	0.928154	-1.06898	-4.75572
O14733	MAP2K7	ENSG00000076984	11.7744	-0.0805723	0.648306	0.967422	-0.458532	-4.75602
Q99523	SORT1	ENSG00000134243	10.9347	-0.280471	0.30259	0.928154	-1.0337	-4.75621
Q9BXF6	RAB11FIP5	ENSG00000135631	8.7533	0.0381486	0.817064	0.985927	0.232805	-4.75636
Q8IVS2	MCAT	ENSG00000100294	11.3368	0.0874778	0.342078	0.945296	0.954004	-4.75637
Q9UPT9	USP22	ENSG00000124422	11.1839	-0.112948	0.499486	0.962558	-0.678376	-4.75638
Q9NVG8	TBC1D13	ENSG00000107021	10.7775	-0.143618	0.299517	0.928154	-1.04031	-4.75718
Q8TAF3	WDR48	ENSG00000114742	11.1905	-0.196988	0.46565	0.959683	-0.732266	-4.75727
Q9C0C9	UBE2O	ENSG00000175931	14.806	0.107446	0.287491	0.928154	1.06641	-4.75752
P23352	ANOS1	ENSG00000011201	14.115	-0.154911	0.287828	0.928154	-1.06566	-4.75805
Q9BPX3	NCAPG	ENSG00000109805	11.8753	0.294613	0.288383	0.928154	1.06446	-4.7585
O75891	ALDH1L1	ENSG00000144908	12.6689	-0.0545572	0.291933	0.928154	-1.05666	-4.75854
O00566	MPHOSPH10	ENSG00000124383	11.6732	0.139403	0.519739	0.967422	0.647256	-4.75881
O14757	CHEK1	ENSG00000149554	9.92402	0.094646	0.535872	0.967422	0.621779	-4.75887
Q14152	EIF3A	ENSG00000107581	11.4195	-0.0570994	0.47615	0.959768	-0.716581	-4.7589
Q9UI36	DACH1	ENSG00000276644	10.3736	0.0904847	0.404856	0.945863	0.836105	-4.75908
Q9H9H4	VPS37B	ENSG00000139722	9.93967	0.096469	0.481164	0.959768	0.707648	-4.75922
Q9UN36	NDRG2	ENSG00000165795	10.3805	-0.236108	0.542398	0.967422	-0.612016	-4.75966
P17481	HOXB8	ENSG00000120068	8.18334	0.180481	0.364585	0.945863	0.909845	-4.75983
Q05209	PTPN12	ENSG00000127947	8.6245	-0.0874962	0.638889	0.967422	-0.471111	-4.76022
Q5VSL9	STRIP1	ENSG00000143093	12.5944	0.0372124	0.673175	0.972319	0.42401	-4.76057
Q92522	H1-10	ENSG00000184897	17.8003	-0.0889603	0.289657	0.928154	-1.06162	-4.76087
Q9NRF2	SH2B1	ENSG00000178188	9.97597	-0.0139773	0.942538	0.999771	-0.0725549	-4.76108
P00540	MOS	ENSG00000172680	23.1306	-0.0811508	0.3097	0.929397	-1.01889	-4.76154
P61601	NCALD	ENSG00000104490	14.514	-0.079922	0.290291	0.928154	-1.06022	-4.76185
O95376	ARIH2	ENSG00000177479	10.6627	0.0817813	0.425358	0.945863	0.800359	-4.76194
P19634	SLC9A1	ENSG00000090020	10.1495	0.094289	0.491034	0.962558	0.691964	-4.76204
O15213	WDR46	ENSG00000227057	12.2673	-0.0536765	0.757141	0.984642	-0.310445	-4.76207
P20073	ANXA7	ENSG00000138279	11.4796	-0.424252	0.386478	0.945863	-0.869186	-4.7622
Q9NSD9	FARSB	ENSG00000116120	17.0529	0.0531547	0.29068	0.928154	1.05936	-4.76244
Q92945	KHSRP	ENSG00000088247	16.4143	-0.0421979	0.290829	0.928154	-1.05903	-4.76267
Q8N5M4	TTC9C	ENSG00000162222	11.8487	-0.0719946	0.403445	0.945863	-0.838933	-4.76298
O75935	DCTN3	ENSG00000137100	14.742	0.0439129	0.291169	0.928154	1.05829	-4.76319
Q86SR1	GALNT10	ENSG00000164574	11.3301	-0.115278	0.524071	0.967422	-0.640241	-4.76322
P78352	DLG4	ENSG00000132535	12.8678	-0.0965179	0.291197	0.928154	-1.05822	-4.76323
Q9Y5X1	SNX9	ENSG00000130340	10.9882	0.113791	0.304477	0.928154	1.02971	-4.76356
Q96JM2	ZNF462	ENSG00000148143	11.095	0.0898632	0.476115	0.959768	0.71615	-4.76361
P08962	CD63	ENSG00000135404	11.938	-0.0634979	0.827677	0.985927	-0.218756	-4.76406
Q9UPQ7	PDZRN3	ENSG00000121440	9.82767	-0.0513321	0.755406	0.984142	-0.313598	-4.76411
P61812	TGFB2	ENSG00000092969	9.91337	-0.141556	0.487916	0.962558	-0.696485	-4.76488
P60002	ELOF1	ENSG00000130165	11.2695	-0.0542342	0.696748	0.977894	-0.391681	-4.76533
Q13177	PAK2	ENSG00000180370	14.1075	-0.142561	0.292625	0.928154	-1.05509	-4.76541
Q9P1F3	ABRACL	ENSG00000146386	12.3908	0.396301	0.343054	0.945296	0.950915	-4.76544
O60830	TIMM17B	ENSG00000126768	10.6366	-0.0955328	0.506901	0.963578	-0.665906	-4.76586
Q5JS54	PSMG4	ENSG00000180822	10.4902	0.0373761	0.844891	0.990554	0.19658	-4.76588
P28472	GABRB3	ENSG00000166206	10.6613	-0.0743104	0.625258	0.967422	-0.490931	-4.76596
Q96T37	RBM15	ENSG00000162775	11.1873	-0.125402	0.296788	0.928154	-1.04605	-4.766
Q9Y4F5	CEP170B	ENSG00000099814	7.32028	-0.0325385	0.874913	0.994857	-0.158226	-4.76611
O94992	HEXIM1	ENSG00000186834	9.78919	-0.071335	0.640678	0.967422	-0.46938	-4.7665
P23471	PTPRZ1	ENSG00000106278	10.7009	0.140925	0.311406	0.929397	1.01545	-4.76679
P23528	CFL1	ENSG00000172757	17.8287	0.136926	0.293614	0.928154	1.05292	-4.76691
Q2VPK5	CTU2	ENSG00000174177	8.27785	-0.0721675	0.602849	0.967422	-0.522323	-4.76746
P49441	INPP1	ENSG00000151689	11.9112	-0.0935184	0.59448	0.967422	-0.535407	-4.76805
Q92793	CREBBP	ENSG00000005339	6.38601	0.124047	0.544246	0.967422	0.609599	-4.76805
Q9Y478	PRKAB1	ENSG00000111725	11.0863	0.133886	0.480966	0.959768	0.708052	-4.76818
P04843	RPN1	ENSG00000163902	16.8885	0.0372787	0.294602	0.928154	1.05076	-4.7684
P08865	RPSA	ENSG00000168028	17.7802	0.0588741	0.294807	0.928154	1.05032	-4.76871
Q96E17	RAB3C	ENSG00000152932	14.1966	0.16236	0.29482	0.928154	1.05029	-4.76873
Q13283	G3BP1	ENSG00000145907	15.7377	-0.0513464	0.294842	0.928154	-1.05024	-4.76876
Q9Y6K8	AK5	ENSG00000154027	10.609	0.0555537	0.698841	0.978185	0.388594	-4.76878
Q96CB9	NSUN4	ENSG00000117481	13.2145	0.244836	0.32366	0.935834	0.989819	-4.7689
Q9H4L7	SMARCAD1	ENSG00000163104	11.1509	0.191278	0.295081	0.928154	1.04972	-4.76912
Q9H2M9	RAB3GAP2	ENSG00000118873	9.3148	-0.210813	0.520478	0.967422	-0.645	-4.76912
Q8IU81	IRF2BP1	ENSG00000170604	7.44201	-0.10897	0.684053	0.974212	-0.409574	-4.76913
Q12905	ILF2	ENSG00000143621	18.4262	-0.0603497	0.295108	0.928154	-1.04966	-4.76916
Q16798	ME3	ENSG00000151376	11.5893	0.218031	0.493143	0.962558	0.687865	-4.76962
Q15019	SEPTIN2	ENSG00000168385	15.6172	0.045155	0.29546	0.928154	1.0489	-4.76969
Q9NZN3	EHD3	ENSG00000013016	11.4592	0.132995	0.465808	0.959683	0.731769	-4.76984
Q6UN15	FIP1L1	ENSG00000145216	12.9854	-0.0727412	0.295562	0.928154	-1.04867	-4.76984
Q9H3H5	DPAGT1	ENSG00000172269	10.513	0.161472	0.533544	0.967422	0.625343	-4.76986
P08648	ITGA5	ENSG00000161638	11.6965	0.0588468	0.876796	0.994857	0.155705	-4.76998
Q6UWP7	LCLAT1	ENSG00000172954	11.1407	-0.0619253	0.390497	0.945863	-0.861383	-4.77
Q14160	SCRIB	ENSG00000180900	11.4419	-0.251531	0.303706	0.928154	-1.03119	-4.77003
P02545	LMNA	ENSG00000160789	14.3119	0.150798	0.295914	0.928154	1.04791	-4.77037
P31942	HNRNPH3	ENSG00000096746	18.2674	-0.0524557	0.296061	0.928154	-1.04759	-4.77059
O94842	TOX4	ENSG00000092203	11.0091	-0.0734407	0.301204	0.928154	-1.03661	-4.77077
Q9BY12	SCAPER	ENSG00000140386	9.65988	-0.0591554	0.664463	0.972319	-0.436188	-4.77112
O75663	TIPRL	ENSG00000143155	14.7666	0.0878279	0.296426	0.928154	1.04679	-4.77114
Q9NUM4	TMEM106B	ENSG00000106460	11.5698	-0.0267959	0.919885	0.998392	-0.101024	-4.77139
Q7Z4H8	POGLUT3	ENSG00000178202	10.3109	0.00437572	0.977121	0.999771	0.0288091	-4.77202
Q6P587	FAHD1	ENSG00000180185	14.184	0.162307	0.305722	0.928154	1.02695	-4.77205
Q9BYN8	MRPS26	ENSG00000125901	12.0584	-0.0959246	0.297107	0.928154	-1.04531	-4.77216
Q9BSJ2	TUBGCP2	ENSG00000130640	12.0477	-0.201239	0.297254	0.928154	-1.045	-4.77237
Q9NW13	RBM28	ENSG00000106344	12.1936	-0.20494	0.297955	0.928154	-1.04353	-4.77257
Q14166	TTLL12	ENSG00000100304	15.171	0.0551984	0.2976	0.928154	1.04424	-4.77289
P18065	IGFBP2	ENSG00000115457	11.7389	-0.15417	0.587839	0.967422	-0.544477	-4.77298
P53384	NUBP1	ENSG00000103274	12.5438	0.060391	0.31278	0.929397	1.01224	-4.77337
P56182	RRP1	ENSG00000160214	12.5337	0.139393	0.297954	0.928154	1.04348	-4.77342
P13667	PDIA4	ENSG00000155660	17.8352	0.0433083	0.298085	0.928154	1.04319	-4.77361
Q9BSR8	YIPF4	ENSG00000119820	12.8944	0.0462061	0.673681	0.972319	0.423394	-4.77362
Q4KMQ2	ANO6	ENSG00000177119	7.92971	-0.0703556	0.707677	0.979466	-0.376365	-4.77371
P18433	PTPRA	ENSG00000132670	11.0114	-0.0243284	0.900241	0.997896	-0.125831	-4.77373
Q9UIJ7	AK3	ENSG00000147853	16.7081	0.0536753	0.298179	0.928154	1.04299	-4.77375
O43156	TTI1	ENSG00000101407	10.6277	-0.228376	0.432232	0.945863	-0.78859	-4.77387
A2RU67	FAM234B	ENSG00000084444	7.88851	0.00537145	0.981225	0.999771	0.0236307	-4.77394
Q6UXK5	LRRN1	ENSG00000175928	11.4132	-0.0893918	0.568736	0.967422	-0.57301	-4.77432
Q13257	MAD2L1	ENSG00000164109	12.4489	0.142372	0.299032	0.928154	1.04117	-4.77459
Q9BV86	NTMT1	ENSG00000148335	10.8403	-0.0501058	0.753817	0.984142	-0.315092	-4.77465
Q96JE9	MAP6	ENSG00000171533	15.4999	0.082319	0.298974	0.928154	1.04127	-4.77493
P35914	HMGCL	ENSG00000117305	12.0741	-0.0738748	0.737016	0.981852	-0.337244	-4.77496
Q6RFH5	WDR74	ENSG00000133316	10.4816	0.201917	0.30317	0.928154	1.0323	-4.7751
Q8N3J6	CADM2	ENSG00000175161	11.9661	-0.00330058	0.991004	0.999771	-0.0113509	-4.77529
P09661	SNRPA1	ENSG00000131876	16.0184	0.0628339	0.29932	0.928154	1.04053	-4.77544
Q32NB8	PGS1	ENSG00000087157	9.9133	-0.0806198	0.609234	0.967422	-0.513766	-4.77556
Q00839	HNRNPU	ENSG00000153187	19.744	-0.0530985	0.299585	0.928154	-1.03995	-4.77583
O75054	IGSF3	ENSG00000143061	11.4781	-0.0721075	0.364731	0.945863	-0.909339	-4.776
O43676	NDUFB3	ENSG00000119013	14.9078	-0.0681491	0.29983	0.928154	-1.03943	-4.77619
Q14699	RFTN1	ENSG00000131378	10.5157	0.348645	0.31288	0.929397	1.01184	-4.77636
Q9UBI6	GNG12	ENSG00000172380	11.5314	-0.409808	0.385033	0.945863	-0.87109	-4.77637
Q9UGR2	ZC3H7B	ENSG00000100403	11.1409	-0.0822189	0.301798	0.928154	-1.03535	-4.77642
Q13409	DYNC1I2	ENSG00000077380	14.6336	0.0761214	0.300093	0.928154	1.03886	-4.77658
Q6UXK2	ISLR2	ENSG00000167178	15.7836	-0.0870928	0.3001	0.928154	-1.03884	-4.77659
Q92947	GCDH	ENSG00000105607	13.8012	0.0580741	0.300131	0.928154	1.03878	-4.77663
O75962	TRIO	ENSG00000038382	11.3139	0.0467162	0.300241	0.928154	1.03854	-4.77679
Q9P260	RELCH	ENSG00000134444	11.7695	-0.107848	0.300338	0.928154	-1.03833	-4.77694
Q92785	DPF2	ENSG00000133884	12.4449	0.156121	0.320862	0.932848	0.995524	-4.7772
P16401	H1-5	ENSG00000184357	21.0435	-0.079041	0.300565	0.928154	-1.03784	-4.77727
Q15811	ITSN1	ENSG00000205726	12.6193	0.067683	0.300836	0.928154	1.03726	-4.77767
Q5SQI0	ATAT1	ENSG00000137343	16.7077	-0.0504301	0.300838	0.928154	-1.03725	-4.77767
Q7L311	ARMCX2	ENSG00000184867	11.2332	-0.0830672	0.301173	0.928154	-1.03655	-4.77795
Q96EP5	DAZAP1	ENSG00000071626	11.0974	-0.157164	0.400274	0.945863	-0.843664	-4.77825
Q9NRA2	SLC17A5	ENSG00000119899	9.64708	0.0272267	0.916803	0.998392	0.105089	-4.7788
P51809	VAMP7	ENSG00000124333	11.3788	0.136354	0.532273	0.967422	0.627437	-4.77889
P61086	UBE2K	ENSG00000078140	14.6335	0.0593869	0.301716	0.928154	1.03537	-4.77896
P52306	RAP1GDS1	ENSG00000138698	15.928	0.0612793	0.301852	0.928154	1.03508	-4.77915
O00422	SAP18	ENSG00000150459	15.6312	0.0918664	0.302046	0.928154	1.03466	-4.77944
P17028	ZNF24	ENSG00000172466	11.13	-0.063534	0.325771	0.935834	-0.985339	-4.77944
P12004	PCNA	ENSG00000132646	16.6639	0.127989	0.30218	0.928154	1.03437	-4.77963
A6NDU8	RIMOC1		11.9983	-0.0988998	0.349092	0.945863	-0.939387	-4.78013
Q8WVC0	LEO1	ENSG00000166477	11.1251	-0.0564656	0.78878	0.985521	-0.269071	-4.78033
Q8WUB8	PHF10	ENSG00000130024	6.87884	-0.0941173	0.629866	0.967422	-0.48435	-4.7805
Q9H089	LSG1	ENSG00000041802	10.1895	-0.0839425	0.573704	0.967422	-0.56525	-4.78063
Q9BVK6	TMED9	ENSG00000184840	14.5451	0.069821	0.302877	0.928154	1.03288	-4.78065
Q14118	DAG1	ENSG00000173402	9.19825	0.032212	0.844165	0.990554	0.197567	-4.78093
Q8WVM0	TFB1M	ENSG00000029639	11.096	0.0622735	0.506415	0.963578	0.667352	-4.78108
O76024	WFS1	ENSG00000109501	9.73769	-0.125488	0.485681	0.961513	-0.700321	-4.78114
Q9UL40	ZNF346	ENSG00000113761	11.8352	-0.130281	0.382753	0.945863	-0.875966	-4.78114
Q9NR50	EIF2B3	ENSG00000070785	14.0958	0.0478757	0.303379	0.928154	1.0318	-4.78138
P25205	MCM3	ENSG00000112118	16.2548	0.116061	0.303436	0.928154	1.03168	-4.78146
Q7KYR7	BTN2A1	ENSG00000112763	9.30066	-0.0679386	0.552673	0.967422	-0.596849	-4.7816
Q9Y6D9	MAD1L1	ENSG00000002822	10.842	-0.0715594	0.303596	0.928154	-1.03134	-4.78169
P06733	ENO1	ENSG00000074800	20.9259	-0.125748	0.303638	0.928154	-1.03125	-4.78175
P48723	HSPA13	ENSG00000155304	12.3679	0.136846	0.313107	0.929397	1.01138	-4.78184
P84074	HPCA	ENSG00000121905	12.8337	0.0779148	0.349816	0.945863	0.93789	-4.78204
Q14257	RCN2	ENSG00000117906	15.1884	0.0447453	0.303895	0.928154	1.0307	-4.78212
Q99436	PSMB7	ENSG00000136930	15.5876	0.0880035	0.304005	0.928154	1.03047	-4.78228
Q9H0V9	LMAN2L	ENSG00000114988	13.1383	0.169893	0.305301	0.928154	1.02772	-4.78373
P23142	FBLN1	ENSG00000077942	10.0488	0.106439	0.575322	0.967422	0.562623	-4.78402
Q9BZK7	TBL1XR1	ENSG00000177565	10.6743	0.0698984	0.492329	0.962558	0.689691	-4.78403
Q71DI3	H3C13	ENSG00000183598	18.0583	0.20929	0.305317	0.928154	1.02767	-4.78418
Q71DI3	H3C14	ENSG00000203811	18.0583	0.20929	0.305317	0.928154	1.02767	-4.78418
Q71DI3	H3C15	ENSG00000203852	18.0583	0.20929	0.305317	0.928154	1.02767	-4.78418
Q9Y6V7	DDX49	ENSG00000105671	11.1065	-0.0517491	0.421382	0.945863	-0.807182	-4.78436
Q9ULB1	NRXN1	ENSG00000179915	12.1713	-0.0454992	0.665243	0.972319	-0.435061	-4.78457
P10768	ESD	ENSG00000139684	16.5109	0.0776636	0.305714	0.928154	1.02682	-4.78475
Q6P9B9	INTS5	ENSG00000185085	10.9868	0.0762049	0.462183	0.959683	0.737982	-4.78514
Q9ULX7	CA14	ENSG00000118298	11.1316	0.092677	0.345327	0.945296	0.946518	-4.7855
Q9HBL0	TNS1	ENSG00000079308	9.79682	-0.0315415	0.90725	0.997896	-0.117075	-4.78563
P49207	RPL34	ENSG00000109475	17.5587	0.0581452	0.306449	0.929397	1.02526	-4.7858
O95140	MFN2	ENSG00000116688	9.14504	0.075303	0.788423	0.985521	0.269269	-4.78582
O43493	TGOLN2	ENSG00000152291	10.1523	0.106166	0.326627	0.936915	0.983609	-4.78595
O75781	PALM	ENSG00000099864	15.4509	-0.0746316	0.306765	0.929397	-1.02459	-4.78625
Q6ZVM7	TOM1L2	ENSG00000175662	12.7487	0.00837694	0.970344	0.999771	0.0373622	-4.78642
Q14691	GINS1	ENSG00000101003	8.49635	0.00863583	0.966836	0.999771	0.0417807	-4.78699
Q8N465	D2HGDH	ENSG00000180902	11.8306	0.112383	0.312311	0.929397	1.01297	-4.78735
Q9NPH2	ISYNA1	ENSG00000105655	17.2888	0.0782303	0.307538	0.929397	1.02294	-4.78736
Q9NRR4	DROSHA	ENSG00000113360	8.49365	0.113665	0.412402	0.945863	0.822765	-4.78736
O76062	TM7SF2	ENSG00000149809	12.0351	0.106441	0.308008	0.929397	1.02199	-4.78738
O95630	STAMBP	ENSG00000124356	11.102	-0.0174978	0.902451	0.997896	-0.12312	-4.78754
Q86U86	PBRM1	ENSG00000163939	14.4069	0.0827085	0.307782	0.929397	1.02243	-4.78771
P34896	SHMT1	ENSG00000176974	11.1553	-0.119661	0.588952	0.967422	-0.542654	-4.78805
Q9HAR2	ADGRL3	ENSG00000150471	9.72344	-0.09437	0.381614	0.945863	-0.877436	-4.78806
Q9NP61	ARFGAP3	ENSG00000242247	8.27274	-0.092753	0.531777	0.967422	-0.62731	-4.7885
P26641	EEF1G	ENSG00000254772	18.0034	0.0685714	0.308407	0.929397	1.02111	-4.78859
P10589	NR2F1	ENSG00000175745	10.8552	0.200375	0.345455	0.945296	0.946037	-4.78896
P22670	RFX1	ENSG00000132005	10.1705	-0.0103048	0.96182	0.999771	-0.0481848	-4.78904
Q14982	OPCML	ENSG00000183715	12.9155	-0.191334	0.39568	0.945863	-0.852034	-4.78909
O95168	NDUFB4	ENSG00000065518	13.9291	-0.0800298	0.309253	0.929397	-1.01934	-4.78937
O15164	TRIM24	ENSG00000122779	9.5263	0.157685	0.362852	0.945863	0.912739	-4.78949
Q9H3K6	BOLA2	ENSG00000183336	14.8477	0.0637911	0.30968	0.929397	1.01842	-4.7904
Q9H3K6	BOLA2B	ENSG00000169627	14.8477	0.0637911	0.30968	0.929397	1.01842	-4.7904
Q15560	TCEA2	ENSG00000171703	9.3017	0.0825797	0.379527	0.945863	0.88199	-4.79042
P07910	HNRNPC	ENSG00000092199	19.5508	-0.0461144	0.309737	0.929397	-1.01829	-4.79048
Q9NXE4	SMPD4	ENSG00000136699	12.6219	0.0981016	0.309896	0.929397	1.01796	-4.7907
Q9NP72	RAB18	ENSG00000099246	14.7556	0.0503895	0.310153	0.929397	1.01742	-4.79107
Q5T9A4	ATAD3B	ENSG00000160072	11.0093	0.116286	0.483238	0.96102	0.70408	-4.79111
Q9BZI7	UPF3B	ENSG00000125351	11.0507	-0.0815163	0.310482	0.929397	-1.01672	-4.79153
O00754	MAN2B1	ENSG00000104774	13.4235	0.136731	0.310983	0.929397	1.01567	-4.79223
P09104	ENO2	ENSG00000111674	18.696	-0.0732228	0.311103	0.929397	-1.01542	-4.7924
Q96D05	FAM241B	ENSG00000171224	13.1025	-0.0962668	0.476438	0.959768	-0.714677	-4.79255
P06454	PTMA	ENSG00000187514	13.6721	0.254881	0.333159	0.942414	0.970467	-4.79262
Q9P2B4	CTTNBP2NL	ENSG00000143079	11.5617	-0.0820866	0.328187	0.937544	-0.980477	-4.79271
Q01831	XPC	ENSG00000154767	13.5279	-0.102559	0.311535	0.929397	-1.01451	-4.79301
O60262	GNG7	ENSG00000176533	10.7817	-0.0976651	0.722014	0.98034	-0.357021	-4.79317
Q02750	MAP2K1	ENSG00000169032	10.7458	-0.126455	0.355966	0.945863	-0.926032	-4.79341
P49711	CTCF	ENSG00000102974	11.4429	-0.12684	0.761527	0.985146	-0.30475	-4.79429
Q9BWM7	SFXN3	ENSG00000107819	15.4884	-0.100855	0.312684	0.929397	-1.0121	-4.79461
Q5RI15	COX20	ENSG00000203667	12.3725	0.128802	0.494237	0.962558	0.685827	-4.79467
Q8IUR7	ARMC8	ENSG00000114098	10.5089	-0.0715898	0.868286	0.994857	-0.166337	-4.79473
Q5VUJ6	LRCH2	ENSG00000130224	11.6076	0.116383	0.312887	0.929397	1.01167	-4.7949
Q10471	GALNT2	ENSG00000143641	10.8725	-0.149237	0.518202	0.967422	-0.648184	-4.79495
O43809	NUDT21	ENSG00000167005	16.4455	-0.0651772	0.313096	0.929397	-1.01123	-4.79519
Q05519	SRSF11	ENSG00000116754	15.521	-0.0395825	0.313607	0.929605	-1.01016	-4.7959
P41225	SOX3	ENSG00000134595	12.4748	0.0564299	0.775436	0.985158	0.286984	-4.79591
Q9H5X1	CIAO2A	ENSG00000166797	11.6802	-0.0779006	0.472815	0.959683	-0.720834	-4.7963
O43639	NCK2	ENSG00000071051	11.6017	-0.0423433	0.338963	0.944656	-0.958679	-4.79657
P30622	CLIP1	ENSG00000130779	10.8042	-0.252325	0.334037	0.942811	-0.968488	-4.79714
P84077	ARF1	ENSG00000143761	12.6099	-0.0138696	0.962063	0.999771	-0.0477174	-4.79743
O75179	ANKRD17	ENSG00000132466	11.7438	-0.107951	0.319464	0.932848	-0.998041	-4.79753
Q9NRL3	STRN4	ENSG00000090372	11.198	0.208621	0.369168	0.945863	0.90062	-4.79785
Q9Y294	ASF1A	ENSG00000111875	11.1659	0.0178388	0.898155	0.997896	0.128846	-4.79792
Q15120	PDK3	ENSG00000067992	9.31464	0.298943	0.362428	0.945863	0.913372	-4.79799
Q96KP1	EXOC2	ENSG00000112685	11.5955	0.170083	0.355991	0.945863	0.925625	-4.79895
O43823	AKAP8	ENSG00000105127	10.8715	-0.203839	0.325847	0.935834	-0.985006	-4.7992
Q9HBE1	PATZ1	ENSG00000100105	11.0586	-0.070051	0.584269	0.967422	-0.549438	-4.79921
Q13200	PSMD2	ENSG00000175166	11.2714	0.0227346	0.887919	0.994857	0.141641	-4.79922
A2RRP1	NBAS	ENSG00000151779	10.399	-0.172989	0.337539	0.944357	-0.961601	-4.79939
Q9Y512	SAMM50	ENSG00000100347	15.8072	0.10143	0.316623	0.931827	1.00387	-4.80006
P61457	PCBD1	ENSG00000166228	13.3819	-0.103872	0.316751	0.931827	-1.00361	-4.80024
Q5JTZ9	AARS2	ENSG00000124608	14.3532	0.0483377	0.316754	0.931827	1.0036	-4.80024
Q9NUP9	LIN7C	ENSG00000148943	13.1431	-0.128401	0.451118	0.951842	-0.756059	-4.80044
Q8N9I0	SYT2	ENSG00000143858	11.7925	0.161476	0.517772	0.967422	0.649252	-4.80051
P24468	NR2F2	ENSG00000185551	9.73671	0.144421	0.332057	0.94068	0.972459	-4.80064
O94925	GLS	ENSG00000115419	15.4708	0.0653795	0.317538	0.931827	1.00197	-4.80132
P21579	SYT1	ENSG00000067715	15.6527	-0.169866	0.31794	0.931827	-1.00114	-4.80187
P10606	COX5B	ENSG00000135940	16.6006	-0.0574434	0.317963	0.931827	-1.00109	-4.8019
Q13509	TUBB3	ENSG00000258947	21.2156	-0.0499655	0.318733	0.932848	-0.999493	-4.80295
Q96IJ6	GMPPA	ENSG00000144591	10.9467	0.00911468	0.909831	0.997896	0.113771	-4.80319
O43633	CHMP2A	ENSG00000130724	12.2535	0.143605	0.3387	0.944656	0.959127	-4.80343
Q96F86	EDC3	ENSG00000179151	11.4697	-0.114563	0.364024	0.945863	-0.910079	-4.80343
Q8N1G2	CMTR1	ENSG00000137200	9.99828	-0.158671	0.419768	0.945863	-0.809603	-4.80345
O43488	AKR7A2	ENSG00000053371	14.2755	0.0466311	0.319163	0.932848	0.998602	-4.80353
Q9UMX5	NENF	ENSG00000117691	10.637	-0.114321	0.394338	0.945863	-0.854386	-4.80355
P50995	ANXA11	ENSG00000122359	11.4724	0.150581	0.467239	0.959683	0.729135	-4.8038
P24928	POLR2A	ENSG00000181222	11.4449	0.032634	0.85765	0.99289	0.1801	-4.80411
Q12981	BNIP1	ENSG00000113734	12.3719	-0.0812623	0.465506	0.959683	-0.732555	-4.80417
Q8TCS8	PNPT1	ENSG00000138035	13.8572	0.052519	0.31966	0.932848	0.997574	-4.80421
A0FGR8	ESYT2	ENSG00000117868	13.0241	0.111272	0.319746	0.932848	0.997397	-4.80432
P53999	SUB1	ENSG00000113387	16.5555	-0.0710211	0.319878	0.932848	-0.997126	-4.8045
Q5TA45	INTS11	ENSG00000127054	11.8115	0.328611	0.438198	0.946808	0.778145	-4.80455
Q13371	PDCL	ENSG00000136940	6.84214	0.0480671	0.780059	0.985158	0.280633	-4.80482
Q96A00	PPP1R14A	ENSG00000167641	9.87282	-0.0874743	0.674684	0.972319	-0.421687	-4.80484
O00750	PIK3C2B	ENSG00000133056	6.95285	-0.0822791	0.556828	0.967422	-0.58978	-4.80492
P13987	CD59	ENSG00000085063	13.1732	-0.325418	0.450843	0.951731	-0.756156	-4.80495
P49770	EIF2B2	ENSG00000119718	12.2282	-0.0976833	0.320246	0.932848	-0.996365	-4.805
O43414	ERI3	ENSG00000117419	12.9989	-0.14143	0.47033	0.959683	-0.724107	-4.80518
Q9UEE9	CFDP1	ENSG00000153774	9.15445	0.113755	0.859617	0.993363	0.177563	-4.80518
Q9Y6M7	SLC4A7	ENSG00000033867	12.9958	-0.177559	0.335153	0.943622	-0.966187	-4.80534
P60510	PPP4C	ENSG00000149923	12.946	0.0671978	0.320528	0.932848	0.995784	-4.80538
Q9Y6J0	CABIN1	ENSG00000099991	10.7883	0.081352	0.667279	0.972319	0.431786	-4.80541
Q9BQ75	CMSS1	ENSG00000184220	12.3577	0.056341	0.499763	0.962558	0.677226	-4.80548
Q13641	TPBG	ENSG00000146242	11.21	0.228647	0.405169	0.945863	0.834893	-4.80595
Q96GD0	PDXP	ENSG00000241360	14.782	-0.0658214	0.321059	0.932848	-0.994688	-4.8061
P49790	NUP153	ENSG00000124789	10.7317	-0.0166532	0.927853	0.999771	-0.0909321	-4.80636
Q8WVK2	SNRNP27	ENSG00000124380	11.9361	0.0616461	0.321303	0.932848	0.994187	-4.80643
Q00688	FKBP3	ENSG00000100442	16.9044	-0.0494289	0.321341	0.932848	-0.994108	-4.80648
Q9BSC4	NOL10	ENSG00000115761	11.2949	0.0641168	0.322103	0.932848	0.992563	-4.80706
O60831	PRAF2	ENSG00000243279	15.3131	0.0505792	0.321786	0.932848	0.993191	-4.80708
Q9BQI0	AIF1L	ENSG00000126878	9.94339	-0.0913624	0.795463	0.985521	-0.259958	-4.8073
Q8N5G0	SMIM20	ENSG00000250317	12.1301	0.0424757	0.772451	0.985158	0.290452	-4.80844
P27448	MARK3	ENSG00000075413	10.2581	-0.188524	0.376485	0.945863	-0.886672	-4.80853
Q9BWH6	RPAP1	ENSG00000103932	10.1128	0.00960721	0.965849	0.999771	0.0429909	-4.80855
Q9BVM2	DPCD	ENSG00000166171	10.8959	-0.0978573	0.466123	0.959683	-0.731251	-4.8086
P63215	GNG3	ENSG00000162188	13.0641	0.267135	0.340702	0.945296	0.955293	-4.80913
P62256	UBE2H	ENSG00000186591	10.9791	0.0979179	0.664688	0.972319	0.435121	-4.80941
P25391	LAMA1	ENSG00000101680	8.59358	-0.0295652	0.931068	0.999771	-0.0868359	-4.80945
Q9GZM5	YIPF3	ENSG00000137207	10.4987	0.194425	0.667566	0.972319	0.431165	-4.8097
P11117	ACP2	ENSG00000134575	14.436	-0.10169	0.324013	0.935834	-0.988621	-4.81005
Q92930	RAB8B	ENSG00000166128	13.7369	-0.0434608	0.324097	0.935834	-0.988448	-4.81017
Q14789	GOLGB1	ENSG00000173230	11.4797	-0.127811	0.329097	0.937544	-0.978319	-4.81021
Q9NX18	SDHAF2	ENSG00000167985	9.18613	-0.103249	0.341677	0.945296	-0.953348	-4.81055
P26232	CTNNA2	ENSG00000066032	16.5394	-0.0711032	0.324813	0.935834	-0.986984	-4.81112
P48739	PITPNB	ENSG00000180957	13.2943	-0.0733455	0.324862	0.935834	-0.986883	-4.81118
P45974	USP5	ENSG00000111667	15.5254	-0.0738675	0.324925	0.935834	-0.986754	-4.81127
Q9ULM3	YEATS2	ENSG00000163872	10.0189	0.00179477	0.984718	0.999771	0.0192251	-4.81159
Q99962	SH3GL2	ENSG00000107295	10.6027	-0.154801	0.344208	0.945296	-0.948434	-4.81204
Q9Y3T9	NOC2L	ENSG00000188976	14.3926	0.076497	0.325636	0.935834	0.985302	-4.81221
Q14687	GSE1	ENSG00000131149	10.2216	-0.117515	0.5201	0.967422	-0.645587	-4.81232
Q92845	KIFAP3	ENSG00000075945	10.3141	0.000422752	0.997372	0.999771	0.00330573	-4.81247
O14763	TNFRSF10B	ENSG00000120889	13.5739	-0.155488	0.402692	0.945863	-0.839673	-4.81249
Q08117	TLE5	ENSG00000104964	8.67311	0.0338318	0.875637	0.994857	0.156985	-4.81257
Q13796	SHROOM2	ENSG00000146950	11.6714	-0.0716407	0.457079	0.956622	-0.746134	-4.81259
P52594	AGFG1	ENSG00000173744	12.8679	-0.13378	0.325934	0.935834	-0.984695	-4.8126
P48147	PREP	ENSG00000085377	13.1926	0.0866359	0.706537	0.97908	0.378139	-4.81342
Q6UXH1	CRELD2	ENSG00000184164	10.4575	-0.0512802	0.804546	0.985769	-0.248509	-4.81379
Q8N3R9	PALS1		11.0384	-0.0637787	0.642896	0.967422	-0.465609	-4.81409
Q9P2R3	ANKFY1	ENSG00000185722	10.9839	-0.00413648	0.979396	0.999771	-0.0259138	-4.81419
[truncated: 2,487 more rows]

## Sheet: S6 DGE subgroups
Table S5. Differential gene expression in each ALS genetic background
		Sporadic				C9orf72				FUS				TARDBP				SOD1
gene_name	gene_id	padj.sporadic	stat.sporadic	lfc.sporadic	direction.sporadic	padj.c9orf72	stat.c9orf72	lfc.c9orf72	direction.c9orf72	padj.fus	stat.fus	lfc.fus	direction.fus	padj.tardbp	stat.tardbp	lfc.tardbp	direction.tardbp	padj.sod1	stat.sod1	lfc.sod1	direction.sod1
AC006064.5	ENSG00000276232	NA	-6.08844	-23.4923	non-significant	NA	-0.607157	-1.86134	non-significant	NA	NA	NA	non-significant	NA	0.147831	0.845079	non-significant	0.000113926	-5.85874	-21.8838	down
AC063952.1	ENSG00000240661	8.81108e-05	6.02153	2.42859	up	0.417651	-1.8426	-0.721341	non-significant	0.546422	-1.69414	-1.54733	non-significant	0.294754	-1.59758	-2.03202	non-significant	0.99999	-1.20062	-0.771447	non-significant
POU5F1	ENSG00000204531	0.000130911	-5.84277	-3.25088	down	0.430711	-1.80169	-1.07313	non-significant	0.915045	-0.526825	-0.451384	non-significant	0.928724	0.194177	0.206642	non-significant	0.99999	0.269629	0.263185	non-significant
ADGRG7	ENSG00000144820	0.000265768	5.65445	4.10956	up	NA	0.695096	0.277153	non-significant	NA	-0.113897	-0.143	non-significant	NA	2.03182	2.31531	non-significant	0.99999	0.204093	0.145861	non-significant
MTND1P23	ENSG00000225972	0.0226575	4.77724	2.73691	up	0.0225043	-3.98771	-1.63633	down	0.755294	1.10445	0.681623	non-significant	0.229353	-1.79066	-1.71611	non-significant	0.99999	-0.101391	-0.0745325	non-significant
MTCO1P12	ENSG00000237973	0.0878226	-4.41009	-1.28113	non-significant	5.56472e-11	-7.92107	-2.41328	down	0.935357	0.445619	0.184758	non-significant	0.0934229	-2.3583	-1.42877	non-significant	0.717399	-2.51352	-1.41995	non-significant
AL450405.1	ENSG00000230202	0.3061	3.99017	1.12381	non-significant	0.0208289	4.16067	0.910819	up	0.978282	0.200351	0.0458828	non-significant	0.24517	-1.73984	-0.528986	non-significant	0.99999	1.38829	0.533421	non-significant
RNASEL	ENSG00000135828	0.481065	3.76017	0.634597	non-significant	0.00495693	4.74378	0.800902	up	0.885613	0.657681	0.241202	non-significant	0.901228	0.259182	0.129737	non-significant	0.99999	1.87337	0.493634	non-significant
KCNC2	ENSG00000166006	0.543243	-3.71601	-0.91837	non-significant	0.54231	-1.49801	-0.370876	non-significant	0.821235	-0.893013	-0.48868	non-significant	0.0142102	-3.26965	-2.70749	down	0.99999	-0.857591	-0.348951	non-significant
AACSP1	ENSG00000250420	0.724244	-3.5821	-1.11835	non-significant	0.00352998	-4.88285	-1.83352	down	0.916892	-0.521132	-0.430121	non-significant	0.170073	-2.00023	-2.04708	non-significant	0.99999	0.516787	0.305326	non-significant
ACP5	ENSG00000102575	0.836764	3.50282	0.686271	non-significant	0.77306	0.875133	0.196664	non-significant	0.82735	-0.872006	-0.429646	non-significant	0.0333778	2.89128	1.80229	up	0.804625	2.3197	0.815334	non-significant
PENK	ENSG00000181195	0.8502	3.42229	0.894061	non-significant	0.969491	0.164301	0.0421471	non-significant	0.043251	-3.54431	-1.71579	down	0.00857259	3.47377	2.33905	up	0.99999	-0.159991	-0.064778	non-significant
USP46	ENSG00000109189	0.865296	3.35223	0.153094	non-significant	0.25182	2.41392	0.113697	non-significant	0.724041	-1.20395	-0.112907	non-significant	0.011248	-3.36659	-0.488947	down	0.838767	2.26514	0.165054	non-significant
APOA1	ENSG00000118137	0.87072	3.32385	0.460406	non-significant	0.946519	-0.264875	-0.0443434	non-significant	0.0382266	-3.60678	-1.19401	down	0.121775	-2.2066	-0.902019	non-significant	0.99999	0.427987	0.0811559	non-significant
FOXN4	ENSG00000139445	0.890031	-3.29914	-0.850476	non-significant	0.0221184	-4.12401	-1.13918	down	0.967861	0.258998	0.176144	non-significant	0.00835812	-3.48291	-2.8898	down	0.99999	0.709236	0.329511	non-significant
FOXF1	ENSG00000103241	0.921701	3.26766	1.35441	non-significant	7.00742e-05	5.8187	2.48841	up	NA	-2.15293	-1.67233	non-significant	6.08133e-05	-5.02411	-3.3697	down	0.980416	-1.96992	-1.10248	non-significant
PDE8B	ENSG00000113231	0.999995	-3.18051	-0.407894	non-significant	0.0961726	-3.15824	-0.490378	non-significant	0.80119	-0.96647	-0.292243	non-significant	0.0151228	-3.24309	-1.31535	down	0.99999	-1.64183	-0.404848	non-significant
ISCU	ENSG00000136003	0.999995	3.17177	0.0876562	non-significant	0.0619821	3.44965	0.133816	non-significant	0.871609	0.70797	0.051202	non-significant	0.00402125	3.75509	0.356957	up	0.99999	-0.00543999	-0.000300439	non-significant
PCDHB18P	ENSG00000146001	0.999995	-3.16403	-0.279804	non-significant	0.0591639	3.51238	0.540973	non-significant	0.223432	2.591	0.787602	non-significant	0.0209046	3.10703	1.06865	up	0.465414	-3.03814	-0.612753	non-significant
DIO3OS	ENSG00000258498	0.999995	-3.07562	-0.933522	non-significant	0.0284763	-3.8663	-1.03956	down	0.897449	-0.603324	-0.427464	non-significant	0.324696	-1.51642	-1.33684	non-significant	0.99999	0.112252	0.0553698	non-significant
AC010319.3	ENSG00000269053	0.999995	3.05433	0.613344	non-significant	0.324366	2.15949	0.549528	non-significant	0.977105	-0.206834	-0.154479	non-significant	0.00318851	3.83629	2.68153	up	0.99999	1.34009	0.429153	non-significant
MYCBPAP	ENSG00000136449	0.999995	-3.03768	-0.459565	non-significant	0.661802	-1.17698	-0.245935	non-significant	0.345272	2.20336	1.16669	non-significant	0.0200064	3.12553	2.18744	up	0.99999	0.704909	0.263396	non-significant
AC025171.1	ENSG00000177738	0.999995	-3.00993	-0.35188	non-significant	0.0225789	-3.98042	-0.464474	down	0.954654	-0.342304	-0.0934865	non-significant	0.0656684	-2.54939	-1.05234	non-significant	0.99999	-0.910694	-0.175097	non-significant
DACH2	ENSG00000126733	0.999995	-2.99848	-0.444598	non-significant	0.590322	-1.36297	-0.226958	non-significant	0.706182	-1.25312	-0.463184	non-significant	0.00104853	-4.21555	-2.2316	down	0.99999	-1.43474	-0.388668	non-significant
TBX5	ENSG00000089225	0.999995	-2.99102	-3.50644	non-significant	0.0221184	-4.02072	-3.10241	down	NA	-0.128103	-0.52235	non-significant	0.883607	0.30372	0.804725	non-significant	0.99999	-1.82607	-3.34288	non-significant
DIO3	ENSG00000197406	0.999995	-2.97123	-0.721859	non-significant	0.0461518	-3.61818	-0.750152	down	0.805907	-0.940505	-0.520872	non-significant	0.308833	-1.56057	-1.18125	non-significant	0.99999	-0.0940244	-0.0366796	non-significant
AC127070.2	ENSG00000250790	0.999995	2.96747	0.253064	non-significant	0.142781	-2.87723	-0.28113	non-significant	0.65814	-1.39716	-0.319541	non-significant	0.0384336	2.82189	0.994533	up	0.99999	-0.557972	-0.0909009	non-significant
CACNA1D	ENSG00000157388	0.999995	-2.94188	-0.317645	non-significant	0.455437	-1.72274	-0.247791	non-significant	0.909097	-0.555835	-0.145607	non-significant	0.043412	-2.76296	-0.875312	down	0.99999	-1.75506	-0.43543	non-significant
UGCG	ENSG00000148154	0.999995	2.92764	0.115672	non-significant	0.0284763	3.85304	0.206155	up	0.805769	0.94769	0.080013	non-significant	0.999568	0.00129622	0.000155626	non-significant	0.99999	0.108393	0.00771735	non-significant
OGFOD3	ENSG00000181396	0.999995	-2.9257	-0.139322	non-significant	0.937226	-0.303684	-0.017423	non-significant	0.94043	0.415917	0.0467077	non-significant	0.0337506	-2.88647	-0.452342	down	0.99999	-0.0188821	-0.00156795	non-significant
MGAT4C	ENSG00000182050	0.999995	-2.91447	-0.743665	non-significant	0.639486	-1.23854	-0.303552	non-significant	0.70303	-1.26084	-0.583953	non-significant	0.0057879	-3.61976	-2.63946	down	0.722877	-2.50215	-0.990267	non-significant
AC139795.2	ENSG00000247679	0.999995	2.90483	0.175188	non-significant	0.915193	0.396806	0.0242058	non-significant	0.820124	-0.899103	-0.111327	non-significant	2.99051e-06	5.79756	1.05166	up	0.99999	1.87732	0.194385	non-significant
AC091057.1	ENSG00000187951	0.999995	-2.85811	-0.605008	non-significant	0.146496	-2.85971	-0.517714	non-significant	0.874607	-0.698594	-0.339527	non-significant	0.0372849	-2.83737	-1.77733	down	0.99999	0.473856	0.166542	non-significant
TMEM87B	ENSG00000153214	0.999995	2.84589	0.337194	non-significant	0.0389178	3.70177	0.438225	up	0.997933	-0.0389689	-0.00789956	non-significant	0.233616	1.77815	0.509089	non-significant	0.99999	1.1616	0.163698	non-significant
AL683807.1	ENSG00000223511	0.999995	2.82306	0.423059	non-significant	0.536154	1.51417	0.298952	non-significant	0.0433251	3.54156	1.54957	up	0.465228	1.19007	0.589194	non-significant	0.99999	0.606453	0.157822	non-significant
FGF19	ENSG00000162344	0.999995	-2.81756	-0.852698	non-significant	0.224739	-2.54008	-0.814643	non-significant	0.439742	1.95852	1.68237	non-significant	0.000360305	-4.54194	-4.66472	down	0.99999	0.267327	0.144114	non-significant
AL731533.2	ENSG00000273001	0.999995	-2.8132	-0.299688	non-significant	0.610365	-1.30947	-0.151575	non-significant	0.10273	-3.08801	-0.960784	non-significant	0.0023573	3.94697	1.54231	up	0.99999	-0.130033	-0.0225352	non-significant
C19orf57	ENSG00000132016	0.999995	-2.81	-0.155334	non-significant	0.135372	-2.93046	-0.177374	non-significant	0.701449	1.26685	0.147648	non-significant	0.00732983	3.5302	0.51749	up	0.99999	-0.104664	-0.00960842	non-significant
CIITA	ENSG00000179583	0.999995	2.79359	0.541763	non-significant	0.454792	1.72512	0.369396	non-significant	0.800905	0.970746	0.481791	non-significant	0.03224	2.90723	2.45907	up	0.99999	1.23389	0.46025	non-significant
HNF4G	ENSG00000164749	0.999995	-2.79334	-0.491467	non-significant	0.805076	-0.775445	-0.13686	non-significant	0.869836	0.716472	0.33571	non-significant	0.00510997	-3.66761	-1.87282	down	0.99999	0.306358	0.0919664	non-significant
SLC6A10P	ENSG00000214617	0.999995	2.7871	3.01274	non-significant	0.0225043	3.98726	3.00785	up	0.0310877	-3.71698	-6.99032	down	NA	-0.58519	-1.44272	non-significant	0.804625	2.32119	3.41667	non-significant
LONP2	ENSG00000102910	0.999995	2.77469	0.0638852	non-significant	0.937096	0.304476	0.00822556	non-significant	0.0376412	-3.62007	-0.218386	down	0.152317	-2.06849	-0.177411	non-significant	0.99999	0.766874	0.0335413	non-significant
OPRD1	ENSG00000116329	0.999995	2.77374	0.406586	non-significant	0.457256	1.7171	0.261759	non-significant	0.964648	0.285751	0.0856332	non-significant	0.0154358	3.23462	1.29202	up	0.866067	-2.18176	-0.477794	non-significant
PCDHB7	ENSG00000113212	0.999995	-2.7727	-0.302029	non-significant	0.426346	1.81649	0.384444	non-significant	0.000725411	-4.88416	-2.05026	down	0.758161	0.576553	0.186833	non-significant	0.99999	-1.45535	-0.308122	non-significant
DINOL	ENSG00000285244	0.999995	2.76936	0.370855	non-significant	0.626921	1.26649	0.239071	non-significant	0.0181034	3.93527	1.75186	up	0.00121896	4.16743	2.1627	up	0.99999	0.301801	0.0744677	non-significant
DHH	ENSG00000139549	0.999995	2.75129	0.309118	non-significant	0.989255	-0.0626258	-0.00751685	non-significant	0.926203	0.481758	0.149559	non-significant	0.00212429	3.98429	1.55936	up	0.99999	-0.00163165	-0.000277889	non-significant
CIT	ENSG00000122966	0.999995	-2.73622	-0.322578	non-significant	0.353157	-2.05383	-0.268423	non-significant	0.910395	0.550215	0.146188	non-significant	0.0167448	-3.20234	-1.13615	down	0.99999	0.715204	0.165296	non-significant
IDH2	ENSG00000182054	0.999995	-2.73139	-0.126147	non-significant	0.847659	-0.625786	-0.0323469	non-significant	0.721067	1.21464	0.121021	non-significant	0.00884813	-3.46186	-0.501497	down	0.99999	-0.736021	-0.056175	non-significant
CDC23	ENSG00000094880	0.999995	2.7292	0.0806305	non-significant	0.594071	1.35278	0.0515133	non-significant	0.903144	0.574512	0.0358835	non-significant	0.0239369	-3.04829	-0.288219	down	0.743127	2.44024	0.116543	non-significant
MYRIP	ENSG00000170011	0.999995	-2.72406	-0.247887	non-significant	0.97962	0.111234	0.0116205	non-significant	0.976962	-0.207432	-0.0427057	non-significant	0.0221728	3.08169	0.998645	up	0.922863	-2.06889	-0.317191	non-significant
SESN1	ENSG00000080546	0.999995	2.72187	0.143652	non-significant	0.0523524	3.5575	0.219964	non-significant	0.48824	1.85298	0.231181	non-significant	0.0215462	3.09449	0.506958	up	0.99999	0.495668	0.0408473	non-significant
MTHFS	ENSG00000136371	0.999995	2.69548	0.217823	non-significant	0.0177706	4.2234	0.348623	up	0.962502	-0.306186	-0.0623766	non-significant	0.310804	-1.55512	-0.395473	non-significant	0.99999	1.6311	0.251262	non-significant
KCNT1	ENSG00000107147	0.999995	2.69359	0.358785	non-significant	0.513352	1.57721	0.289681	non-significant	0.806214	0.93954	0.344005	non-significant	0.00246888	3.93094	1.77252	up	0.99999	1.55472	0.354826	non-significant
UBE2R2	ENSG00000107341	0.999995	2.69307	0.0849693	non-significant	0.343345	2.08585	0.0680686	non-significant	0.546995	-1.68912	-0.100824	non-significant	0.0137173	-3.28369	-0.255751	down	0.99999	1.14061	0.0495828	non-significant
MELTF-AS1	ENSG00000228109	0.999995	-2.68515	-0.162002	non-significant	0.0101471	-4.49767	-0.375082	down	0.981082	-0.173132	-0.0348282	non-significant	0.101909	2.30892	0.498777	non-significant	0.99999	-0.709698	-0.0695897	non-significant
AC005393.1	ENSG00000276445	0.999995	2.66662	0.24722	non-significant	0.894	0.477988	0.0553617	non-significant	0.269225	-2.43401	-0.530493	non-significant	0.0213644	3.0984	0.86486	up	0.835301	2.26869	0.394512	non-significant
TFE3	ENSG00000068323	0.999995	2.6532	0.124408	non-significant	0.657908	1.18774	0.0562388	non-significant	0.30287	-2.3359	-0.222253	non-significant	0.0369874	2.84217	0.333028	up	0.99999	-0.896743	-0.0536385	non-significant
FAM161A	ENSG00000170264	0.999995	2.65053	0.0809585	non-significant	0.907036	0.42791	0.0220292	non-significant	0.998418	0.0217984	0.00182138	non-significant	0.00170249	-4.05916	-0.55086	down	0.510907	2.90593	0.20203	non-significant
MRPL42	ENSG00000198015	0.999995	2.64984	0.122261	non-significant	0.835948	0.670157	0.0377367	non-significant	0.751607	1.11462	0.127314	non-significant	0.0181836	-3.16578	-0.496833	down	0.99999	1.39077	0.104737	non-significant
ZBTB33	ENSG00000177485	0.999995	2.64934	0.129234	non-significant	0.559864	1.44333	0.0784337	non-significant	0.0896314	-3.16292	-0.318161	non-significant	0.00511451	-3.66599	-0.517821	down	0.99999	1.59026	0.119913	non-significant
RBM44	ENSG00000177483	0.999995	2.6488	0.204086	non-significant	0.916072	0.392615	0.0372566	non-significant	0.999292	-0.00373609	-0.000686592	non-significant	0.00190756	-4.02104	-1.01146	down	0.99999	1.71088	0.232446	non-significant
PCDH8	ENSG00000136099	0.999995	-2.64632	-0.262805	non-significant	0.687045	1.10844	0.118052	non-significant	0.856064	0.765913	0.167791	non-significant	1.46442e-06	5.9595	1.99143	up	0.99999	-0.384923	-0.0679981	non-significant
MANBA	ENSG00000109323	0.999995	2.64605	0.106806	non-significant	0.794836	0.806472	0.0359227	non-significant	0.822914	-0.889821	-0.0902834	non-significant	0.0239841	3.04727	0.409585	up	0.99999	1.84878	0.135744	non-significant
DUSP5P1	ENSG00000183929	0.999995	-2.64388	-0.380074	non-significant	0.693419	-1.09002	-0.18211	non-significant	0.481858	-1.86343	-0.615817	non-significant	0.00856998	3.47421	1.71331	up	0.895987	-2.11104	-0.50542	non-significant
OLIG2	ENSG00000205927	0.999995	-2.64252	-0.574669	non-significant	0.106626	-3.09117	-0.80725	non-significant	0.76952	1.06767	0.610141	non-significant	0.00011517	-4.85666	-3.39551	down	0.99999	-0.79213	-0.288082	non-significant
DLG5	ENSG00000151208	0.999995	-2.63904	-0.0797506	non-significant	0.142542	-2.88013	-0.121912	non-significant	0.550524	-1.68053	-0.161755	non-significant	0.0215835	-3.09325	-0.364903	down	0.99999	1.84283	0.137326	non-significant
PTPRD	ENSG00000153707	0.999995	-2.6246	-0.178422	non-significant	0.436676	-1.77778	-0.108668	non-significant	0.139011	2.91171	0.490094	non-significant	0.00290772	-3.8712	-0.807691	down	0.99999	-1.07993	-0.117073	non-significant
AC012349.1	ENSG00000254254	0.999995	2.6186	0.629906	non-significant	0.795403	0.804674	0.183297	non-significant	0.0314587	-3.70674	-1.52847	down	0.00126415	4.15551	3.1929	up	0.99999	0.145089	0.0538523	non-significant
CXXC4	ENSG00000168772	0.999995	2.61199	0.115498	non-significant	0.905891	0.432364	0.0318369	non-significant	0.715961	1.22704	0.116841	non-significant	0.0133022	-3.29753	-0.513567	down	0.947079	2.03766	0.146228	non-significant
CHRND	ENSG00000135902	0.999995	-2.60326	-0.424034	non-significant	0.0262087	-3.91952	-0.788915	down	0.993477	0.0907317	0.032377	non-significant	0.39868	-1.33685	-0.793033	non-significant	0.452192	-3.09449	-0.990428	non-significant
AC008397.2	ENSG00000285188	0.999995	2.59983	0.344902	non-significant	0.55001	1.47537	0.223431	non-significant	0.910395	-0.551149	-0.155002	non-significant	0.00511451	3.66604	1.35885	up	0.489484	3.00371	0.702059	non-significant
RASGRF1	ENSG00000058335	0.999995	2.58869	0.263945	non-significant	0.555665	1.45772	0.182102	non-significant	0.59475	-1.56598	-0.473665	non-significant	0.0462543	2.72982	1.0017	up	0.99999	0.429401	0.0817328	non-significant
NEAT1	ENSG00000245532	0.999995	2.58806	0.26676	non-significant	0.470334	-1.68568	-0.176836	non-significant	0.897249	-0.604513	-0.128681	non-significant	0.00998846	3.413	0.950689	up	0.99999	-0.153951	-0.0247679	non-significant
RSPO2	ENSG00000147655	0.999995	-2.57863	-0.639404	non-significant	0.161962	-2.79247	-0.691924	non-significant	0.841232	-0.824944	-0.436278	non-significant	0.883068	0.305591	0.224659	non-significant	0.022223	-4.65857	-1.91609	down
LCN9	ENSG00000148386	0.999995	2.56083	0.997101	non-significant	0.0221184	4.0832	1.55504	up	0.743247	1.14014	1.0463	non-significant	0.193074	1.91881	1.95839	non-significant	0.99999	0.73355	0.42397	non-significant
IGSF3	ENSG00000143061	0.999995	-2.56003	-0.132825	non-significant	0.301952	-2.24247	-0.137317	non-significant	0.811372	-0.921797	-0.108046	non-significant	0.0111193	-3.3719	-0.589807	down	0.99999	-1.71229	-0.137086	non-significant
HSPA6	ENSG00000173110	0.999995	2.55987	0.577852	non-significant	0.369475	-1.99436	-0.468646	non-significant	0.454799	1.92432	1.01102	non-significant	0.00213777	3.98097	2.811	up	0.99999	-1.61905	-0.571305	non-significant
AC012414.4	ENSG00000260409	0.999995	2.55642	0.361023	non-significant	0.662292	1.1751	0.33342	non-significant	5.45473e-06	-5.92017	-3.94585	down	0.919856	0.213183	0.138959	non-significant	0.99999	1.37878	0.619562	non-significant
FAM157C	ENSG00000260528	0.999995	-2.55609	-0.285183	non-significant	0.0376667	-3.72404	-0.480948	down	0.59475	-1.56466	-0.42457	non-significant	0.411003	1.3093	0.448588	non-significant	0.99999	-0.350524	-0.0757325	non-significant
RRAD	ENSG00000166592	0.999995	2.55457	0.322901	non-significant	0.446734	1.74537	0.274666	non-significant	0.701641	-1.26502	-0.403932	non-significant	0.00437103	3.72708	1.56265	up	0.99999	-0.315318	-0.0668756	non-significant
AL139423.1	ENSG00000272078	0.999995	2.55208	0.418915	non-significant	0.832906	0.679569	0.117943	non-significant	0.973223	0.228337	0.075476	non-significant	0.0284861	2.96403	1.70884	up	0.99999	0.328219	0.0781778	non-significant
GNAT1	ENSG00000114349	0.999995	2.54668	0.732307	non-significant	NA	0.268279	0.0815412	non-significant	NA	1.46076	1.25057	non-significant	0.0264311	3.00208	2.34325	up	0.99999	-0.405721	-0.211514	non-significant
CABP7	ENSG00000100314	0.999995	-2.54567	-0.510295	non-significant	0.201416	-2.63191	-0.452569	non-significant	0.779335	1.03401	0.421442	non-significant	0.00712729	-3.54195	-1.87123	down	0.99999	-0.71213	-0.210173	non-significant
CRTAC1	ENSG00000095713	0.999995	-2.51196	-0.194286	non-significant	0.786249	-0.834757	-0.102571	non-significant	0.918855	0.50696	0.0936699	non-significant	1.82617e-07	6.34661	1.75324	up	0.655107	-2.64452	-0.340511	non-significant
SH3PXD2B	ENSG00000174705	0.999995	-2.51095	-0.128513	non-significant	0.586237	-1.37249	-0.0697691	non-significant	0.991105	-0.109168	-0.0115026	non-significant	0.00896779	-3.45664	-0.58138	down	0.928461	-2.06216	-0.148514	non-significant
AC079140.6	ENSG00000286705	0.999995	2.50818	0.324199	non-significant	0.74593	0.946514	0.119446	non-significant	0.817076	0.909703	0.274094	non-significant	0.00717789	3.53882	1.48869	up	0.99999	0.306535	0.0655305	non-significant
AC099329.2	ENSG00000273328	0.999995	2.50816	0.472328	non-significant	0.801339	0.7884	0.159452	non-significant	0.984255	-0.150244	-0.067826	non-significant	0.00869846	3.46806	1.9717	up	0.99999	1.6396	0.520783	non-significant
AL365181.3	ENSG00000272405	0.999995	2.5049	0.361143	non-significant	0.35632	2.03884	0.3249	non-significant	0.997933	0.0382846	0.0158372	non-significant	0.000505935	4.43833	2.25224	up	0.99999	-0.193793	-0.0556966	non-significant
TMEM131L	ENSG00000121210	0.999995	-2.50074	-0.132351	non-significant	0.441334	-1.76344	-0.107032	non-significant	0.944257	0.393534	0.0510281	non-significant	0.00129976	-4.14702	-0.799027	down	0.99999	-0.665767	-0.0546009	non-significant
KLHDC8A	ENSG00000162873	0.999995	-2.49552	-0.201855	non-significant	0.323316	-2.16356	-0.225066	non-significant	0.895994	0.612881	0.109318	non-significant	5.03108e-05	-5.07569	-1.22148	down	0.99999	-0.0810485	-0.0110448	non-significant
DNAJB9	ENSG00000128590	0.999995	2.49097	0.145609	non-significant	0.0222043	4.00501	0.267107	up	0.909097	-0.555803	-0.0565329	non-significant	0.99278	0.0200482	0.00280286	non-significant	0.99999	0.32281	0.0248527	non-significant
PAX7	ENSG00000009709	0.999995	2.49069	0.723197	non-significant	0.690736	1.09756	0.333954	non-significant	0.992666	-0.100148	-0.0637509	non-significant	0.038458	-2.8214	-3.00601	down	0.99999	1.19065	0.536834	non-significant
TUBB4B	ENSG00000188229	0.999995	-2.48945	-0.153775	non-significant	0.611257	-1.30686	-0.083437	non-significant	0.620536	-1.49153	-0.187176	non-significant	0.0171043	-3.192	-0.55722	down	0.99999	-1.47577	-0.131946	non-significant
APELA	ENSG00000248329	0.999995	-2.47643	-0.941745	non-significant	0.332779	-2.12237	-0.723802	non-significant	0.833737	0.851134	0.69692	non-significant	0.00714558	-3.54104	-3.49125	down	0.99999	0.829624	0.511978	non-significant
MBIP	ENSG00000151332	0.999995	2.46971	0.0797651	non-significant	0.840545	0.653963	0.0260047	non-significant	0.173252	2.7787	0.200995	non-significant	0.0371165	-2.84002	-0.296263	down	0.99999	0.887682	0.043884	non-significant
AC026367.3	ENSG00000275759	0.999995	2.46969	0.364866	non-significant	0.0283162	3.87223	0.632969	up	0.674388	1.34529	0.587062	non-significant	0.130425	2.16581	1.00882	non-significant	0.816984	2.29869	0.526342	non-significant
NEK2	ENSG00000117650	0.999995	-2.46855	-0.701237	non-significant	0.34906	-2.0688	-0.521884	non-significant	0.984121	0.152428	0.11128	non-significant	0.0369199	-2.84329	-2.49159	down	0.99999	1.31474	0.6158	non-significant
PMEL	ENSG00000185664	0.999995	2.46591	0.335586	non-significant	0.606112	-1.32033	-0.227483	non-significant	0.756099	-1.10224	-0.346494	non-significant	0.018055	3.16961	1.08974	up	0.99999	0.456457	0.116439	non-significant
MPPED1	ENSG00000186732	0.999995	-2.46017	-0.459861	non-significant	0.472161	-1.67891	-0.340332	non-significant	0.91259	-0.537468	-0.245427	non-significant	0.0102973	-3.40232	-2.03233	down	0.78153	2.3495	0.841716	non-significant
SHPK	ENSG00000197417	0.999995	-2.45357	-0.0993432	non-significant	0.327241	-2.14594	-0.099453	non-significant	0.194998	-2.68896	-0.3279	non-significant	0.00660121	-3.57058	-0.405385	down	0.99999	-1.61647	-0.108486	non-significant
MARC1	ENSG00000186205	0.999995	-2.44286	-0.139385	non-significant	0.670681	-1.15322	-0.101515	non-significant	0.846571	0.806154	0.126755	non-significant	0.0196229	-3.13332	-0.689811	down	0.99999	1.32695	0.143251	non-significant
DNAJB14	ENSG00000164031	0.999995	2.43617	0.0765373	non-significant	0.38455	1.94118	0.0995407	non-significant	0.819145	-0.903265	-0.0885353	non-significant	0.00117911	-4.18039	-0.547227	down	0.947079	2.03685	0.12767	non-significant
LINC00910	ENSG00000188825	0.999995	2.43556	0.536769	non-significant	0.77459	-0.871822	-0.180064	non-significant	0.435313	-1.97806	-0.878475	non-significant	0.0128058	-3.31299	-2.13938	down	0.860655	2.20172	0.683092	non-significant
HOXC5	ENSG00000172789	0.999995	2.42928	0.247486	non-significant	0.736828	0.966731	0.129189	non-significant	0.622396	1.48851	0.440686	non-significant	0.000587589	4.39233	1.3	up	0.99999	0.196371	0.0361473	non-significant
PITPNB	ENSG00000180957	0.999995	2.42749	0.06699	non-significant	0.0388857	3.70394	0.0977597	up	0.958025	-0.328343	-0.0174656	non-significant	0.809154	0.46935	0.0420187	non-significant	0.99999	0.341821	0.0140381	non-significant
ZFP91	ENSG00000186660	0.999995	2.4261	0.0660732	non-significant	0.431265	1.80018	0.0543159	non-significant	0.500778	-1.82331	-0.0965001	non-significant	0.000366186	-4.53517	-0.372445	down	0.99999	-0.569448	-0.0277176	non-significant
CCDC88C	ENSG00000015133	0.999995	-2.42194	-0.192838	non-significant	0.715016	-1.03318	-0.0858472	non-significant	0.926203	-0.481605	-0.0908859	non-significant	0.0384336	-2.82175	-0.742188	down	0.99999	-0.306551	-0.0402748	non-significant
TONSL	ENSG00000160949	0.999995	-2.41775	-0.118816	non-significant	0.2919	-2.28075	-0.158205	non-significant	0.540684	1.71326	0.220421	non-significant	0.0215517	-3.09394	-0.625169	down	0.99999	1.60114	0.161603	non-significant
MARCHF7	ENSG00000136536	0.999995	2.41424	0.0868389	non-significant	0.260458	2.38613	0.094415	non-significant	0.30287	2.3349	0.168325	non-significant	0.0487252	-2.70434	-0.322985	down	0.866067	2.1689	0.123283	non-significant
TNFRSF10B	ENSG00000120889	0.999995	2.39944	0.128054	non-significant	0.0461518	3.62253	0.293207	up	0.542395	1.70626	0.220492	non-significant	0.340114	1.47477	0.267148	non-significant	0.99999	1.44065	0.125438	non-significant
INTS4P1	ENSG00000164669	0.999995	-2.39799	-0.307183	non-significant	0.966742	0.178205	0.031687	non-significant	0.000966963	4.80501	1.91245	up	0.737295	0.617832	0.262665	non-significant	0.99999	0.20774	0.0521706	non-significant
PLEKHA7	ENSG00000166689	0.999995	-2.39695	-0.189748	non-significant	0.850518	-0.616763	-0.0544296	non-significant	0.810801	0.923537	0.17034	non-significant	0.0145431	-3.25818	-0.774772	down	0.99999	0.378054	0.0595431	non-significant
MRPS35	ENSG00000061794	0.999995	2.39282	0.0840615	non-significant	0.0284763	3.83564	0.153135	up	0.914565	-0.527832	-0.050661	non-significant	0.901893	0.257892	0.0288646	non-significant	0.99999	0.717283	0.0471124	non-significant
AC124016.2	ENSG00000272677	0.999995	2.39275	0.15984	non-significant	0.996002	-0.0195787	-0.0016253	non-significant	0.955342	0.339891	0.0475616	non-significant	1.88513e-05	5.33587	1.02672	up	0.99999	0.634001	0.0649334	non-significant
USP14	ENSG00000101557	0.999995	2.38704	0.0697056	non-significant	0.50601	1.59572	0.0624664	non-significant	0.0353159	-3.64612	-0.261106	down	0.925147	0.201966	0.0182179	non-significant	0.99999	0.356815	0.0208637	non-significant
BBC3	ENSG00000105327	0.999995	2.3842	0.186298	non-significant	0.332121	2.12378	0.20229	non-significant	0.404578	2.05086	0.374561	non-significant	0.0150361	3.24572	0.845211	up	0.99999	0.777257	0.0967609	non-significant
ZFYVE1	ENSG00000165861	0.999995	2.38369	0.0610996	non-significant	0.931619	-0.322844	-0.0118038	non-significant	0.857674	-0.759369	-0.050643	non-significant	0.00259073	3.91598	0.390267	up	0.99999	0.652431	0.036132	non-significant
AC074143.1	ENSG00000265690	0.999995	-2.38037	-0.194034	non-significant	0.303483	-2.23699	-0.250079	non-significant	0.457933	1.91597	0.557372	non-significant	0.00463108	3.70522	1.21384	up	0.99999	-0.848107	-0.142934	non-significant
STX3	ENSG00000166900	0.999995	2.37413	0.153861	non-significant	0.863525	0.573468	0.0494449	non-significant	0.967171	-0.264949	-0.0350871	non-significant	4.49632e-05	5.11035	0.967866	up	0.99999	0.142657	0.019408	non-significant
MMGT1	ENSG00000169446	0.999995	2.3721	0.104151	non-significant	0.513188	1.57748	0.0712082	non-significant	0.0134393	-4.0219	-0.509089	down	0.856652	0.365394	0.0560773	non-significant	0.99999	0.21167	0.0166691	non-significant
OCRL	ENSG00000122126	0.999995	2.37149	0.109774	non-significant	0.795403	0.804237	0.0430188	non-significant	0.000681464	-4.90233	-0.502919	down	0.38892	-1.3576	-0.212752	non-significant	0.99999	-0.653527	-0.0528908	non-significant
AC110285.6	ENSG00000279692	0.999995	-2.37032	-0.582806	non-significant	0.509043	-1.58898	-0.377732	non-significant	0.98437	-0.149361	-0.0934761	non-significant	0.0191973	-3.14287	-2.54949	down	0.99999	0.1456	0.0600403	non-significant
CFAP97D1	ENSG00000231256	0.999995	2.36989	0.273935	non-significant	0.803996	0.779002	0.105552	non-significant	0.350777	2.18589	0.706484	non-significant	0.0345337	2.87673	1.15504	up	0.99999	-0.13807	-0.0271342	non-significant
FOXG1	ENSG00000176165	0.999995	-2.3684	-1.14857	non-significant	0.00380883	-4.81792	-2.16285	down	0.777038	1.04105	1.0099	non-significant	0.317429	-1.53667	-1.93338	non-significant	NA	1.57956	1.1866	non-significant
FGF13	ENSG00000129682	0.999995	2.3669	0.163705	non-significant	0.830415	0.687438	0.0733722	non-significant	0.0127254	-4.03938	-0.598071	down	0.31155	1.55312	0.3666	non-significant	0.99999	-1.62472	-0.209856	non-significant
DELE1	ENSG00000081791	0.999995	-2.36404	-0.0908165	non-significant	0.754311	-0.922453	-0.0450513	non-significant	0.997215	-0.0546026	-0.00604952	non-significant	0.0451691	-2.74218	-0.367762	down	0.99999	-1.04034	-0.0759927	non-significant
SLCO1A2	ENSG00000084453	0.999995	-2.35577	-0.533987	non-significant	0.016362	-4.30811	-0.885061	down	0.585789	-1.58664	-0.721547	non-significant	0.153862	-2.06199	-1.19919	non-significant	0.99999	0.788273	0.280248	non-significant
OLIG1	ENSG00000184221	0.999995	-2.35172	-0.533655	non-significant	0.152713	-2.83415	-0.798439	non-significant	0.894492	-0.61833	-0.34478	non-significant	0.000227255	-4.66622	-3.22251	down	0.99999	-0.496558	-0.195279	non-significant
TSPAN14	ENSG00000108219	0.999995	-2.35067	-0.132057	non-significant	0.5742	-1.40272	-0.0731852	non-significant	0.840834	-0.82616	-0.096781	non-significant	0.0179034	-3.17347	-0.527674	down	0.99999	-1.54869	-0.122489	non-significant
FENDRR	ENSG00000268388	0.999995	2.34545	1.20375	non-significant	0.0221184	4.07573	2.77507	up	NA	-1.30197	-1.70537	non-significant	1.13317e-05	-5.46794	-6.03881	down	0.99999	-0.743357	-0.893999	non-significant
PLXNB1	ENSG00000164050	0.999995	-2.34492	-0.131024	non-significant	0.0364603	-3.74057	-0.246432	down	0.617566	1.50202	0.204522	non-significant	0.956764	-0.122173	-0.0207145	non-significant	0.99999	0.95316	0.0940074	non-significant
SPRY4-AS1	ENSG00000231185	0.999995	2.34426	0.192215	non-significant	0.435469	1.78384	0.217057	non-significant	0.821235	0.89286	0.283079	non-significant	0.00282959	3.882	1.65359	up	0.99999	-0.372168	-0.0732015	non-significant
EI24	ENSG00000149547	0.999995	2.34339	0.0568638	non-significant	0.0221184	4.0331	0.122233	up	0.982543	-0.158729	-0.0110279	non-significant	0.975262	0.0697107	0.00592951	non-significant	0.99999	-1.78592	-0.0871378	non-significant
AC091564.5	ENSG00000255410	0.999995	2.33578	0.161139	non-significant	0.975053	-0.137433	-0.0120638	non-significant	0.87073	-0.71042	-0.139671	non-significant	0.0011851	4.17823	0.860747	up	0.99999	0.377017	0.0466232	non-significant
NGEF	ENSG00000066248	0.999995	-2.33181	-0.314552	non-significant	0.194535	-2.65653	-0.420968	non-significant	0.00996124	-4.13126	-1.24003	down	0.253535	-1.71291	-0.80935	non-significant	0.99999	-0.644858	-0.175412	non-significant
ZBTB39	ENSG00000166860	0.999995	-2.32696	-0.0587978	non-significant	0.564664	-1.42877	-0.0433033	non-significant	0.813429	0.918228	0.0584906	non-significant	0.0289752	-2.95566	-0.296072	down	0.99999	-0.250236	-0.00992286	non-significant
CTIF	ENSG00000134030	0.999995	-2.32266	-0.125734	non-significant	0.742155	-0.955964	-0.0764735	non-significant	0.964648	-0.285238	-0.0348675	non-significant	0.000509933	4.43615	0.83645	up	0.465414	-3.04195	-0.323932	non-significant
PFKFB3	ENSG00000170525	0.999995	-2.32148	-0.139404	non-significant	0.900799	-0.451726	-0.0280409	non-significant	0.653569	1.4086	0.15469	non-significant	0.0468974	2.72351	0.572673	up	0.99999	-0.51958	-0.0434643	non-significant
MYL7	ENSG00000106631	0.999995	-2.32082	-0.449489	non-significant	0.910223	-0.41835	-0.118869	non-significant	0.207481	2.64503	1.63439	non-significant	0.0227997	3.06895	2.01128	up	0.670684	-2.60649	-0.996457	non-significant
UAP1L1	ENSG00000197355	0.999995	2.32001	0.275293	non-significant	0.844366	-0.641395	-0.0850213	non-significant	0.962297	-0.308689	-0.101053	non-significant	0.00117911	4.18012	1.76562	up	0.99999	-0.285734	-0.0605728	non-significant
AL049779.1	ENSG00000258466	0.999995	2.31583	0.347178	non-significant	0.403097	1.88728	0.407672	non-significant	0.000298841	5.11398	2.87341	up	0.783442	0.524592	0.352191	non-significant	0.99999	1.3477	0.398148	non-significant
HES6	ENSG00000144485	0.999995	-2.31235	-0.3273	non-significant	0.195822	-2.64838	-0.358206	non-significant	0.864374	0.736395	0.218873	non-significant	0.0407175	-2.79352	-1.21058	down	0.99999	-0.355167	-0.082235	non-significant
IPO9	ENSG00000198700	0.999995	-2.31123	-0.0708601	non-significant	0.615667	-1.2942	-0.0475853	non-significant	0.237914	2.53854	0.141984	non-significant	0.0181747	-3.16644	-0.274385	down	0.99999	0.52039	0.0228256	non-significant
DNAJC17	ENSG00000104129	0.999995	-2.30964	-0.0855153	non-significant	0.408363	-1.87148	-0.0970323	non-significant	0.0147543	3.993	0.335347	up	0.491675	-1.13038	-0.172657	non-significant	0.743127	-2.43507	-0.1886	non-significant
ST7-AS1	ENSG00000227199	0.999995	-2.30544	-0.209516	non-significant	0.693648	-1.08908	-0.127188	non-significant	0.398179	-2.07173	-0.476359	non-significant	0.00942492	-3.43645	-1.07606	down	0.99999	-0.736392	-0.114439	non-significant
LYG1	ENSG00000144214	0.999995	2.30184	0.169123	non-significant	0.863588	-0.572066	-0.0509687	non-significant	0.890424	-0.634568	-0.146173	non-significant	0.0255526	3.01787	0.712676	up	0.99999	1.4307	0.187419	non-significant
SPOCK2	ENSG00000107742	0.999995	-2.29506	-0.151929	non-significant	0.97785	0.116812	0.0124663	non-significant	0.642526	-1.43915	-0.214278	non-significant	0.00015837	4.76622	1.01134	up	0.447107	-3.11435	-0.400224	non-significant
LINC01551	ENSG00000186960	0.999995	-2.29224	-1.48128	non-significant	0.00753101	-4.62657	-2.81142	down	0.922515	0.495281	0.765694	non-significant	0.871917	-0.331391	-0.607237	non-significant	NA	1.49795	1.64052	non-significant
GPR139	ENSG00000180269	0.999995	-2.29096	-0.223179	non-significant	0.844366	-0.641354	-0.0964184	non-significant	0.627169	1.47834	0.460302	non-significant	0.0404282	2.79745	1.13976	up	0.261773	-3.69928	-0.786079	non-significant
UBXN4	ENSG00000144224	0.999995	2.28839	0.0438091	non-significant	0.923581	0.354114	0.0112118	non-significant	0.653554	1.4087	0.0782438	non-significant	0.0182372	-3.16452	-0.2848	down	0.872964	2.15248	0.0950561	non-significant
AC021739.2	ENSG00000259407	0.999995	-2.2861	-0.256017	non-significant	0.52843	-1.53512	-0.188844	non-significant	0.812421	-0.920324	-0.222605	non-significant	0.0190721	-3.14595	-1.27291	down	0.99999	-0.128409	-0.0285241	non-significant
MXD1	ENSG00000059728	0.999995	2.28599	0.123107	non-significant	0.327532	2.14448	0.159357	non-significant	0.865126	-0.734687	-0.076214	non-significant	0.0137081	3.28419	0.549918	up	0.99999	-1.00762	-0.0824742	non-significant
MSL3	ENSG00000005302	0.999995	2.27176	0.0676384	non-significant	0.25599	2.40234	0.0874913	non-significant	0.0314587	-3.70868	-0.375111	down	0.090612	-2.37514	-0.215725	non-significant	0.99999	-0.887581	-0.0463485	non-significant
CELSR2	ENSG00000143126	0.999995	-2.26789	-0.0913156	non-significant	0.136679	-2.91124	-0.194956	non-significant	0.723525	1.20934	0.128434	non-significant	0.000160387	-4.76299	-0.764803	down	0.99999	1.48958	0.125913	non-significant
WNT4	ENSG00000162552	0.999995	-2.26634	-0.183808	non-significant	0.595932	-1.34736	-0.145717	non-significant	0.696016	1.283	0.209324	non-significant	0.0370514	-2.8409	-0.646076	down	0.444306	-3.15434	-0.501777	non-significant
ZNF24	ENSG00000172466	0.999995	2.2638	0.089281	non-significant	0.791288	0.818335	0.036261	non-significant	0.896737	0.607628	0.0538152	non-significant	0.00675578	-3.5614	-0.472493	down	0.756901	2.40216	0.1637	non-significant
COL20A1	ENSG00000101203	0.999995	2.26236	0.366867	non-significant	0.367614	-2.00171	-0.350312	non-significant	0.674039	1.34688	0.541148	non-significant	0.040177	2.80038	1.33706	up	0.99999	0.0649831	0.0171077	non-significant
MYOZ1	ENSG00000177791	0.999995	2.26114	0.329703	non-significant	0.991898	-0.0455104	-0.00718959	non-significant	0.546995	-1.68981	-0.635502	non-significant	0.0276417	2.97981	1.44017	up	0.99999	-0.541115	-0.145648	non-significant
HLA-B	ENSG00000234745	0.999995	2.25852	0.240145	non-significant	0.24998	2.43658	0.317658	non-significant	0.66983	-1.35896	-0.33987	non-significant	9.47849e-05	4.90771	1.40398	up	0.99999	0.508714	0.0870181	non-significant
C19orf38	ENSG00000214212	0.999995	2.2562	0.283299	non-significant	0.747948	-0.942505	-0.156655	non-significant	0.951627	-0.357383	-0.118601	non-significant	0.00173462	4.05285	1.92095	up	0.99999	0.857565	0.236966	non-significant
RNF182	ENSG00000180537	0.999995	-2.25287	-0.305473	non-significant	0.139217	-2.89431	-0.327945	non-significant	0.961792	0.311937	0.0878742	non-significant	0.00402125	-3.75474	-1.50807	down	0.99999	-0.347961	-0.0727385	non-significant
LPIN1	ENSG00000134324	0.999995	2.25278	0.121543	non-significant	0.597273	1.34327	0.112148	non-significant	0.98152	-0.16927	-0.0248813	non-significant	0.0182012	3.16536	0.571864	up	0.99999	0.274606	0.0283632	non-significant
LMO4	ENSG00000143013	0.999995	-2.25142	-0.139195	non-significant	0.200604	-2.6347	-0.171484	non-significant	0.970443	0.244187	0.0307945	non-significant	0.0254161	-3.022	-0.557789	down	0.758849	-2.39796	-0.286206	non-significant
ARHGAP25	ENSG00000163219	0.999995	-2.2489	-0.397123	non-significant	0.806615	-0.765847	-0.143735	non-significant	0.00785491	4.21716	1.87897	up	0.476936	-1.16326	-0.653713	non-significant	0.963252	-2.00099	-0.56278	non-significant
AL031658.2	ENSG00000278012	0.999995	2.24888	0.278734	non-significant	0.264528	2.37239	0.330715	non-significant	0.91894	-0.505695	-0.125028	non-significant	0.0481578	2.71051	0.931928	up	0.99999	0.224318	0.0382897	non-significant
PTCHD4	ENSG00000244694	0.999995	2.24804	0.195916	non-significant	0.294788	2.26599	0.244108	non-significant	0.0940805	3.13959	0.612701	non-significant	0.0191722	3.14352	0.755861	up	0.99999	0.759588	0.115012	non-significant
USP12	ENSG00000152484	0.999995	2.24671	0.0764129	non-significant	0.299838	2.2485	0.0889271	non-significant	0.663794	-1.37965	-0.131717	non-significant	0.0493905	-2.69727	-0.354783	down	0.99999	1.7481	0.119776	non-significant
FAM72D	ENSG00000215784	0.999995	-2.24667	-0.558952	non-significant	0.293982	-2.26913	-0.533778	non-significant	0.805769	0.942382	0.617062	non-significant	0.0303587	-2.93461	-2.56331	down	0.99999	1.47307	0.675182	non-significant
MRPL18	ENSG00000112110	0.999995	2.23901	0.0675061	non-significant	0.0221184	4.11843	0.139642	up	0.960812	0.318116	0.0253184	non-significant	0.0815541	2.4353	0.253513	non-significant	0.99999	0.756025	0.0392711	non-significant
SH3RF1	ENSG00000154447	0.999995	-2.23806	-0.126924	non-significant	0.757477	0.911913	0.052185	non-significant	0.922331	0.496614	0.05661	non-significant	0.00297173	-3.86337	-0.574542	down	0.99999	-0.431355	-0.0363692	non-significant
PDCL	ENSG00000136940	0.999995	2.2369	0.10369	non-significant	0.624263	1.27321	0.0559911	non-significant	0.776603	-1.04551	-0.0974785	non-significant	0.0122767	-3.329	-0.468703	down	0.99999	1.73582	0.125256	non-significant
LSMEM1	ENSG00000181016	0.999995	2.23189	0.217394	non-significant	0.87452	0.537627	0.0574453	non-significant	0.973223	0.228052	0.0571473	non-significant	0.00990548	3.41681	1.03513	up	0.99999	0.0313577	0.00488314	non-significant
PLPP4	ENSG00000203805	0.999995	-2.22741	-0.296264	non-significant	0.936245	-0.306829	-0.0480899	non-significant	0.959274	0.324044	0.106785	non-significant	0.0237414	3.0514	1.25332	up	0.329809	-3.47535	-0.860026	non-significant
HOXA7	ENSG00000122592	0.999995	-2.22726	-0.757503	non-significant	0.836084	0.669532	0.193065	non-significant	0.824612	0.883626	0.702269	non-significant	0.00319608	-3.83538	-3.76705	down	0.99999	-1.66429	-0.808691	non-significant
NAPEPLD	ENSG00000161048	0.999995	2.22649	0.111429	non-significant	0.824219	0.707349	0.0459946	non-significant	0.97978	0.19058	0.0249718	non-significant	0.00324678	-3.83058	-0.724417	down	0.99999	1.25305	0.100223	non-significant
GPAM	ENSG00000119927	0.999995	-2.22608	-0.0902307	non-significant	0.961051	-0.201008	-0.00991314	non-significant	0.984255	-0.150899	-0.0151937	non-significant	0.01693	-3.19663	-0.437698	down	0.99999	-0.200449	-0.0146061	non-significant
AC110285.2	ENSG00000262877	0.999995	-2.21917	-0.185624	non-significant	0.001806	-5.14022	-0.628218	down	0.867465	0.725441	0.194107	non-significant	0.494289	-1.12394	-0.337773	non-significant	0.916723	2.08121	0.370553	non-significant
LIMCH1	ENSG00000064042	0.999995	-2.2169	-0.133699	non-significant	0.932993	0.317916	0.0247324	non-significant	0.110527	3.0506	0.395614	non-significant	0.02356	-3.05464	-0.538687	down	0.99999	0.971405	0.140913	non-significant
URB2	ENSG00000135763	0.999995	-2.21408	-0.0958833	non-significant	0.880203	-0.519692	-0.0248438	non-significant	0.875645	-0.694565	-0.0770212	non-significant	0.000372885	-4.52717	-0.684081	down	0.99999	1.00952	0.0781437	non-significant
NUP50-DT	ENSG00000226328	0.999995	2.20945	0.0973604	non-significant	0.224933	2.53331	0.148747	non-significant	0.734873	1.16867	0.129023	non-significant	0.0120324	3.33728	0.522999	up	0.99999	0.120049	0.0091065	non-significant
PCP4	ENSG00000183036	0.999995	-2.20741	-0.507082	non-significant	0.975204	-0.135429	-0.0281221	non-significant	0.903287	-0.572281	-0.238835	non-significant	0.00855462	-3.47523	-2.15841	down	0.99999	-0.632834	-0.216061	non-significant
LHX2	ENSG00000106689	0.999995	-2.20278	-1.06423	non-significant	0.0221184	-4.08075	-1.65964	down	0.708729	-1.24709	-1.68496	non-significant	0.439501	-1.24573	-2.35841	non-significant	0.99999	0.708573	0.569377	non-significant
AC097639.1	ENSG00000261572	0.999995	2.19884	0.287999	non-significant	0.991492	-0.0505001	-0.00669614	non-significant	0.0391199	-3.59093	-1.22069	down	0.772639	0.546032	0.321501	non-significant	0.99999	-1.02828	-0.261479	non-significant
AC006449.5	ENSG00000277182	0.999995	2.19793	0.102177	non-significant	0.897893	0.464206	0.0336479	non-significant	0.604367	-1.53706	-0.193593	non-significant	0.00822619	3.48935	0.581661	up	0.99999	-0.781639	-0.0711075	non-significant
SPSB1	ENSG00000171621	0.999995	-2.19564	-0.158308	non-significant	0.944046	-0.275376	-0.0414225	non-significant	0.901532	0.582121	0.0681165	non-significant	0.0206745	3.11161	0.593701	up	0.327985	-3.56113	-0.660051	non-significant
BBS5	ENSG00000163093	0.999995	2.19563	0.10634	non-significant	0.966641	0.179168	0.0105889	non-significant	0.402864	-2.05548	-0.248894	non-significant	0.0476894	-2.71528	-0.358565	down	0.329809	3.52544	0.334246	non-significant
WFDC1	ENSG00000103175	0.999995	-2.1939	-0.511951	non-significant	0.264289	-2.37482	-0.531678	non-significant	0.818963	0.904008	0.435539	non-significant	0.0146472	-3.25571	-1.96046	down	0.99999	-0.967107	-0.366818	non-significant
SLIT1	ENSG00000187122	0.999995	-2.19309	-0.126405	non-significant	0.575851	-1.39895	-0.139618	non-significant	0.43643	1.96715	0.282197	non-significant	0.000781273	-4.30437	-0.903557	down	0.99999	0.055656	0.00739656	non-significant
CBX3	ENSG00000122565	0.999995	2.18373	0.0751182	non-significant	0.935347	0.31161	0.0125183	non-significant	0.924088	0.489622	0.0413753	non-significant	0.0457038	-2.73627	-0.308094	down	0.908445	2.09317	0.126007	non-significant
NRN1	ENSG00000124785	0.999995	2.1833	0.402184	non-significant	0.786561	0.832416	0.161743	non-significant	0.252091	2.50136	0.939409	non-significant	0.0436437	2.75973	1.47374	up	0.99999	-1.33762	-0.366219	non-significant
ELOVL3	ENSG00000119915	0.999995	2.18185	0.324744	non-significant	0.82488	0.706131	0.124955	non-significant	0.942334	-0.405135	-0.211483	non-significant	0.00766187	3.51584	2.36327	up	0.99999	-0.243635	-0.0706724	non-significant
SET	ENSG00000119335	0.999995	2.18037	0.0698779	non-significant	0.580024	1.38753	0.0523506	non-significant	0.979989	0.186314	0.0137904	non-significant	0.00811501	-3.49389	-0.344345	down	0.854356	2.224	0.128146	non-significant
AC008610.1	ENSG00000248367	0.999995	2.17945	0.302026	non-significant	0.944046	-0.275608	-0.0438322	non-significant	0.739469	-1.15252	-0.444692	non-significant	0.0471927	2.72058	1.14772	up	0.99999	1.45889	0.331087	non-significant
AC068446.2	ENSG00000247765	0.999995	2.17803	0.333308	non-significant	0.855039	-0.60034	-0.186696	non-significant	0.000295105	-5.13255	-3.46762	down	0.729452	0.633649	0.414001	non-significant	0.99999	0.107695	0.0489286	non-significant
LYPD5	ENSG00000159871	0.999995	-2.177	-0.365575	non-significant	0.687604	-1.10656	-0.216262	non-significant	0.972571	-0.23225	-0.108838	non-significant	0.049026	2.70107	1.67099	up	0.88296	-2.13623	-0.681164	non-significant
AC012146.1	ENSG00000234327	0.999995	2.1759	0.136229	non-significant	0.254616	2.4059	0.150893	non-significant	0.781806	1.0272	0.138623	non-significant	7.27349e-06	5.58493	1.33151	up	0.99999	1.07059	0.108916	non-significant
AC025287.2	ENSG00000276408	0.999995	2.17472	0.177097	non-significant	0.735404	0.972361	0.0913671	non-significant	0.516149	-1.78325	-0.441598	non-significant	0.0390276	2.81321	0.863799	up	0.99999	0.0913844	0.0135726	non-significant
NLRP12	ENSG00000142405	0.999995	2.17205	0.374027	non-significant	NA	0.330965	0.0800093	non-significant	NA	0.669906	0.427403	non-significant	0.0253487	3.02301	1.71049	up	0.99999	0.927385	0.306229	non-significant
HECW2	ENSG00000138411	0.999995	-2.17045	-0.113061	non-significant	0.93528	0.312143	0.0216962	non-significant	0.794578	-0.990505	-0.150347	non-significant	0.00570544	-3.6245	-0.703324	down	0.99999	1.00608	0.118416	non-significant
DPY19L2P4	ENSG00000235436	0.999995	2.16958	0.232266	non-significant	0.301402	2.24478	0.297044	non-significant	0.836277	0.843288	0.213375	non-significant	0.0116693	3.34979	1.18741	up	0.99999	1.75889	0.340523	non-significant
SLC18A1	ENSG00000036565	0.999995	-2.16798	-0.582865	non-significant	0.457682	-1.71608	-0.374861	non-significant	0.996407	-0.0621031	-0.0377567	non-significant	0.0308753	-2.92699	-2.13367	down	0.99999	-0.843996	-0.331726	non-significant
HSD11B2	ENSG00000176387	0.999995	-2.1673	-0.122315	non-significant	0.836205	-0.669039	-0.0735147	non-significant	1.29115e-06	6.22247	0.990231	up	0.716177	-0.662373	-0.119486	non-significant	0.99999	-1.09706	-0.115573	non-significant
H2AC8	ENSG00000277075	0.999995	-2.16678	-0.150307	non-significant	0.897893	-0.464625	-0.0432051	non-significant	0.874607	0.698876	0.13473	non-significant	7.3038e-05	4.97705	1.69515	up	0.99999	0.242276	0.0305561	non-significant
GHITM	ENSG00000165678	0.999995	2.16306	0.0736883	non-significant	0.0228761	3.97216	0.160495	up	0.852441	-0.784386	-0.0581632	non-significant	0.915524	-0.223626	-0.0225601	non-significant	0.995037	1.94551	0.096502	non-significant
LINC02739	ENSG00000255008	0.999995	2.16294	0.261168	non-significant	0.429138	1.80607	0.258081	non-significant	0.951665	-0.356268	-0.150818	non-significant	0.0318774	2.91255	1.67635	up	0.99999	-0.923851	-0.201724	non-significant
CYSRT1	ENSG00000197191	0.999995	-2.16225	-0.144228	non-significant	0.688108	-1.10398	-0.103241	non-significant	0.997857	-0.0402906	-0.00665635	non-significant	0.0335462	2.88926	0.74945	up	0.99999	-1.33738	-0.167532	non-significant
WARS2	ENSG00000116874	0.999995	2.16078	0.11116	non-significant	0.219808	2.55827	0.148391	non-significant	0.948653	-0.3723	-0.037111	non-significant	0.00907058	-3.45232	-0.533109	down	0.99999	0.871886	0.0763843	non-significant
ERBB4	ENSG00000178568	0.999995	-2.16064	-0.45929	non-significant	0.723444	-1.01247	-0.185568	non-significant	0.805769	0.944375	0.440296	non-significant	0.0147319	-3.25304	-2.03533	down	0.99999	0.0181104	0.00601592	non-significant
CD70	ENSG00000125726	0.999995	2.1599	0.516897	non-significant	0.0376667	3.72689	1.10235	up	0.196683	2.68296	1.90551	non-significant	0.284392	1.62427	1.4929	non-significant	0.99999	0.256616	0.108792	non-significant
AC136352.8	ENSG00000278673	0.999995	2.14395	0.27397	non-significant	0.977211	0.121373	0.0260255	non-significant	0.00145825	-4.68749	-2.46561	down	0.938865	0.170917	0.084933	non-significant	0.99999	0.148596	0.0461426	non-significant
SETD3	ENSG00000183576	0.999995	2.14363	0.0778251	non-significant	0.0871042	3.22901	0.110671	non-significant	0.932968	-0.45495	-0.0330927	non-significant	0.00697732	3.55022	0.367387	up	0.99999	0.376689	0.0195969	non-significant
CHAF1B	ENSG00000159259	0.999995	-2.14077	-0.169253	non-significant	0.84729	-0.627633	-0.0622821	non-significant	0.0846733	3.19405	0.590784	non-significant	4.95553e-05	-5.08224	-1.21614	down	0.99999	0.367667	0.057086	non-significant
NRAS	ENSG00000213281	0.999995	2.13576	0.0770316	non-significant	0.683453	1.11794	0.0498976	non-significant	0.825035	-0.882546	-0.0750144	non-significant	0.000486119	-4.45377	-0.481627	down	0.489484	3.00438	0.201701	non-significant
CCDC144B	ENSG00000154874	0.999995	-2.13464	-0.276361	non-significant	0.0458076	-3.63037	-0.58548	down	0.792655	0.997136	0.380458	non-significant	0.487525	-1.13961	-0.67657	non-significant	0.99999	-1.91704	-0.466132	non-significant
DPY19L3	ENSG00000178904	0.999995	-2.13186	-0.111723	non-significant	0.994674	0.0270481	0.00145911	non-significant	0.982474	0.160581	0.0197907	non-significant	0.0202488	-3.11999	-0.570094	down	0.99999	0.926723	0.104375	non-significant
MAFF	ENSG00000185022	0.999995	2.12683	0.144083	non-significant	0.0284763	3.82905	0.323077	up	0.695849	1.28481	0.175365	non-significant	5.23925e-06	5.65978	1.0408	up	0.99999	-0.179684	-0.0202176	non-significant
CEP250	ENSG00000126001	0.999995	-2.12529	-0.0859832	non-significant	0.960893	-0.201964	-0.010021	non-significant	0.869065	0.720186	0.0741157	non-significant	0.00524699	3.65541	0.483424	up	0.99999	0.330812	0.0239727	non-significant
ARRDC3	ENSG00000113369	0.999995	2.12386	0.173258	non-significant	0.105983	3.09729	0.223241	non-significant	0.435873	1.9709	0.366198	non-significant	0.00834814	3.48391	0.864742	up	0.99999	0.788734	0.090447	non-significant
TAF7	ENSG00000178913	0.999995	2.11885	0.117761	non-significant	0.417733	1.84163	0.114352	non-significant	0.0104576	4.10844	0.401487	up	0.0630025	-2.5721	-0.328018	non-significant	0.99999	0.843637	0.0881379	non-significant
PCDHB19P	ENSG00000262096	0.999995	-2.11556	-0.16751	non-significant	0.939951	0.295557	0.0360128	non-significant	0.918263	0.510717	0.118995	non-significant	0.0256871	3.01427	0.982944	up	0.99999	-1.9071	-0.331283	non-significant
SNCAIP	ENSG00000064692	0.999995	-2.11311	-0.18093	non-significant	0.277107	-2.32721	-0.203711	non-significant	0.742792	-1.14292	-0.209545	non-significant	0.0185262	-3.15829	-0.790426	down	0.835328	-2.26839	-0.286011	non-significant
PCDHGA5	ENSG00000253485	0.999995	-2.11036	-0.302226	non-significant	0.815416	-0.741287	-0.138662	non-significant	0.917416	-0.517827	-0.196	non-significant	0.00271356	3.89569	1.45694	up	0.678791	-2.59333	-0.513839	non-significant
TENM3	ENSG00000218336	0.999995	-2.10998	-0.156188	non-significant	0.972139	0.151757	0.0122019	non-significant	0.979989	0.186451	0.0318279	non-significant	0.0113107	-3.36391	-0.830171	down	0.99999	0.12204	0.016044	non-significant
NAT16	ENSG00000167011	0.999995	2.1097	0.143792	non-significant	0.81518	0.743918	0.0789063	non-significant	0.693188	-1.29261	-0.253704	non-significant	1.6452e-06	5.92939	1.63817	up	0.99999	0.36816	0.0580741	non-significant
BBS10	ENSG00000179941	0.999995	2.10679	0.0896993	non-significant	0.337182	2.10522	0.1068	non-significant	0.889472	-0.640903	-0.0632673	non-significant	0.0353958	-2.86568	-0.455395	down	0.99999	1.18132	0.0880399	non-significant
AC125437.1	ENSG00000267655	0.999995	2.10286	0.155068	non-significant	0.950746	-0.244696	-0.0204752	non-significant	0.655534	-1.40497	-0.304005	non-significant	0.0147939	3.2517	0.86543	up	0.99999	-0.219132	-0.0289965	non-significant
MAP3K13	ENSG00000073803	0.999995	2.10088	0.137826	non-significant	0.862484	0.578798	0.084059	non-significant	0.391089	2.08653	0.530742	non-significant	0.0290531	2.95403	0.64882	up	0.952624	2.01747	0.35734	non-significant
TACR3	ENSG00000169836	0.999995	-2.10066	-0.507251	non-significant	0.928666	-0.334674	-0.081019	non-significant	0.809358	-0.92818	-0.454307	non-significant	0.0248834	-3.03274	-2.04365	down	0.99999	-0.298904	-0.115857	non-significant
DDIAS	ENSG00000165490	0.999995	-2.10041	-0.320381	non-significant	0.892513	-0.48412	-0.071429	non-significant	0.87327	0.702383	0.27053	non-significant	0.00775556	-3.51094	-1.56768	down	0.99999	1.35585	0.329127	non-significant
AC068446.1	ENSG00000237161	0.999995	2.09675	0.296445	non-significant	0.936658	-0.306058	-0.0788675	non-significant	0.0149146	-3.98819	-2.32718	down	0.670586	0.757658	0.486147	non-significant	0.99999	1.32911	0.539482	non-significant
FAM199X	ENSG00000123575	0.999995	2.09222	0.0958358	non-significant	0.95586	-0.222029	-0.014683	non-significant	0.00273018	-4.5192	-0.522926	down	0.0734567	-2.49307	-0.48593	non-significant	0.99999	0.36023	0.0337744	non-significant
CENPH	ENSG00000153044	0.999995	-2.0898	-0.217571	non-significant	0.521546	-1.55395	-0.192839	non-significant	0.991352	0.107509	0.0275629	non-significant	0.013123	-3.3035	-1.09562	down	0.99999	1.23072	0.244973	non-significant
GRIA1	ENSG00000155511	0.999995	2.08332	0.121923	non-significant	0.914999	-0.399841	-0.0361829	non-significant	0.0272242	3.77421	0.48989	up	0.485123	-1.14488	-0.233426	non-significant	0.99999	0.938733	0.113428	non-significant
AC098484.4	ENSG00000285728	0.999995	-2.08038	-0.129825	non-significant	0.18735	-2.70133	-0.22089	non-significant	0.962859	0.299786	0.0450807	non-significant	0.00596931	3.60852	0.963148	up	0.99999	-0.0228868	-0.0029925	non-significant
ZNF736	ENSG00000234444	0.999995	2.07945	0.762651	non-significant	0.946519	0.264794	0.109327	non-significant	0.00785491	4.21652	4.04461	up	0.337398	1.48256	1.70316	non-significant	0.436154	3.16788	1.94518	non-significant
UXT-AS1	ENSG00000267064	0.999995	2.07891	0.159508	non-significant	0.443468	-1.75308	-0.152807	non-significant	0.80091	-0.968942	-0.224382	non-significant	0.0170982	3.19238	0.880854	up	0.510907	2.93135	0.385828	non-significant
AC005838.3	ENSG00000266538	0.999995	-2.07826	-0.255804	non-significant	0.891056	-0.488298	-0.0859049	non-significant	0.871609	-0.707552	-0.303458	non-significant	0.0308556	2.9273	1.62723	up	0.99999	-0.143242	-0.0350771	non-significant
CXCR4	ENSG00000121966	0.999995	2.07724	0.242283	non-significant	0.991898	0.0460675	0.00583595	non-significant	0.937764	0.429618	0.106	non-significant	0.0366883	2.84615	0.942512	up	0.662921	2.62837	0.561958	non-significant
SOX3	ENSG00000134595	0.999995	-2.07398	-0.443324	non-significant	0.311199	-2.21246	-0.471103	non-significant	0.836277	-0.843302	-0.438864	non-significant	0.0135032	-3.29147	-2.23242	down	0.99999	0.891911	0.330116	non-significant
SYNJ2BP	ENSG00000213463	0.999995	2.07302	0.0625745	non-significant	0.917739	-0.384286	-0.0155288	non-significant	0.416158	-2.02311	-0.16007	non-significant	0.0107189	-3.38712	-0.448721	down	0.99999	1.35996	0.0975542	non-significant
AC012645.4	ENSG00000275371	0.999995	2.07181	0.482745	non-significant	0.016362	4.32482	1.05567	up	0.602438	-1.54189	-0.588498	non-significant	0.717199	0.660462	0.459346	non-significant	0.99999	1.61461	0.533778	non-significant
CRYM	ENSG00000103316	0.999995	-2.07167	-0.299115	non-significant	0.0348791	-3.75829	-0.791346	down	0.835138	0.84722	0.313714	non-significant	0.216016	1.83557	0.819537	non-significant	0.99999	-0.508203	-0.178593	non-significant
RASL11B	ENSG00000128045	0.999995	-2.07008	-0.2099	non-significant	0.987959	-0.070324	-0.00940739	non-significant	0.352819	2.17819	0.484484	non-significant	0.00890361	-3.45964	-1.10418	down	0.99999	-1.68498	-0.285275	non-significant
MIR34AHG	ENSG00000228526	0.999995	2.06702	0.208699	non-significant	0.390364	1.92696	0.304761	non-significant	0.993596	0.0885143	0.0269088	non-significant	0.0249513	3.03179	0.957329	up	0.99999	1.5119	0.277549	non-significant
RBM12	ENSG00000244462	0.999995	-2.06611	-0.0681733	non-significant	0.260655	-2.38509	-0.0916169	non-significant	0.825744	0.8796	0.0640963	non-significant	0.00519401	-3.66012	-0.469553	down	0.99999	-0.47968	-0.0279056	non-significant
CORO2B	ENSG00000103647	0.999995	2.06353	0.106008	non-significant	0.935403	-0.31104	-0.0220901	non-significant	0.800905	-0.970718	-0.108827	non-significant	0.00229613	3.95604	0.621095	up	0.99999	0.392998	0.0352925	non-significant
CDKL2	ENSG00000138769	0.999995	2.06227	0.101661	non-significant	0.977476	-0.119497	-0.00863581	non-significant	0.423175	-2.00683	-0.268143	non-significant	0.00458405	3.70895	0.750345	up	0.99999	0.511002	0.0490249	non-significant
PTPRN2	ENSG00000155093	0.999995	-2.06198	-0.119467	non-significant	0.928362	-0.339302	-0.0321665	non-significant	0.839514	-0.833618	-0.145244	non-significant	0.0139685	3.27691	1.25504	up	0.99999	-0.346174	-0.0415084	non-significant
FLT3	ENSG00000122025	0.999995	-2.05861	-0.260624	non-significant	0.595832	-1.34871	-0.195418	non-significant	0.957975	-0.328869	-0.111905	non-significant	0.0441698	2.75324	1.27959	up	0.99999	-0.250337	-0.0558076	non-significant
MBNL1	ENSG00000152601	0.999995	-2.05487	-0.126148	non-significant	0.890465	0.490753	0.0397751	non-significant	0.995177	0.0758628	0.0127999	non-significant	0.00178263	-4.04317	-0.80415	down	0.99999	-1.74286	-0.229453	non-significant
SUZ12	ENSG00000178691	0.999995	2.05387	0.0542318	non-significant	0.988009	0.0700628	0.00275586	non-significant	0.823261	-0.888303	-0.0636773	non-significant	0.0117531	-3.34667	-0.400953	down	0.5905	2.778	0.138902	non-significant
ANO8	ENSG00000074855	0.999995	-2.04772	-0.0756415	non-significant	0.655506	-1.19872	-0.0830299	non-significant	0.997215	-0.0547815	-0.00702265	non-significant	0.00391272	3.76487	0.472149	up	0.99999	-0.139177	-0.0120369	non-significant
RTN4IP1	ENSG00000130347	0.999995	-2.04716	-0.0974525	non-significant	0.750426	-0.934073	-0.0571698	non-significant	0.672155	-1.35234	-0.148877	non-significant	0.0321288	2.9092	0.451906	up	0.99999	0.430476	0.0342868	non-significant
TCEAL8	ENSG00000180964	0.999995	2.04692	0.0906403	non-significant	0.871564	0.548505	0.0311345	non-significant	0.308082	-2.31492	-0.244916	non-significant	0.0139084	-3.27858	-0.497947	down	0.99999	-0.625738	-0.0446548	non-significant
C7orf61	ENSG00000185955	0.999995	2.04672	0.267981	non-significant	0.689092	-1.10147	-0.164799	non-significant	0.10152	-3.09911	-1.14245	non-significant	0.0122479	3.32981	1.49541	up	0.727538	2.48375	0.598587	non-significant
FTL	ENSG00000087086	0.999995	2.04556	0.0899389	non-significant	0.0614512	3.4569	0.233525	non-significant	0.841696	-0.82212	-0.0647241	non-significant	0.000105953	4.87937	0.637078	up	0.99999	0.368221	0.0290591	non-significant
BRI3	ENSG00000164713	0.999995	2.04412	0.0800342	non-significant	0.500773	1.60842	0.0714844	non-significant	0.853274	-0.778251	-0.0638827	non-significant	0.000317956	4.57763	0.481094	up	0.99999	-0.6198	-0.0415932	non-significant
BLOC1S2	ENSG00000196072	0.999995	2.04327	0.0756414	non-significant	0.0605114	3.47396	0.162509	non-significant	0.845214	0.81118	0.0747024	non-significant	0.0396437	2.80653	0.394653	up	0.99999	-0.476012	-0.0377098	non-significant
TNK2	ENSG00000061938	0.999995	-2.03791	-0.0795308	non-significant	0.444617	-1.75035	-0.11721	non-significant	0.995411	0.0724277	0.00965844	non-significant	0.0492109	2.69895	0.385505	up	0.99999	0.0884824	0.00762945	non-significant
LNCTAM34A	ENSG00000234546	0.999995	2.03675	0.22249	non-significant	0.314795	2.19801	0.306765	non-significant	0.885703	0.6571	0.211077	non-significant	0.0307417	2.92947	1.0997	up	0.99999	0.745114	0.147606	non-significant
PODXL	ENSG00000128567	0.999995	-2.03629	-0.208703	non-significant	0.949387	0.251038	0.0290591	non-significant	0.901532	-0.581971	-0.145247	non-significant	0.000257095	-4.63294	-1.58317	down	0.99999	1.76747	0.379005	non-significant
HYAL2	ENSG00000068001	0.999995	-2.03509	-0.10465	non-significant	0.975982	-0.128685	-0.00785077	non-significant	0.92823	-0.472612	-0.0565224	non-significant	0.00637349	-3.58427	-0.62364	down	0.99999	-0.858181	-0.0758514	non-significant
UBE2A	ENSG00000077721	0.999995	2.03496	0.0489883	non-significant	0.0324984	3.78448	0.12893	up	0.214966	-2.6212	-0.186676	non-significant	0.307315	-1.56478	-0.114677	non-significant	0.99999	-0.0975729	-0.00352156	non-significant
RNU1-3	ENSG00000207513	0.999995	2.03327	0.411113	non-significant	0.723933	-1.01141	-0.457714	non-significant	6.7244e-07	-6.34217	-5.71443	down	0.772401	0.54717	0.483259	non-significant	0.99999	1.43824	0.75935	non-significant
SATB1	ENSG00000182568	0.999995	-2.03131	-0.12482	non-significant	0.286877	-2.29358	-0.154062	non-significant	0.281198	-2.39486	-0.318863	non-significant	0.00725906	-3.53426	-0.712557	down	0.99999	0.322312	0.0343943	non-significant
AC007823.1	ENSG00000260743	0.999995	2.03113	0.158532	non-significant	0.749099	0.937241	0.0872903	non-significant	0.704401	-1.25746	-0.316664	non-significant	0.00207568	3.99368	1.3415	up	0.99999	-1.00328	-0.125793	non-significant
FBXO22	ENSG00000167196	0.999995	2.03095	0.0695223	non-significant	0.116414	3.03765	0.138834	non-significant	0.643698	1.43612	0.125728	non-significant	0.0153126	3.23778	0.341726	up	0.99999	0.550511	0.0378326	non-significant
RHBDL3	ENSG00000141314	0.999995	-2.03084	-0.169175	non-significant	0.14657	-2.85677	-0.35139	non-significant	0.00237735	4.56038	0.952485	up	0.000458308	-4.47191	-1.34861	down	0.99999	0.608932	0.0887267	non-significant
NKX2-2	ENSG00000125820	0.999995	-2.02672	-0.528461	non-significant	0.431831	-1.79752	-0.49897	non-significant	0.565611	-1.63795	-1.27155	non-significant	0.0483024	-2.70875	-2.46925	down	0.99999	1.05462	0.507634	non-significant
SRGAP1	ENSG00000196935	0.999995	-2.0258	-0.118374	non-significant	0.713029	-1.03817	-0.0612116	non-significant	0.360552	-2.16012	-0.281806	non-significant	0.0281437	-2.97035	-0.536848	down	0.99999	-0.645444	-0.068829	non-significant
PKHD1L1	ENSG00000205038	0.999995	-2.02247	-0.642753	non-significant	0.712907	-1.03876	-0.332316	non-significant	0.942642	0.402471	0.348815	non-significant	0.00404305	-3.75292	-4.46811	down	0.99999	-1.51898	-0.875225	non-significant
ABCD1	ENSG00000101986	0.999995	-2.02024	-0.0936898	non-significant	0.714404	-1.03477	-0.085035	non-significant	0.290743	-2.36715	-0.245672	non-significant	0.00138615	4.12489	0.564702	up	0.99999	-1.8567	-0.179332	non-significant
PSMA4	ENSG00000041357	0.999995	2.01873	0.0686348	non-significant	0.332121	2.12391	0.0826467	non-significant	0.986135	0.137789	0.0109941	non-significant	0.00167546	-4.06484	-0.417398	down	0.99999	1.72708	0.117337	non-significant
OAT	ENSG00000065154	0.999995	2.01703	0.0780091	non-significant	0.469717	1.68684	0.0809079	non-significant	0.430581	-1.98591	-0.168101	non-significant	7.5158e-05	4.96975	0.603994	up	0.99999	-0.387909	-0.029779	non-significant
CCDC92	ENSG00000119242	0.999995	-2.01685	-0.0822377	non-significant	0.474825	-1.67294	-0.0852634	non-significant	0.869191	0.718417	0.0638911	non-significant	0.0399773	2.8025	0.393527	up	0.193554	-3.94699	-0.277108	non-significant
WDR37	ENSG00000047056	0.999995	-2.01655	-0.0620634	non-significant	0.950164	0.247586	0.0104452	non-significant	0.952535	-0.350591	-0.0290386	non-significant	0.0096004	3.43014	0.419469	up	0.99999	-1.7368	-0.104816	non-significant
ARHGAP9	ENSG00000123329	0.999995	-2.01383	-0.235199	non-significant	0.73654	-0.967972	-0.135649	non-significant	0.887732	0.649173	0.204201	non-significant	0.0280371	-2.97199	-1.23045	down	0.99999	-1.54795	-0.338038	non-significant
CHD5	ENSG00000116254	0.999995	-2.01356	-0.160904	non-significant	0.355385	-2.04326	-0.24883	non-significant	0.738011	-1.15639	-0.294673	non-significant	0.000147628	4.7838	1.57009	up	0.99999	-1.90596	-0.257531	non-significant
RELL1	ENSG00000181826	0.999995	2.0106	0.189464	non-significant	0.958459	-0.213798	-0.0194572	non-significant	0.845214	0.811973	0.163227	non-significant	0.0165606	-3.20754	-0.872742	down	0.862146	2.19918	0.333204	non-significant
GJD2	ENSG00000159248	0.999995	-2.00844	-0.243759	non-significant	0.409793	-1.86708	-0.271002	non-significant	0.369764	-2.13764	-0.566262	non-significant	0.00916793	3.44698	1.24063	up	0.444306	-3.13224	-0.619161	non-significant
CNTN3	ENSG00000113805	0.999995	-2.00821	-0.547922	non-significant	0.943518	-0.278777	-0.061832	non-significant	0.9986	0.00779764	0.00398027	non-significant	0.0255001	-3.01928	-2.12033	down	0.99999	-1.28093	-0.537707	non-significant
XRN2	ENSG00000088930	0.999995	2.00796	0.0626443	non-significant	0.718257	1.02414	0.0316675	non-significant	0.618748	1.49745	0.0979782	non-significant	0.0465978	-2.7262	-0.241378	down	0.99999	1.89021	0.0973652	non-significant
FAM120AOS	ENSG00000188938	0.999995	-2.00611	-0.0608595	non-significant	0.647037	-1.21938	-0.0467708	non-significant	0.137318	-2.92029	-0.185414	non-significant	0.00158602	-4.08289	-0.354209	down	0.99999	-1.34989	-0.0620886	non-significant
AC084036.1	ENSG00000272990	0.999995	2.00486	0.226348	non-significant	0.025041	3.93913	0.475557	up	0.880642	-0.672222	-0.228682	non-significant	0.0760655	2.47289	1.0274	non-significant	0.99999	0.210074	0.0405294	non-significant
AC099489.1	ENSG00000188897	0.999995	2.00212	0.35177	non-significant	0.572817	1.40692	0.255148	non-significant	0.285039	-2.38262	-0.907305	non-significant	0.00602072	-3.60451	-1.82559	down	0.99191	1.94805	0.57323	non-significant
BCYRN1	ENSG00000236824	0.999995	-2.00211	-0.187131	non-significant	0.530487	1.52938	0.167887	non-significant	0.797823	-0.981078	-0.235323	non-significant	0.00290644	3.87158	1.32788	up	0.435889	-3.17145	-0.544409	non-significant
PSEN1	ENSG00000080815	0.999995	2.00182	0.0459215	non-significant	0.994225	-0.0302326	-0.000890058	non-significant	0.854002	0.774891	0.0412453	non-significant	0.0459135	-2.73408	-0.215046	down	0.99999	0.264426	0.0116652	non-significant
VSTM2A	ENSG00000170419	0.999995	1.99559	0.1644	non-significant	0.319145	-2.17644	-0.242332	non-significant	0.917597	-0.51611	-0.0925179	non-significant	0.000382587	4.5191	0.994303	up	0.99999	1.05494	0.158364	non-significant
PAQR6	ENSG00000160781	0.999995	-1.99059	-0.129221	non-significant	0.0273725	-3.89543	-0.334639	down	0.98896	-0.125609	-0.023618	non-significant	0.871917	-0.331363	-0.067646	non-significant	0.99999	0.522327	0.0720576	non-significant
THSD4-AS1	ENSG00000259964	0.999995	-1.98932	-0.547355	non-significant	0.0921911	-3.19919	-0.871235	non-significant	NA	-2.64868	-1.71234	non-significant	0.0166893	-3.20407	-2.74918	down	0.99999	-1.03148	-0.473162	non-significant
CRYZ	ENSG00000116791	0.999995	1.98797	0.303399	non-significant	0.0474441	3.60348	0.611642	up	0.825744	-0.879513	-0.349558	non-significant	0.538202	-1.03303	-0.477108	non-significant	0.99999	1.06808	0.254795	non-significant
LINC01232	ENSG00000280734	0.999995	-1.98781	-0.175449	non-significant	0.484051	-1.65193	-0.156152	non-significant	0.896711	-0.608436	-0.142306	non-significant	0.0125493	3.32153	1.10118	up	0.99999	-1.24958	-0.201984	non-significant
LINC02381	ENSG00000250742	0.999995	1.9858	0.106496	non-significant	0.922057	-0.36579	-0.0312009	non-significant	0.840267	0.826801	0.112484	non-significant	0.0287687	2.95913	0.449129	up	0.99999	0.513474	0.0517356	non-significant
KIF21B	ENSG00000116852	0.999995	-1.98544	-0.101605	non-significant	0.862271	-0.579741	-0.0608939	non-significant	0.991105	0.108409	0.0145693	non-significant	0.0316031	2.91648	0.571148	up	0.99999	-0.466635	-0.0493498	non-significant
GOLGA3	ENSG00000090615	0.999995	-1.98381	-0.0646595	non-significant	0.654767	1.20011	0.0782983	non-significant	0.919694	-0.502304	-0.0534147	non-significant	0.000140245	4.80113	0.595908	up	0.99999	-0.543923	-0.0392576	non-significant
PITPNM2	ENSG00000090975	0.999995	-1.98086	-0.150297	non-significant	0.872957	-0.544608	-0.0521412	non-significant	0.733321	-1.17597	-0.178571	non-significant	0.00402125	3.75489	0.942538	up	0.329809	-3.48804	-0.479821	non-significant
SENP6	ENSG00000112701	0.999995	1.97928	0.0482458	non-significant	0.241532	2.47025	0.0898312	non-significant	0.981193	-0.171362	-0.0108938	non-significant	0.0445748	-2.74858	-0.252057	down	0.731193	2.48155	0.124097	non-significant
CNOT7	ENSG00000198791	0.999995	1.97711	0.051751	non-significant	0.481213	1.65982	0.0614667	non-significant	0.989336	0.122991	0.00779932	non-significant	0.0387968	-2.81677	-0.291207	down	0.99999	1.67118	0.0789527	non-significant
AC092809.5	ENSG00000237101	0.999995	1.97621	0.21124	non-significant	0.73488	0.975968	0.144532	non-significant	0.997215	-0.0519909	-0.0196434	non-significant	0.00247755	3.92982	1.76691	up	0.99999	0.321645	0.066545	non-significant
MARCKS	ENSG00000277443	0.999995	1.97562	0.074463	non-significant	0.882872	0.512463	0.0219492	non-significant	0.961948	-0.310009	-0.0218957	non-significant	4.45188e-05	-5.11419	-0.56856	down	0.99999	1.83953	0.111285	non-significant
TIGD6	ENSG00000164296	0.999995	1.97472	0.0897975	non-significant	0.675809	-1.13716	-0.0489365	non-significant	0.886727	0.651923	0.0681782	non-significant	0.0468469	2.72396	0.390925	up	0.99999	0.730436	0.0580376	non-significant
SNORC	ENSG00000182600	0.999995	-1.97364	-0.125936	non-significant	0.284502	-2.30169	-0.201233	non-significant	0.10273	-3.09004	-0.5278	non-significant	0.0408117	2.79115	0.706861	up	0.7674	-2.38679	-0.340112	non-significant
SERPINE2	ENSG00000135919	0.999995	-1.97361	-0.20376	non-significant	0.947931	-0.25947	-0.030497	non-significant	0.696396	-1.28112	-0.248037	non-significant	0.00083003	-4.28458	-1.12593	down	0.592236	-2.77385	-0.524677	non-significant
FRS3	ENSG00000137218	0.999995	-1.97316	-0.0946977	non-significant	0.776224	-0.86846	-0.0644862	non-significant	0.877181	-0.682363	-0.0766452	non-significant	0.0280371	2.97224	0.500822	up	0.99999	-1.63412	-0.134313	non-significant
AL355377.2	ENSG00000279489	0.999995	1.97271	0.179785	non-significant	0.976815	0.124081	0.0133897	non-significant	0.836277	-0.84443	-0.212018	non-significant	0.0354024	2.86551	0.870825	up	0.99999	1.01347	0.161207	non-significant
CSPG5	ENSG00000114646	0.999995	-1.97238	-0.151901	non-significant	0.372312	-1.98053	-0.191079	non-significant	0.994271	-0.0828488	-0.0137732	non-significant	0.00129382	-4.14842	-1.14145	down	0.99999	-0.680595	-0.0833494	non-significant
RPS4XP16	ENSG00000224892	0.999995	1.97204	0.164085	non-significant	0.534666	-1.51891	-0.161928	non-significant	0.596626	-1.55797	-0.355107	non-significant	0.0129348	3.30925	0.996572	up	0.99999	1.30237	0.208096	non-significant
SEMA3A	ENSG00000075213	0.999995	-1.97177	-0.228676	non-significant	0.918785	0.380261	0.0411898	non-significant	0.990935	-0.112018	-0.0240813	non-significant	0.00139409	-4.12323	-1.26176	down	0.772049	-2.3734	-0.453334	non-significant
AC012470.1	ENSG00000285587	0.999995	-1.97075	-0.161394	non-significant	0.946519	0.264629	0.0257861	non-significant	0.937767	0.428003	0.0892192	non-significant	0.00074121	4.32209	1.15138	up	0.99999	-0.99442	-0.137579	non-significant
PIF1	ENSG00000140451	0.999995	-1.97075	-0.412784	non-significant	0.241688	-2.46926	-0.489917	non-significant	0.293746	2.35981	1.21893	non-significant	0.0103791	-3.39914	-2.28343	down	0.99999	0.776598	0.277406	non-significant
VPS33B	ENSG00000184056	0.999995	1.96867	0.0739927	non-significant	0.52473	-1.54471	-0.0690099	non-significant	0.76952	1.06743	0.0861079	non-significant	0.0264561	3.00167	0.359581	up	0.99999	1.01086	0.0686509	non-significant
SNHG17	ENSG00000196756	0.999995	1.96833	0.1318	non-significant	0.0221184	4.05319	0.279739	up	0.309135	2.30465	0.473487	non-significant	0.377746	1.38703	0.325172	non-significant	0.99999	1.05913	0.122233	non-significant
CPE	ENSG00000109472	0.999995	1.96824	0.10041	non-significant	0.522792	1.54897	0.0938126	non-significant	0.941162	0.411383	0.0386041	non-significant	0.0145163	3.25904	0.515175	up	0.99999	0.313824	0.0294252	non-significant
CDT1	ENSG00000167513	0.999995	-1.96801	-0.329295	non-significant	0.781153	-0.849016	-0.148456	non-significant	0.997933	0.0382206	0.0160487	non-significant	0.00362199	-3.79285	-2.00149	down	0.99999	0.884073	0.252808	non-significant
BLMH	ENSG00000108578	0.999995	1.96765	0.053484	non-significant	0.348443	2.0733	0.0777226	non-significant	0.982226	0.161871	0.0126388	non-significant	0.00164966	-4.07043	-0.439588	down	0.99999	1.69028	0.0802456	non-significant
HK3	ENSG00000160883	0.999995	1.96659	0.379132	non-significant	0.477745	-1.66654	-0.377577	non-significant	0.771239	-1.06082	-0.501345	non-significant	0.0388983	2.81479	1.81596	up	0.99999	-0.943609	-0.287804	non-significant
PLPPR4	ENSG00000117600	0.999995	-1.96588	-0.250338	non-significant	0.743346	-0.953225	-0.120028	non-significant	0.347763	-2.19643	-0.605037	non-significant	0.000242893	-4.64887	-2.01322	down	0.99999	-0.410099	-0.0786335	non-significant
ASIC4	ENSG00000072182	0.999995	1.96521	0.166087	non-significant	0.983309	0.0917128	0.0126947	non-significant	0.0437655	3.53648	0.838843	up	0.992839	-0.0198738	-0.00498797	non-significant	0.804625	2.31894	0.375761	non-significant
H2AX	ENSG00000188486	0.999995	-1.96424	-0.198241	non-significant	0.788024	-0.828536	-0.0880014	non-significant	0.855032	0.767957	0.179319	non-significant	0.0425932	-2.77136	-0.917208	down	0.99999	-0.116092	-0.0198611	non-significant
AC234582.1	ENSG00000231064	0.999995	-1.96316	-0.438727	non-significant	0.214867	-2.57206	-0.527653	non-significant	0.802315	-0.963386	-0.526513	non-significant	0.0330345	-2.89584	-1.93931	down	0.990935	1.95076	0.673553	non-significant
DHX15	ENSG00000109606	0.999995	1.96167	0.068519	non-significant	0.900533	0.453021	0.0162678	non-significant	0.517531	1.77924	0.130961	non-significant	0.0353958	-2.86576	-0.310834	down	0.510907	2.93859	0.167682	non-significant
CHST8	ENSG00000124302	0.999995	-1.95682	-0.164316	non-significant	0.904114	-0.439803	-0.0575785	non-significant	0.500778	-1.82294	-0.348565	non-significant	0.00464456	3.70406	1.01014	up	0.342187	-3.46042	-0.58525	non-significant
COMMD10	ENSG00000145781	0.999995	1.95613	0.086137	non-significant	0.470334	1.68509	0.0862417	non-significant	0.728788	1.1917	0.13282	non-significant	0.000888788	-4.26412	-0.652318	down	0.99999	1.22031	0.109319	non-significant
GALK2	ENSG00000156958	0.999995	1.94532	0.0715092	non-significant	0.966742	0.176692	0.00791848	non-significant	0.96623	0.273236	0.0252874	non-significant	0.0374058	2.83575	0.358156	up	0.99999	0.819717	0.0603069	non-significant
NR0B1	ENSG00000169297	0.999995	-1.94503	-0.342333	non-significant	0.7101	1.04431	0.208629	non-significant	0.0748382	-3.28725	-1.24584	non-significant	0.0207037	3.1108	1.54266	up	0.99999	-1.44358	-0.407126	non-significant
LINC-PINT	ENSG00000231721	0.999995	1.94385	0.208714	non-significant	0.960893	0.201784	0.023167	non-significant	0.938216	0.424945	0.118031	non-significant	0.00304842	3.85272	1.37176	up	0.99999	-0.481542	-0.0853084	non-significant
AC020663.1	ENSG00000266994	0.999995	1.94282	0.444057	non-significant	NA	0.571871	0.158299	non-significant	NA	-0.917838	-0.62466	non-significant	0.0315332	2.91728	1.76109	up	0.99999	0.432304	0.174881	non-significant
CCDC62	ENSG00000130783	0.999995	1.94192	0.11491	non-significant	0.543584	1.49545	0.127743	non-significant	0.853274	0.777194	0.144479	non-significant	5.04902e-05	5.07402	1.12108	up	0.99999	-0.906603	-0.0884384	non-significant
CDC20	ENSG00000117399	0.999995	-1.94142	-0.545864	non-significant	0.56546	-1.42555	-0.341237	non-significant	0.922331	0.496864	0.328368	non-significant	0.039601	-2.80708	-2.32873	down	0.99999	0.912581	0.405951	non-significant
FAM110D	ENSG00000197245	0.999995	-1.93979	-0.170282	non-significant	0.918653	0.381096	0.0482754	non-significant	0.37752	2.1213	0.486118	non-significant	0.0315171	-2.91766	-1.02217	down	0.99999	-0.123528	-0.0216755	non-significant
ROGDI	ENSG00000067836	0.999995	-1.93803	-0.089299	non-significant	0.91051	-0.416643	-0.0315842	non-significant	0.461945	1.90691	0.196902	non-significant	0.0498508	2.69257	0.438975	up	0.854356	-2.22931	-0.19359	non-significant
AC012645.1	ENSG00000250616	0.999995	1.93736	0.231981	non-significant	0.0156721	4.36692	0.620594	up	0.728788	-1.19016	-0.183338	non-significant	0.234427	1.7755	0.427732	non-significant	0.99999	0.992216	0.182931	non-significant
PLIN5	ENSG00000214456	0.999995	-1.93661	-0.259577	non-significant	0.0221184	-4.01223	-0.74447	down	0.628185	1.47574	0.56408	non-significant	0.00684297	-3.55732	-1.57159	down	0.99999	-1.70124	-0.435101	non-significant
CPEB1-AS1	ENSG00000259462	0.999995	1.93643	0.232391	non-significant	0.772814	-0.877269	-0.134918	non-significant	0.551858	-1.67505	-0.556172	non-significant	0.000671835	4.35321	2.30379	up	0.99999	0.771323	0.177891	non-significant
AC005829.2	ENSG00000262539	0.999995	-1.9362	-0.813803	non-significant	NA	-0.96449	-0.441848	non-significant	0.00101604	4.78988	4.74272	up	NA	-0.00293832	-0.00384186	non-significant	0.99999	-1.50143	-1.031	non-significant
SLC39A6	ENSG00000141424	0.999995	1.93605	0.0649894	non-significant	0.49691	1.62255	0.059912	non-significant	0.98152	0.168272	0.0120186	non-significant	0.0367946	-2.84501	-0.291679	down	0.99999	0.26285	0.0163162	non-significant
COX17	ENSG00000138495	0.999995	1.93529	0.0719126	non-significant	0.105983	3.09692	0.119107	non-significant	0.833584	-0.852782	-0.0706175	non-significant	0.00988424	3.41808	0.411306	up	0.99999	-0.749174	-0.0482988	non-significant
CBX3P4	ENSG00000256030	0.999995	1.93525	0.227157	non-significant	0.559862	-1.44375	-0.242978	non-significant	0.556843	1.66146	0.797729	non-significant	0.0133379	3.29601	1.63798	up	0.99999	-0.14705	-0.03186	non-significant
ARCN1	ENSG00000095139	0.999995	1.93015	0.0721467	non-significant	0.0221184	4.09671	0.1868	up	0.535458	-1.72919	-0.122632	non-significant	0.297785	1.5896	0.157006	non-significant	0.99999	-0.347543	-0.0184017	non-significant
E2F2	ENSG00000007968	0.999995	-1.92777	-0.569572	non-significant	0.332969	-2.11707	-0.523331	non-significant	0.982543	0.159198	0.106396	non-significant	0.000781273	-4.30447	-3.63972	down	0.99999	0.961497	0.440522	non-significant
SLC38A5	ENSG00000017483	0.999995	-1.92694	-0.262043	non-significant	0.016362	-4.3183	-0.667797	down	0.929921	-0.46661	-0.200591	non-significant	0.454503	-1.21297	-0.501216	non-significant	0.99999	-0.873315	-0.220996	non-significant
SPTB	ENSG00000070182	0.999995	-1.92628	-0.174187	non-significant	0.662243	-1.17552	-0.139967	non-significant	0.654833	-1.406	-0.294529	non-significant	0.000409474	4.50261	1.35894	up	0.834116	-2.27171	-0.342063	non-significant
EPCAM-DT	ENSG00000234690	0.999995	1.92239	0.152247	non-significant	0.966742	0.176279	0.0171036	non-significant	0.768742	1.06938	0.197529	non-significant	0.0477131	2.71502	0.645666	up	0.99999	1.17041	0.169765	non-significant
HOXB5	ENSG00000120075	0.999995	1.92146	0.23026	non-significant	0.971517	-0.156546	-0.0198373	non-significant	0.794223	-0.992172	-0.270492	non-significant	0.0239718	3.0476	1.0743	up	0.99999	0.0411923	0.00809035	non-significant
JMJD6	ENSG00000070495	0.999995	1.9176	0.100793	non-significant	0.556871	1.45291	0.084931	non-significant	0.810835	-0.923207	-0.097843	non-significant	0.000783327	4.30316	0.563575	up	0.99999	0.336786	0.0214758	non-significant
EN1	ENSG00000163064	0.999995	-1.91744	-0.559454	non-significant	0.93971	0.296605	0.0753551	non-significant	0.950276	0.364502	0.246705	non-significant	0.0186548	-3.15566	-2.71069	down	0.99999	1.40339	0.673832	non-significant
LLGL1	ENSG00000131899	0.999995	-1.91481	-0.0934577	non-significant	0.18917	-2.68354	-0.184168	non-significant	0.927062	0.477215	0.0554097	non-significant	0.0404155	-2.79765	-0.43137	down	0.99999	1.08267	0.103856	non-significant
NINJ2-AS1	ENSG00000177406	0.999995	1.91427	0.356023	non-significant	0.933496	0.316305	0.0484569	non-significant	0.715258	-1.23112	-0.472224	non-significant	0.032237	-2.90737	-1.37211	down	0.99999	1.11423	0.271094	non-significant
CDKN1A	ENSG00000124762	0.999995	1.90595	0.159456	non-significant	0.016362	4.29703	0.652645	up	0.876205	-0.690006	-0.176433	non-significant	0.00213004	3.98215	1.18342	up	0.99999	-0.47162	-0.0722414	non-significant
MAML2	ENSG00000184384	0.999995	-1.90456	-0.336804	non-significant	0.498188	-1.61715	-0.223673	non-significant	0.903144	-0.575783	-0.189207	non-significant	0.00121073	-4.17	-1.93182	down	0.99999	-0.796894	-0.216416	non-significant
ST3GAL1	ENSG00000008513	0.999995	1.89766	0.199383	non-significant	0.581829	1.38405	0.150833	non-significant	0.585345	-1.58811	-0.319619	non-significant	0.027235	2.98672	0.805143	up	0.99999	0.948236	0.186011	non-significant
LRRC58	ENSG00000163428	0.999995	1.89709	0.0839049	non-significant	0.827585	0.699183	0.0410007	non-significant	0.206119	-2.65869	-0.280248	non-significant	0.00297952	-3.86211	-0.556874	down	0.99999	1.32211	0.109093	non-significant
TNFRSF21	ENSG00000146072	0.999995	-1.89634	-0.0875694	non-significant	0.958653	0.212906	0.0123229	non-significant	0.424409	-2.00177	-0.190098	non-significant	0.0487665	-2.70396	-0.473555	down	0.722951	-2.49455	-0.223411	non-significant
KIFC1	ENSG00000237649	0.999995	-1.89566	-0.504461	non-significant	0.617254	-1.29037	-0.303047	non-significant	0.929641	0.467472	0.288512	non-significant	0.00861034	-3.47151	-2.86539	down	0.99999	1.09272	0.469216	non-significant
FXN	ENSG00000165060	0.999995	-1.8948	-0.0926112	non-significant	0.626036	-1.26962	-0.0810814	non-significant	0.568673	-1.62764	-0.205096	non-significant	0.00553872	-3.63544	-0.593109	down	0.99999	-0.799107	-0.0735325	non-significant
ADAMTS17	ENSG00000140470	0.999995	1.89233	0.431613	non-significant	0.565824	1.42177	0.336318	non-significant	0.938678	-0.422397	-0.210447	non-significant	0.0411261	2.78796	1.63253	up	0.99999	-1.40576	-0.502651	non-significant
AC116317.1	ENSG00000286176	0.999995	-1.89172	-0.209996	non-significant	0.923531	-0.354603	-0.0571221	non-significant	0.820372	0.895978	0.307451	non-significant	0.00319608	3.8352	2.02912	up	0.99999	-1.66482	-0.355527	non-significant
TNFAIP8L3	ENSG00000183578	0.999995	1.89012	0.23007	non-significant	0.928666	0.336571	0.0493209	non-significant	0.976619	-0.208549	-0.071792	non-significant	0.000875139	4.26917	1.87729	up	0.99999	1.04148	0.268209	non-significant
SGK1	ENSG00000118515	0.999995	-1.88866	-0.175295	non-significant	0.692649	-1.09244	-0.13479	non-significant	0.849915	0.79525	0.164086	non-significant	5.27448e-06	5.65395	1.79012	up	0.253389	-3.84757	-0.601791	non-significant
BX322650.1	ENSG00000183171	0.999995	1.88864	0.174913	non-significant	0.495997	-1.62457	-0.19493	non-significant	0.694799	-1.28848	-0.369466	non-significant	0.00811005	3.49424	1.02756	up	0.99999	-1.35064	-0.264471	non-significant
AL138976.2	ENSG00000259775	0.999995	-1.88514	-0.143868	non-significant	0.78878	-0.827491	-0.0723605	non-significant	0.00616659	-4.28887	-0.947441	down	0.974796	-0.0716066	-0.0222263	non-significant	0.99999	-0.550425	-0.0797066	non-significant
TLCD3B	ENSG00000149926	0.999995	1.88498	0.135551	non-significant	0.770175	0.883037	0.0946703	non-significant	0.784061	-1.02303	-0.152568	non-significant	0.00282959	3.88162	0.745894	up	0.99999	-0.144215	-0.0169134	non-significant
PCDH10	ENSG00000138650	0.999995	-1.88474	-0.187043	non-significant	0.684241	-1.11567	-0.1468	non-significant	0.536068	-1.72786	-0.359148	non-significant	0.0250903	3.02877	1.00541	up	0.99999	-1.09211	-0.191972	non-significant
MC4R	ENSG00000166603	0.999995	-1.88383	-0.380126	non-significant	0.864501	-0.569738	-0.148701	non-significant	0.000420697	-5.02782	-2.58473	down	0.143307	-2.10548	-1.42906	non-significant	0.550335	-2.83094	-1.01461	non-significant
BUD13	ENSG00000137656	0.999995	1.88335	0.0593528	non-significant	0.809894	0.756459	0.0393228	non-significant	0.549033	1.6838	0.119409	non-significant	0.0458752	-2.73455	-0.28692	down	0.99999	1.55137	0.0844745	non-significant
AL162231.4	ENSG00000261215	0.999995	1.88273	0.114926	non-significant	0.873695	-0.540543	-0.0393801	non-significant	0.884374	-0.663503	-0.100256	non-significant	0.0116693	3.34969	0.708587	up	0.743127	2.45293	0.298213	non-significant
TMSB15B	ENSG00000158427	0.999995	-1.88249	-0.131841	non-significant	0.0302278	-3.80918	-0.301717	down	0.952704	-0.349122	-0.0517003	non-significant	0.102134	-2.3071	-0.440276	non-significant	0.592236	-2.75714	-0.346048	non-significant
IFT20	ENSG00000109083	0.999995	1.88093	0.0905651	non-significant	0.365699	2.00743	0.105564	non-significant	0.402864	2.05665	0.199941	non-significant	0.0129605	3.30854	0.437509	up	0.99999	-0.0206874	-0.00154093	non-significant
TRAF3	ENSG00000131323	0.999995	-1.87393	-0.0852882	non-significant	0.979872	0.105749	0.00480765	non-significant	0.682972	1.32762	0.128595	non-significant	0.00987694	-3.41845	-0.469871	down	0.99999	0.867019	0.0774452	non-significant
PPP4R2	ENSG00000163605	0.999995	1.87381	0.0755142	non-significant	0.614607	1.29642	0.0590674	non-significant	0.810884	0.922404	0.0843585	non-significant	0.0110947	-3.37306	-0.449103	down	0.982998	1.96636	0.146071	non-significant
EDA2R	ENSG00000131080	0.999995	1.87221	0.162659	non-significant	0.112952	3.05554	0.344111	non-significant	0.974943	-0.219072	-0.0443518	non-significant	0.0266031	2.99842	0.748019	up	0.99999	0.864305	0.107374	non-significant
AC091825.3	ENSG00000280047	0.999995	1.86968	0.119898	non-significant	0.569139	1.41464	0.116143	non-significant	0.888987	0.643016	0.0981557	non-significant	0.007376	3.52798	0.844825	up	0.99999	0.385539	0.0434257	non-significant
H2BU1	ENSG00000196890	0.999995	-1.86583	-0.103559	non-significant	0.194535	-2.65353	-0.22446	non-significant	0.84929	0.796955	0.114306	non-significant	0.000918468	4.25205	0.989962	up	0.99999	0.540217	0.0557514	non-significant
OVGP1	ENSG00000085465	0.999995	1.86306	0.129982	non-significant	0.656931	-1.19064	-0.102783	non-significant	0.97978	-0.189575	-0.0372066	non-significant	0.00120287	4.17227	0.884328	up	0.99999	0.96346	0.125942	non-significant
CCDC60	ENSG00000183273	0.999995	1.86134	0.384823	non-significant	0.948706	0.256396	0.0601247	non-significant	0.994065	0.085995	0.0461536	non-significant	0.0345887	2.87612	2.0897	up	0.99999	1.1018	0.399097	non-significant
FRMD4B	ENSG00000114541	0.999995	-1.86097	-0.166211	non-significant	0.0608647	-3.46745	-0.322547	non-significant	0.955329	0.340012	0.0602109	non-significant	0.000483397	-4.45547	-1.09765	down	0.99999	0.301403	0.0482382	non-significant
AC073052.1	ENSG00000228446	0.999995	1.85732	0.141966	non-significant	0.830741	0.685151	0.077105	non-significant	0.963972	-0.291472	-0.102233	non-significant	0.00546258	3.63984	1.37999	up	0.99999	1.25881	0.168131	non-significant
SPTBN2	ENSG00000173898	0.999995	-1.85575	-0.082151	non-significant	0.662292	-1.1753	-0.090318	non-significant	0.986428	0.135774	0.0159178	non-significant	0.0451691	2.7422	0.545061	up	0.99999	-0.743404	-0.0602143	non-significant
TACC3	ENSG00000013810	0.999995	-1.85553	-0.276448	non-significant	0.673297	-1.14669	-0.164111	non-significant	0.841696	0.822115	0.276557	non-significant	0.0282938	-2.96739	-1.36559	down	0.99999	1.01053	0.255211	non-significant
ATP9A	ENSG00000054793	0.999995	-1.85447	-0.119921	non-significant	0.953284	-0.234479	-0.0177874	non-significant	0.627341	-1.47737	-0.206767	non-significant	0.0449422	-2.74494	-0.58286	down	0.877257	-2.14222	-0.214189	non-significant
BUB1B	ENSG00000156970	0.999995	-1.8544	-0.320201	non-significant	0.645929	-1.22185	-0.182255	non-significant	0.290651	2.36962	0.929809	non-significant	0.000547247	-4.41482	-2.40586	down	0.99999	1.6732	0.481456	non-significant
AL161938.1	ENSG00000261411	0.999995	1.85424	0.40284	non-significant	NA	0.0916709	0.0237787	non-significant	NA	1.53801	0.806191	non-significant	0.0113141	3.36317	2.39846	up	0.99999	-0.0402985	-0.0163581	non-significant
MAB21L2	ENSG00000181541	0.999995	-1.85305	-0.338091	non-significant	0.939951	-0.295338	-0.0614142	non-significant	0.169187	-2.79033	-1.08153	non-significant	0.0189577	3.14963	1.428	up	0.329809	-3.49687	-0.99094	non-significant
RUFY2	ENSG00000204130	0.999995	1.8492	0.0748633	non-significant	0.773416	-0.874137	-0.0419694	non-significant	0.906456	0.56344	0.0523393	non-significant	0.007086	3.54481	0.487478	up	0.99999	1.57823	0.112863	non-significant
SRSF2	ENSG00000161547	0.999995	-1.84837	-0.101465	non-significant	0.758701	-0.909374	-0.0486971	non-significant	0.805323	0.951127	0.121379	non-significant	0.0172396	-3.18818	-0.565875	down	0.99999	-0.233766	-0.0203024	non-significant
AC093866.1	ENSG00000251095	0.999995	1.84578	0.223879	non-significant	0.454792	1.72518	0.29829	non-significant	0.345305	2.20239	0.75859	non-significant	0.00222316	3.9669	1.2109	up	0.99999	-0.320946	-0.0666433	non-significant
AC068700.2	ENSG00000286675	0.999995	1.84467	0.137226	non-significant	0.932993	0.317982	0.0358086	non-significant	0.957616	0.329914	0.0840795	non-significant	0.0216268	3.09226	1.11649	up	0.99999	-1.70454	-0.249468	non-significant
SPEGNB	ENSG00000286095	0.999995	1.84439	0.305256	non-significant	0.483808	1.65238	0.380661	non-significant	0.820255	0.898845	0.48139	non-significant	0.0379972	2.82678	1.77505	up	0.99999	1.5303	0.485967	non-significant
ZFP64	ENSG00000020256	0.999995	-1.84243	-0.0687078	non-significant	0.700303	1.07014	0.0421368	non-significant	0.30905	-2.30852	-0.194242	non-significant	0.0193318	-3.14015	-0.339972	down	0.99999	-0.58868	-0.0323599	non-significant
LINC01414	ENSG00000253554	0.999995	-1.83897	-0.142488	non-significant	0.876452	-0.53046	-0.0732483	non-significant	0.0107457	4.09324	0.875375	up	0.175628	-1.97776	-0.511234	non-significant	0.99999	-0.703743	-0.121899	non-significant
CCNF	ENSG00000162063	0.999995	-1.83652	-0.0826987	non-significant	0.650959	-1.20985	-0.066792	non-significant	0.918263	-0.511912	-0.0516573	non-significant	0.00396982	-3.75936	-0.634758	down	0.99999	1.48169	0.1365	non-significant
AC055811.3	ENSG00000266498	0.999995	1.83488	0.197098	non-significant	0.993103	0.0387295	0.00578055	non-significant	0.805769	0.942739	0.461585	non-significant	0.0158465	3.22321	1.58544	up	0.99999	-0.365452	-0.0760979	non-significant
AL035252.4	ENSG00000277938	0.999995	1.83282	0.136291	non-significant	0.961786	0.198642	0.0172451	non-significant	0.235437	-2.54852	-0.422684	non-significant	3.73663e-05	5.15716	1.11935	up	0.99999	0.919933	0.127266	non-significant
ZFAND2B	ENSG00000158552	0.999995	1.83256	0.0913882	non-significant	0.756488	0.917355	0.0527542	non-significant	0.723674	1.20734	0.137492	non-significant	0.0324805	2.9038	0.41654	up	0.99999	0.720014	0.0556394	non-significant
CDCA8	ENSG00000134690	0.999995	-1.83154	-0.401186	non-significant	0.494405	-1.62838	-0.323875	non-significant	0.890424	0.635061	0.323677	non-significant	0.0104235	-3.3973	-2.2272	down	0.99999	1.17629	0.433089	non-significant
AC090241.2	ENSG00000270112	0.999995	-1.82935	-0.254135	non-significant	0.250917	-2.41956	-0.384455	non-significant	0.982168	-0.161989	-0.0467705	non-significant	0.0192599	3.14165	1.35113	up	0.99999	0.540565	0.168571	non-significant
B3GLCT	ENSG00000187676	0.999995	-1.82896	-0.224389	non-significant	0.952391	-0.23741	-0.0273684	non-significant	0.924088	0.489392	0.12419	non-significant	0.00841777	-3.48082	-1.21308	down	0.99999	-0.472457	-0.0879951	non-significant
FGFR1OP	ENSG00000213066	0.999995	1.82734	0.0448711	non-significant	0.860775	0.582505	0.0201238	non-significant	0.957089	0.33412	0.0221431	non-significant	0.0290373	-2.95443	-0.293068	down	0.69612	2.53667	0.150097	non-significant
HNRNPA3	ENSG00000170144	0.999995	1.82615	0.0790258	non-significant	0.979907	-0.105258	-0.00418933	non-significant	0.889476	-0.640236	-0.0580743	non-significant	0.000473949	-4.4602	-0.565264	down	0.99999	0.46026	0.0307937	non-significant
TKTL1	ENSG00000007350	0.999995	-1.82494	-0.712493	non-significant	0.412081	-1.86262	-0.58068	non-significant	0.936509	0.441341	0.373086	non-significant	0.0202184	-3.1207	-3.7151	down	0.99999	0.529725	0.30831	non-significant
CNIH1	ENSG00000100528	0.999995	1.82472	0.0657154	non-significant	0.349819	2.06631	0.0952793	non-significant	0.727564	-1.19566	-0.0912402	non-significant	0.0103989	-3.39828	-0.363816	down	0.99999	-0.787006	-0.0450678	non-significant
MIR193BHG	ENSG00000262454	0.999995	-1.82459	-0.120059	non-significant	0.914898	0.400838	0.0393711	non-significant	0.0289229	-3.75204	-0.526185	down	0.00407239	3.74994	0.718882	up	0.99999	-1.52645	-0.219361	non-significant
GSTO2	ENSG00000065621	0.999995	1.82079	0.193601	non-significant	0.415395	-1.85299	-0.261896	non-significant	0.997857	0.0421962	0.0116194	non-significant	0.00924949	3.44353	1.12402	up	0.939012	2.04759	0.354392	non-significant
SEC61A2	ENSG00000065665	0.999995	1.81883	0.0607867	non-significant	0.65174	1.20724	0.0654225	non-significant	0.636486	-1.45185	-0.139222	non-significant	0.0352153	2.86859	0.35126	up	0.702019	-2.53066	-0.17138	non-significant
ARMH4	ENSG00000139971	0.999995	-1.81551	-0.0832772	non-significant	0.482073	-1.65679	-0.0934175	non-significant	0.456422	-1.91908	-0.250044	non-significant	0.000716163	-4.33351	-0.73139	down	0.99999	-1.46837	-0.129366	non-significant
HOXB9	ENSG00000170689	0.999995	-1.81488	-0.543892	non-significant	0.837577	-0.665487	-0.166166	non-significant	0.771239	1.06102	0.690264	non-significant	0.0117531	-3.34676	-2.50366	down	0.955403	-2.00902	-0.869494	non-significant
SOCS4	ENSG00000180008	0.999995	1.81389	0.0662576	non-significant	0.643286	1.22907	0.0614931	non-significant	0.985616	-0.140114	-0.0157045	non-significant	0.0103791	-3.39916	-0.475765	down	0.692155	2.55153	0.204495	non-significant
PTPRG	ENSG00000144724	0.999995	-1.81197	-0.131866	non-significant	0.758159	-0.910217	-0.0698914	non-significant	0.961792	-0.311911	-0.0515582	non-significant	0.00306159	-3.85108	-0.906967	down	0.99999	-0.198211	-0.0237262	non-significant
INCENP	ENSG00000149503	0.999995	-1.80961	-0.117212	non-significant	0.457022	-1.71866	-0.13653	non-significant	0.978141	-0.201173	-0.0340065	non-significant	0.00829804	-3.48616	-0.749467	down	0.99999	0.383175	0.0516174	non-significant
LRRC4	ENSG00000128594	0.999995	-1.80748	-0.102225	non-significant	0.255516	-2.4037	-0.18272	non-significant	0.942794	0.401453	0.0567722	non-significant	0.0265601	-2.9992	-0.556645	down	0.99999	0.874507	0.0863672	non-significant
KMT2E-AS1	ENSG00000239569	0.999995	1.80709	0.127815	non-significant	0.916686	-0.390044	-0.0357387	non-significant	0.709934	-1.24321	-0.268516	non-significant	0.00286962	3.87653	0.933486	up	0.99999	1.1193	0.152785	non-significant
URI1	ENSG00000105176	0.999995	1.80668	0.0433531	non-significant	0.389931	1.92784	0.0667254	non-significant	0.124682	-2.98617	-0.182687	non-significant	0.0341486	-2.88127	-0.206302	down	0.951247	2.02112	0.0964028	non-significant
EPS8L2	ENSG00000177106	0.999995	1.80658	0.167517	non-significant	0.6388	1.24194	0.135099	non-significant	0.581144	1.59887	0.349399	non-significant	0.0074703	3.52424	1.02099	up	0.99999	0.841971	0.138388	non-significant
SYNJ1	ENSG00000159082	0.999995	1.80632	0.060033	non-significant	0.819925	0.724407	0.039446	non-significant	0.988765	-0.12622	-0.0121295	non-significant	0.00430377	3.7319	0.511591	up	0.99999	1.54656	0.108351	non-significant
NEUROG1	ENSG00000181965	0.999995	-1.8045	-0.292718	non-significant	0.112276	-3.06055	-0.722231	non-significant	0.877181	0.682475	0.373029	non-significant	0.00524699	-3.65554	-2.37579	down	0.99999	-0.428433	-0.122426	non-significant
PLK4	ENSG00000142731	0.999995	-1.80262	-0.27294	non-significant	0.807887	-0.761451	-0.118873	non-significant	0.959916	0.320554	0.113419	non-significant	0.033249	-2.89293	-1.45416	down	0.937549	2.05085	0.603055	non-significant
LINC01484	ENSG00000253686	0.999995	-1.80126	-0.286126	non-significant	0.989255	-0.0618197	-0.00926565	non-significant	0.993121	0.0966492	0.0340188	non-significant	0.00233868	-3.94934	-1.57828	down	0.99999	-0.113311	-0.026712	non-significant
STPG2	ENSG00000163116	0.999995	1.79998	0.174579	non-significant	0.964786	-0.186274	-0.0251195	non-significant	0.739545	-1.15231	-0.382979	non-significant	0.0154355	3.23477	1.44271	up	0.99999	0.312821	0.0568164	non-significant
CENPO	ENSG00000138092	0.999995	-1.79946	-0.119609	non-significant	0.726565	-1.00415	-0.076654	non-significant	0.993897	0.0877102	0.0150094	non-significant	0.00920129	-3.44565	-0.778355	down	0.99999	0.1235	0.0153932	non-significant
AURKB	ENSG00000178999	0.999995	-1.79791	-0.552664	non-significant	0.601049	-1.33443	-0.339034	non-significant	0.9986	0.00749713	0.0053687	non-significant	0.0063469	-3.58615	-3.31259	down	0.99999	0.82102	0.377827	non-significant
LINC01101	ENSG00000280409	0.999995	-1.79437	-0.669096	non-significant	NA	-0.783407	-0.24228	non-significant	NA	1.20808	1.00014	non-significant	0.0458631	-2.73473	-2.51762	down	0.99999	1.42756	0.807325	non-significant
LRP8	ENSG00000157193	0.999995	-1.79329	-0.0487306	non-significant	0.97785	-0.116611	-0.00619763	non-significant	0.614622	1.51406	0.112243	non-significant	0.0445112	-2.74964	-0.417366	down	0.99999	0.453293	0.0253954	non-significant
GUCY1A1	ENSG00000164116	0.999995	-1.79313	-0.171612	non-significant	0.635524	1.24939	0.139735	non-significant	0.262825	-2.4592	-0.498761	non-significant	0.0286386	-2.96134	-1.05051	down	0.99999	-1.34932	-0.227816	non-significant
KIF2C	ENSG00000142945	0.999995	-1.79197	-0.522166	non-significant	0.493829	-1.63051	-0.414396	non-significant	0.973152	0.22892	0.155987	non-significant	0.011618	-3.35212	-2.92816	down	0.99999	1.32075	0.607595	non-significant
NPAS4	ENSG00000174576	0.999995	1.79142	0.259393	non-significant	0.593106	-1.35477	-0.264276	non-significant	0.80219	-0.96377	-0.40177	non-significant	0.00390422	3.76632	1.70779	up	0.99999	0.243418	0.0589041	non-significant
KIF18B	ENSG00000186185	0.999995	-1.79136	-0.543343	non-significant	0.700052	-1.07063	-0.261619	non-significant	0.808214	0.931483	0.630079	non-significant	0.000357813	-4.54397	-3.9969	down	0.99999	0.755339	0.331867	non-significant
MMP10	ENSG00000166670	0.999995	-1.7912	-0.476474	non-significant	0.987465	0.0720569	0.0199528	non-significant	0.947162	-0.382239	-0.197725	non-significant	0.0227562	3.07023	2.1452	up	0.420754	-3.18925	-1.37297	non-significant
ZNF503-AS2	ENSG00000237149	0.999995	-1.79091	-0.264165	non-significant	0.823902	-0.711328	-0.0987269	non-significant	0.682972	1.32725	0.488247	non-significant	0.0496652	-2.69438	-1.20114	down	0.99999	-0.602585	-0.146549	non-significant
GPR158	ENSG00000151025	0.999995	1.79065	0.127633	non-significant	0.257998	2.39642	0.226991	non-significant	0.852629	-0.783081	-0.137989	non-significant	0.00343162	3.81195	0.876079	up	0.99999	0.576983	0.0728791	non-significant
ARHGAP36	ENSG00000147256	0.999995	1.79	0.42358	non-significant	0.72128	-1.01637	-0.215082	non-significant	0.843882	-0.817575	-0.363406	non-significant	0.0363998	2.85057	1.91439	up	0.99999	-0.893688	-0.314974	non-significant
SOX18	ENSG00000203883	0.999995	-1.78866	-0.326582	non-significant	0.91051	-0.417136	-0.0887202	non-significant	0.000584885	4.94445	2.07982	up	0.863339	0.349617	0.25816	non-significant	0.99999	-1.86153	-0.628832	non-significant
H2BC15	ENSG00000233822	0.999995	-1.78861	-0.0938953	non-significant	0.855765	0.597564	0.0432144	non-significant	0.962859	-0.299518	-0.04263	non-significant	0.0374604	2.83518	0.626376	up	0.99999	0.091945	0.0108838	non-significant
AL662844.4	ENSG00000272501	0.999995	1.78749	0.166573	non-significant	0.452285	1.73231	0.206109	non-significant	0.801407	0.965558	0.222189	non-significant	0.0357697	2.85944	0.883364	up	0.99999	-0.811891	-0.137472	non-significant
RPS6KA3	ENSG00000177189	0.999995	1.7848	0.0958016	non-significant	0.293162	2.27206	0.124066	non-significant	0.0690098	-3.32694	-0.401127	non-significant	0.0127141	-3.31515	-0.589997	down	0.99999	0.435635	0.0326799	non-significant
ZNF322	ENSG00000181315	0.999995	1.7842	0.0705216	non-significant	0.471997	1.67967	0.0780576	non-significant	0.979989	-0.182144	-0.0152607	non-significant	0.0296531	-2.94553	-0.368308	down	0.99999	1.10027	0.0737171	non-significant
COA6-AS1	ENSG00000231663	0.999995	1.78392	0.214128	non-significant	0.827119	0.70077	0.101965	non-significant	0.941162	-0.411493	-0.147411	non-significant	0.0252827	3.02427	1.30016	up	0.99999	-0.610119	-0.129788	non-significant
NEUROD4	ENSG00000123307	0.999995	-1.78308	-0.320429	non-significant	0.250917	-2.42466	-0.574973	non-significant	0.705736	1.25402	0.619517	non-significant	0.000432844	-4.48821	-2.63488	down	0.99999	-0.280299	-0.0896725	non-significant
AC124303.2	ENSG00000280234	0.999995	-1.78209	-0.135218	non-significant	0.964305	0.188528	0.0210322	non-significant	0.993346	-0.0924129	-0.0217295	non-significant	0.000338218	4.55724	1.49934	up	0.99999	-0.400045	-0.074648	non-significant
TNFSF9	ENSG00000125657	0.999995	1.78091	0.170717	non-significant	0.164495	2.77998	0.42122	non-significant	0.233876	2.5586	0.558684	non-significant	1.00754e-08	6.92992	2.20292	up	0.99999	-1.75374	-0.261461	non-significant
EVI5L	ENSG00000142459	0.999995	-1.78024	-0.0743032	non-significant	0.827119	-0.700984	-0.0443503	non-significant	0.852441	-0.784518	-0.0849997	non-significant	0.0376185	2.83285	0.450403	up	0.788873	-2.34195	-0.193508	non-significant
THSD7A	ENSG00000005108	0.999995	-1.77794	-0.237681	non-significant	0.937021	-0.305268	-0.0381826	non-significant	0.998418	-0.0134704	-0.00370094	non-significant	0.0407772	-2.79207	-1.06767	down	0.99999	-0.178077	-0.0352513	non-significant
PDPN	ENSG00000162493	0.999995	-1.77604	-0.393841	non-significant	0.812453	-0.751391	-0.142163	non-significant	0.912764	0.535057	0.283917	non-significant	0.0439809	-2.75529	-1.73986	down	0.99999	1.18771	0.40577	non-significant
CNGA4	ENSG00000132259	0.999995	1.77446	0.239935	non-significant	0.876314	-0.531229	-0.0756191	non-significant	0.942642	-0.402516	-0.127908	non-significant	0.0174808	3.18282	1.42322	up	0.99999	-0.446279	-0.105018	non-significant
ESCO2	ENSG00000171320	0.999995	-1.77237	-0.49068	non-significant	0.674818	-1.14242	-0.277037	non-significant	0.962977	-0.298411	-0.186701	non-significant	0.00568883	-3.62586	-2.94483	down	0.99999	1.22197	0.54535	non-significant
CCNB1	ENSG00000134057	0.999995	-1.77078	-0.329156	non-significant	0.640946	-1.23473	-0.203049	non-significant	0.907753	0.559486	0.230765	non-significant	0.020178	-3.12155	-1.76112	down	0.99999	0.448992	0.135719	non-significant
NDRG2	ENSG00000165795	0.999995	-1.76994	-0.0922971	non-significant	0.0167854	-4.28265	-0.309172	down	0.938678	0.422919	0.054424	non-significant	0.986494	0.0363704	0.00541122	non-significant	0.99999	0.0124371	0.00168719	non-significant
RNU6-6P	ENSG00000272055	0.999995	-1.76925	-3.18258	non-significant	0.894948	-0.475435	-0.951742	non-significant	0.97981	0.187916	0.681921	non-significant	0.00195853	-4.01265	-18.8069	down	0.99999	0.104201	0.224498	non-significant
ENPP5	ENSG00000112796	0.999995	1.76528	0.157241	non-significant	0.743741	0.951723	0.0931859	non-significant	0.753913	-1.10834	-0.2498	non-significant	0.00834814	3.48377	1.03021	up	0.99999	0.386928	0.0653314	non-significant
MCM2	ENSG00000073111	0.999995	-1.7648	-0.229454	non-significant	0.78427	-0.84011	-0.110479	non-significant	0.799687	0.974497	0.288079	non-significant	0.0113893	-3.36069	-1.31543	down	0.99999	1.1641	0.248246	non-significant
SP3	ENSG00000172845	0.999995	1.76267	0.0652916	non-significant	0.874941	0.535662	0.0242399	non-significant	0.765581	1.07875	0.0767912	non-significant	0.0359648	-2.85578	-0.332351	down	0.662921	2.63023	0.152783	non-significant
KCND1	ENSG00000102057	0.999995	1.76262	0.186783	non-significant	0.974809	-0.139356	-0.0166717	non-significant	0.896078	-0.61175	-0.141369	non-significant	0.0273643	2.98468	0.879294	up	0.99999	1.12427	0.189084	non-significant
XRCC2	ENSG00000196584	0.999995	-1.76212	-0.301374	non-significant	0.531959	-1.52669	-0.236289	non-significant	0.964628	0.287283	0.116418	non-significant	0.00303175	-3.85468	-2.14674	down	0.99999	1.29965	0.393237	non-significant
TNFAIP8L1	ENSG00000185361	0.999995	-1.76157	-0.0985924	non-significant	0.397732	-1.90454	-0.118853	non-significant	0.682761	1.32883	0.168598	non-significant	0.00227754	-3.95885	-0.878261	down	0.99999	-0.203877	-0.0229481	non-significant
LINC02527	ENSG00000227012	0.999995	-1.75818	-1.16109	non-significant	0.0192596	-4.19151	-2.55672	down	0.233642	2.56292	3.50116	non-significant	0.686296	-0.723335	-1.59665	non-significant	0.99999	-1.46617	-1.4209	non-significant
AC010615.2	ENSG00000268119	0.999995	1.75773	0.23636	non-significant	0.798826	-0.794312	-0.107735	non-significant	0.0493741	3.48358	1.21463	up	0.418571	1.29068	0.470742	non-significant	0.99999	1.47043	0.293569	non-significant
AC007613.1	ENSG00000262420	0.999995	1.75707	0.207299	non-significant	0.935507	0.310715	0.0464359	non-significant	0.928771	-0.470612	-0.177593	non-significant	0.0267385	2.99615	1.61696	up	0.99999	-0.0938432	-0.0193419	non-significant
UPP1	ENSG00000183696	0.999995	1.75155	0.0989249	non-significant	0.35705	2.03742	0.156941	non-significant	0.27197	2.42265	0.329905	non-significant	8.70015e-08	6.49564	1.31974	up	0.99999	0.369237	0.0431467	non-significant
PLXDC2	ENSG00000120594	0.999995	-1.75086	-0.222733	non-significant	0.794531	-0.807194	-0.0995933	non-significant	0.6565	-1.40183	-0.38041	non-significant	0.01693	-3.1965	-1.25184	down	0.99999	-0.678596	-0.144348	non-significant
CKAP2L	ENSG00000169607	0.999995	-1.75072	-0.464054	non-significant	0.467751	-1.691	-0.389557	non-significant	0.969761	-0.247502	-0.155554	non-significant	0.0218483	-3.08794	-2.4365	down	0.99999	1.24245	0.545039	non-significant
RBKS	ENSG00000171174	0.999995	1.75064	0.118422	non-significant	0.481899	1.65727	0.135907	non-significant	0.784322	1.02251	0.191298	non-significant	0.000831782	4.2837	1.10813	up	0.99999	0.655323	0.0826459	non-significant
TROAP	ENSG00000135451	0.999995	-1.74644	-0.497727	non-significant	0.758159	-0.910139	-0.220928	non-significant	0.948685	0.371689	0.266702	non-significant	0.0166893	-3.20367	-2.79408	down	0.99999	0.687532	0.313231	non-significant
AC005332.5	ENSG00000277476	0.999995	-1.74522	-0.0963275	non-significant	0.39981	-1.89635	-0.136765	non-significant	0.870412	0.712519	0.0934135	non-significant	0.0435911	2.76052	0.53098	up	0.99999	-1.51092	-0.154563	non-significant
PBK	ENSG00000168078	0.999995	-1.74509	-0.546274	non-significant	0.692649	-1.09273	-0.279895	non-significant	0.947964	0.376366	0.277368	non-significant	0.00795567	-3.50157	-3.17682	down	0.99999	1.1897	0.568429	non-significant
LINC02289	ENSG00000258819	0.999995	1.74405	0.34044	non-significant	0.980099	0.104508	0.0212289	non-significant	0.710115	-1.24224	-0.721224	non-significant	0.0440183	2.75477	1.61854	up	0.99999	1.79749	0.587787	non-significant
ROBO3	ENSG00000154134	0.999995	-1.74401	-0.17054	non-significant	0.589461	-1.36533	-0.18316	non-significant	0.743692	1.1355	0.308975	non-significant	0.0232858	-3.05997	-1.11765	down	0.99999	-0.368861	-0.0661193	non-significant
CKMT1A	ENSG00000223572	0.999995	1.74264	0.0945657	non-significant	0.837824	0.662125	0.0675256	non-significant	0.372952	-2.12866	-0.284096	non-significant	5.22167e-05	5.06565	0.965122	up	0.935845	-2.05209	-0.194146	non-significant
NDUFV2-AS1	ENSG00000266053	0.999995	-1.74118	-0.0966127	non-significant	0.431356	-1.79968	-0.122994	non-significant	0.897249	-0.604355	-0.0961388	non-significant	0.0171748	3.18997	0.727105	up	0.99999	-0.288854	-0.03221	non-significant
UVRAG-DT	ENSG00000255507	0.999995	1.74041	0.193398	non-significant	0.556871	1.45266	0.216808	non-significant	0.852725	-0.781575	-0.293892	non-significant	0.0399306	2.80308	1.43532	up	0.99999	0.744893	0.164462	non-significant
ZNF394	ENSG00000160908	0.999995	1.74017	0.0497212	non-significant	0.844366	-0.641513	-0.0205178	non-significant	0.614622	-1.51332	-0.12938	non-significant	0.0382094	2.82446	0.347695	up	0.99999	1.6375	0.0846316	non-significant
PPP1R9A	ENSG00000158528	0.999995	-1.73861	-0.0818463	non-significant	0.811802	-0.752308	-0.0497741	non-significant	0.425984	-1.99805	-0.226953	non-significant	2.66682e-05	-5.24533	-0.808547	down	0.99999	1.38737	0.116504	non-significant
SPON1	ENSG00000262655	0.999995	-1.73799	-0.512725	non-significant	0.460154	-1.70753	-0.38724	non-significant	0.877181	-0.684172	-0.385183	non-significant	0.00313548	-3.84196	-2.89934	down	0.99999	-1.90162	-0.763102	non-significant
MCM5	ENSG00000100297	0.999995	-1.73784	-0.224627	non-significant	0.823902	-0.709068	-0.0972365	non-significant	0.914531	0.527956	0.169476	non-significant	0.0270964	-2.98982	-1.25131	down	0.99999	0.95103	0.220059	non-significant
AL031710.2	ENSG00000275092	0.999995	1.7362	0.171363	non-significant	0.8644	0.57009	0.081272	non-significant	0.971514	-0.239329	-0.0975678	non-significant	0.0211283	3.10316	1.45169	up	0.99999	1.25653	0.24818	non-significant
CHRM2	ENSG00000181072	0.999995	-1.73435	-0.261228	non-significant	0.556388	1.45516	0.2401	non-significant	0.833737	-0.851938	-0.269527	non-significant	7.90474e-10	7.35526	3.42811	up	0.99999	-0.832438	-0.212197	non-significant
PLA2G4C	ENSG00000105499	0.999995	1.7333	0.183771	non-significant	0.530487	1.52923	0.178124	non-significant	0.982243	0.161588	0.0431133	non-significant	8.12139e-05	4.94782	1.68856	up	0.99999	-0.253614	-0.0442821	non-significant
PLK1	ENSG00000166851	0.999995	-1.73211	-0.275831	non-significant	0.747291	-0.943445	-0.15072	non-significant	0.926756	0.479494	0.184266	non-significant	0.0476375	-2.71593	-1.34028	down	0.99999	1.2064	0.342201	non-significant
POP1	ENSG00000104356	0.999995	-1.73161	-0.126911	non-significant	0.694439	-1.08575	-0.0717471	non-significant	0.79662	-0.984517	-0.167068	non-significant	0.0219415	-3.08564	-0.649142	down	0.99999	-0.63231	-0.0700048	non-significant
TCEAL6	ENSG00000204071	0.999995	1.72957	0.255774	non-significant	0.01688	4.273	0.982094	up	0.47489	1.88108	0.954968	non-significant	0.0585074	2.61148	2.0118	non-significant	0.99999	0.984814	0.30256	non-significant
LINC01275	ENSG00000237595	0.999995	1.72819	0.263545	non-significant	0.808039	0.760476	0.16595	non-significant	0.935426	0.444458	0.239266	non-significant	0.00298021	3.8618	2.27496	up	0.99999	0.543048	0.14374	non-significant
AC022075.1	ENSG00000245648	0.999995	-1.72757	-0.398868	non-significant	0.357147	-2.03682	-0.411724	non-significant	0.751756	-1.11358	-0.576667	non-significant	0.023262	-3.06066	-1.77749	down	0.962239	-2.00313	-0.712029	non-significant
DNASE1	ENSG00000213918	0.999995	-1.72734	-0.0656682	non-significant	0.404231	-1.88452	-0.102991	non-significant	0.978869	-0.196537	-0.0206957	non-significant	0.010623	3.39059	0.464	up	0.99999	0.191249	0.0150226	non-significant
CHD8	ENSG00000100888	0.999995	-1.7266	-0.0353942	non-significant	0.923062	-0.356553	-0.0102243	non-significant	0.600351	-1.54898	-0.0713157	non-significant	0.0227562	3.07015	0.20754	up	0.99999	0.32178	0.0127952	non-significant
TOPORS	ENSG00000197579	0.999995	1.72623	0.0494423	non-significant	0.587112	1.36993	0.0479646	non-significant	0.539917	1.71764	0.108817	non-significant	0.0455402	-2.73832	-0.266397	down	0.99999	1.9322	0.0972918	non-significant
AC069281.1	ENSG00000225807	0.999995	1.72506	0.246407	non-significant	NA	-1.32384	-0.270156	non-significant	0.658839	-1.39474	-0.681937	non-significant	0.0402378	2.79979	1.31721	up	0.99999	1.35651	0.353884	non-significant
PRELP	ENSG00000188783	0.999995	-1.72498	-0.618674	non-significant	0.0283162	-3.87416	-1.3887	down	0.94795	0.378844	0.377056	non-significant	0.7572	-0.578978	-0.709173	non-significant	0.99999	-0.849375	-0.578849	non-significant
ADPGK-AS1	ENSG00000260898	0.999995	1.72472	0.180547	non-significant	0.975204	0.133247	0.019015	non-significant	0.718372	1.22108	0.422802	non-significant	0.00106807	4.20973	1.95426	up	0.99999	1.43927	0.274892	non-significant
SLC1A2	ENSG00000110436	0.999995	-1.72255	-0.109883	non-significant	0.720964	-1.01706	-0.0900553	non-significant	0.823814	0.885793	0.146951	non-significant	0.0293435	-2.95004	-0.787006	down	0.99999	-1.84411	-0.220876	non-significant
TMEM216	ENSG00000187049	0.999995	-1.72152	-0.0647333	non-significant	0.551563	-1.47041	-0.0759642	non-significant	0.897624	0.602028	0.0644078	non-significant	0.0122029	-3.33162	-0.443072	down	0.99999	0.873069	0.0614586	non-significant
ARL5B	ENSG00000165997	0.999995	1.72134	0.0792293	non-significant	0.315831	2.19263	0.111511	non-significant	0.998418	0.0113241	0.00121455	non-significant	0.0126467	-3.31782	-0.521828	down	0.866067	2.16346	0.162985	non-significant
PCDHGB5	ENSG00000276547	0.999995	-1.7184	-0.303912	non-significant	0.112952	-3.056	-0.591775	non-significant	0.647112	1.42459	0.584228	non-significant	0.000832263	4.28298	2.07715	up	0.452223	-3.08622	-0.945368	non-significant
HKDC1	ENSG00000156510	0.999995	-1.71404	-0.508955	non-significant	0.713294	-1.0363	-0.287278	non-significant	0.988841	-0.126026	-0.084555	non-significant	0.0480148	2.71188	2.64137	up	0.99999	-0.0817883	-0.0403252	non-significant
AC090152.1	ENSG00000167912	0.999995	-1.7131	-0.299375	non-significant	0.368949	-1.99802	-0.296401	non-significant	0.800482	-0.97248	-0.341954	non-significant	0.0304646	-2.93296	-1.49175	down	0.99999	0.238121	0.058167	non-significant
KRT8P46	ENSG00000248971	0.999995	1.71215	0.122644	non-significant	0.751783	0.930266	0.0920563	non-significant	0.909656	-0.554119	-0.117209	non-significant	0.00311383	3.84451	1.13576	up	0.99999	0.536638	0.0650132	non-significant
EHBP1	ENSG00000115504	0.999995	-1.71148	-0.0446776	non-significant	0.661228	1.17814	0.0439357	non-significant	0.805769	0.943666	0.0610584	non-significant	0.00467273	3.70098	0.368546	up	0.99999	-0.831174	-0.045318	non-significant
LINC00921	ENSG00000281005	0.999995	-1.70719	-0.241002	non-significant	0.698436	-1.0762	-0.159888	non-significant	0.179663	-2.75167	-0.949127	non-significant	0.00657903	3.57271	1.66781	up	0.99999	0.0437641	0.0101371	non-significant
CISTR	ENSG00000260492	0.999995	-1.70657	-0.204273	non-significant	0.907817	-0.423698	-0.0759174	non-significant	0.917605	0.515355	0.277029	non-significant	0.0263967	3.00282	1.83427	up	0.99999	-1.09523	-0.28172	non-significant
SLC10A5	ENSG00000253598	0.999995	1.70418	0.104852	non-significant	0.486016	1.64682	0.141749	non-significant	0.880762	0.672029	0.134267	non-significant	0.00437103	3.72719	0.960066	up	0.99999	0.630105	0.0822346	non-significant
CALHM4	ENSG00000164451	0.999995	-1.70336	-0.522749	non-significant	NA	-1.55322	-0.444469	non-significant	NA	0.534305	0.457351	non-significant	0.0359783	-2.85547	-3.6933	down	0.904899	-2.09936	-1.03372	non-significant
IL18R1	ENSG00000115604	0.999995	-1.70314	-0.489617	non-significant	0.355385	-2.04753	-0.52483	non-significant	NA	-0.50164	-0.383613	non-significant	0.037189	-2.83866	-2.45395	down	0.99999	0.518199	0.23421	non-significant
TUBA1B	ENSG00000123416	0.999995	-1.703	-0.0967272	non-significant	0.565251	-1.42753	-0.0718806	non-significant	0.85425	0.773232	0.0876505	non-significant	0.00627609	-3.59027	-0.649767	down	0.99999	-1.1384	-0.103876	non-significant
C2	ENSG00000166278	0.999995	1.70235	0.175563	non-significant	0.996331	0.0179754	0.00232087	non-significant	0.398179	-2.07147	-0.586427	non-significant	0.0170398	3.19407	1.15159	up	0.99999	1.26236	0.24753	non-significant
CENPE	ENSG00000138778	0.999995	-1.70165	-0.31424	non-significant	0.674818	-1.14055	-0.187765	non-significant	0.910395	0.551254	0.231648	non-significant	0.0107811	-3.38437	-1.85629	down	0.99999	1.28875	0.399342	non-significant
EML1	ENSG00000066629	0.999995	-1.70029	-0.0886223	non-significant	0.228829	-2.51408	-0.155085	non-significant	0.845228	0.809555	0.100589	non-significant	5.02376e-05	-5.07735	-0.815661	down	0.99999	-0.529999	-0.0501841	non-significant
SOX2-OT	ENSG00000242808	0.999995	-1.69827	-0.450099	non-significant	0.250917	-2.42915	-0.609245	non-significant	0.934908	-0.447485	-0.278868	non-significant	0.0255001	-3.01925	-2.40294	down	0.99999	1.18873	0.499969	non-significant
PCLO	ENSG00000186472	0.999995	-1.69717	-0.114119	non-significant	0.593041	1.35491	0.130103	non-significant	0.976619	-0.209969	-0.0349564	non-significant	0.0408117	2.79127	0.674348	up	0.99999	-1.4628	-0.212376	non-significant
AC113410.5	ENSG00000286408	0.999995	1.69366	0.140302	non-significant	0.914961	-0.400214	-0.0336792	non-significant	0.80577	-0.942032	-0.195316	non-significant	0.0387888	2.81694	0.790291	up	0.877257	2.14346	0.260075	non-significant
MYBL2	ENSG00000101057	0.999995	-1.69284	-0.465166	non-significant	0.849801	-0.618575	-0.143304	non-significant	0.998057	-0.0278825	-0.0167459	non-significant	0.0395386	-2.80783	-2.22184	down	0.99999	0.411885	0.170442	non-significant
DDX3X	ENSG00000215301	0.999995	-1.69282	-0.0699633	non-significant	0.542681	-1.49728	-0.0611778	non-significant	0.701641	-1.26487	-0.128661	non-significant	0.0167543	-3.20187	-0.486934	down	0.99999	0.664971	0.047291	non-significant
AP3M1	ENSG00000185009	0.999995	1.69207	0.0391579	non-significant	0.899565	-0.455947	-0.0124967	non-significant	0.505803	-1.81035	-0.108009	non-significant	0.0142781	-3.26726	-0.298379	down	0.99999	0.183328	0.0072234	non-significant
SEMA4B	ENSG00000185033	0.999995	-1.69102	-0.0617595	non-significant	0.396883	-1.90695	-0.113106	non-significant	0.818097	-0.905981	-0.0781945	non-significant	0.0306096	2.93115	0.432121	up	0.99999	0.299535	0.0229654	non-significant
PAX2	ENSG00000075891	0.999995	-1.69095	-0.281124	non-significant	0.347771	2.07566	0.416962	non-significant	0.000170339	5.25177	2.53123	up	0.898074	0.266648	0.211976	non-significant	0.99999	-1.47711	-0.465549	non-significant
TF	ENSG00000091513	0.999995	-1.69077	-0.200285	non-significant	0.562552	1.43758	0.245995	non-significant	0.708859	-1.2466	-0.473871	non-significant	0.03002	-2.93968	-1.11986	down	0.99999	-0.61013	-0.162568	non-significant
KIF1A	ENSG00000130294	0.999995	-1.68947	-0.0604607	non-significant	0.444521	-1.75078	-0.122905	non-significant	0.50992	-1.80263	-0.150562	non-significant	0.00204036	4.00021	0.602002	up	0.779817	-2.35366	-0.165402	non-significant
SMIM7	ENSG00000214046	0.999995	1.68839	0.0454778	non-significant	0.135372	2.92642	0.0905208	non-significant	0.70199	-1.26316	-0.0686058	non-significant	0.00504342	-3.67192	-0.273702	down	0.99999	1.04322	0.0435949	non-significant
CACNG2	ENSG00000166862	0.999995	1.68761	0.10739	non-significant	0.732673	0.982865	0.105136	non-significant	0.0586114	-3.39519	-0.646519	non-significant	0.00136514	4.13013	1.15238	up	0.99999	-1.31977	-0.162517	non-significant
TTK	ENSG00000112742	0.999995	-1.68717	-0.398132	non-significant	0.565251	-1.42675	-0.298918	non-significant	0.699752	1.27231	0.694058	non-significant	0.00609389	-3.59994	-2.53108	down	0.99999	1.3061	0.499505	non-significant
HTR1B	ENSG00000135312	0.999995	-1.68386	-0.260022	non-significant	0.534634	-1.51949	-0.259488	non-significant	0.58516	-1.58957	-0.504189	non-significant	0.0264607	3.00125	1.31359	up	0.99999	-1.09041	-0.302673	non-significant
SEC11A	ENSG00000140612	0.999995	1.68328	0.067423	non-significant	0.463549	1.70186	0.0850077	non-significant	0.862139	-0.745512	-0.0674601	non-significant	0.0142431	-3.2684	-0.396034	down	0.99999	1.85479	0.121957	non-significant
SFXN3	ENSG00000107819	0.999995	1.68294	0.101406	non-significant	0.208055	2.61097	0.207448	non-significant	0.975888	0.215297	0.0303929	non-significant	0.0443318	2.75146	0.536749	up	0.99999	1.48037	0.176101	non-significant
AC004816.1	ENSG00000259153	0.999995	1.68147	0.0835304	non-significant	0.605295	1.32455	0.108508	non-significant	0.593926	-1.56925	-0.18108	non-significant	0.00816673	3.49165	0.64055	up	0.99999	-0.237929	-0.0228767	non-significant
AL356417.3	ENSG00000285492	0.999995	1.68132	0.46259	non-significant	0.224739	2.53511	0.731002	non-significant	NA	2.28473	1.65881	non-significant	0.0105658	3.39264	2.54098	up	0.99999	-0.849097	-0.333654	non-significant
CASD1	ENSG00000127995	0.999995	1.68091	0.0686237	non-significant	0.979907	0.105581	0.00566745	non-significant	0.698478	1.27521	0.109641	non-significant	8.73052e-05	-4.92786	-0.666096	down	0.856897	2.20787	0.161979	non-significant
FBXL5	ENSG00000118564	0.999995	1.68003	0.0441458	non-significant	0.519565	1.55913	0.0482902	non-significant	0.739822	1.15133	0.0687936	non-significant	0.0329924	-2.89647	-0.289296	down	0.99999	1.50145	0.0678182	non-significant
ATP6V1G2	ENSG00000213760	0.999995	1.6798	0.0900124	non-significant	0.806564	0.766412	0.0601233	non-significant	0.918816	0.507438	0.0635497	non-significant	0.00300888	3.85868	0.652578	up	0.99999	-1.07231	-0.100803	non-significant
LGR5	ENSG00000139292	0.999995	-1.67695	-0.36041	non-significant	0.880344	0.519427	0.116197	non-significant	0.899812	0.589871	0.305755	non-significant	0.00916238	-3.44793	-2.31073	down	0.99999	1.88306	0.700924	non-significant
AL450311.1	ENSG00000236154	0.999995	1.67545	0.245907	non-significant	0.863683	0.571587	0.109228	non-significant	0.777038	1.04039	0.56377	non-significant	0.024955	3.03162	1.55465	up	0.99999	0.649913	0.161697	non-significant
CHAF1A	ENSG00000167670	0.999995	-1.67221	-0.194879	non-significant	0.657226	-1.19016	-0.143743	non-significant	0.839765	0.828996	0.228581	non-significant	0.0138515	-3.28022	-1.19349	down	0.99999	0.435288	0.0871191	non-significant
SCN4B	ENSG00000177098	0.999995	1.67027	0.178797	non-significant	0.896057	-0.470734	-0.0629527	non-significant	0.997215	0.0530319	0.0156827	non-significant	0.0023573	3.94658	1.53843	up	0.99999	-0.227601	-0.0438197	non-significant
PLEKHF2	ENSG00000175895	0.999995	1.67002	0.118339	non-significant	0.482117	1.65649	0.12657	non-significant	0.366542	2.14809	0.340264	non-significant	0.038458	-2.82127	-0.612685	down	0.99999	1.31609	0.163537	non-significant
FAM171A1	ENSG00000148468	0.999995	-1.66889	-0.0664813	non-significant	0.94385	-0.27639	-0.0119637	non-significant	0.658509	-1.39539	-0.118608	non-significant	0.00966778	-3.42765	-0.467688	down	0.420754	-3.19284	-0.208348	non-significant
HJURP	ENSG00000123485	0.999995	-1.66863	-0.44385	non-significant	0.649302	-1.21387	-0.285947	non-significant	0.961792	0.311591	0.200119	non-significant	0.0196229	-3.13309	-2.56475	down	0.99999	1.01184	0.439276	non-significant
ONECUT2	ENSG00000119547	0.999995	1.66759	0.120827	non-significant	0.80559	0.771465	0.106853	non-significant	0.959899	-0.321685	-0.0732846	non-significant	3.10547e-06	5.78826	1.43506	up	0.99999	-0.41661	-0.0674756	non-significant
ATP6V1H	ENSG00000047249	0.999995	1.66737	0.054662	non-significant	0.362171	2.0199	0.081913	non-significant	0.592848	-1.57072	-0.13823	non-significant	0.0174983	3.18196	0.435787	up	0.99999	-0.417874	-0.0276974	non-significant
AL450384.2	ENSG00000240291	0.999995	1.66676	0.121747	non-significant	0.896643	-0.467762	-0.0432829	non-significant	0.640956	1.44249	0.327782	non-significant	0.00188378	4.02462	0.961115	up	0.99999	0.965982	0.120614	non-significant
SACM1L	ENSG00000211456	0.999995	1.66587	0.0438826	non-significant	0.786521	-0.833286	-0.0300944	non-significant	0.952704	0.34969	0.0209772	non-significant	0.0439781	-2.75614	-0.334645	down	0.489484	3.00684	0.160334	non-significant
CKS1B	ENSG00000173207	0.999995	-1.66568	-0.270741	non-significant	0.798773	-0.794624	-0.124216	non-significant	0.891632	0.627341	0.228489	non-significant	0.0198398	-3.12906	-1.57404	down	0.99999	0.891582	0.251929	non-significant
PSIP1	ENSG00000164985	0.999995	1.6643	0.0518646	non-significant	0.867002	-0.561575	-0.0270972	non-significant	0.298163	2.34887	0.156493	non-significant	0.0417733	-2.77988	-0.273789	down	0.991236	1.94851	0.116226	non-significant
CCNB2	ENSG00000157456	0.999995	-1.66262	-0.472478	non-significant	0.630017	-1.26008	-0.296728	non-significant	0.937272	0.434447	0.268968	non-significant	0.0181445	-3.16793	-2.64282	down	0.99999	0.906811	0.39714	non-significant
PCDHB11	ENSG00000197479	0.999995	-1.66187	-0.0851121	non-significant	0.624263	1.27218	0.176047	non-significant	0.0240966	-3.8117	-0.930239	down	0.600977	0.899293	0.151523	non-significant	0.99999	-1.08014	-0.1207	non-significant
OTP	ENSG00000171540	0.999995	-1.66054	-0.566847	non-significant	0.769319	-0.884657	-0.268687	non-significant	0.963118	0.298046	0.236605	non-significant	0.0450209	-2.74378	-2.90351	down	0.99999	-0.901222	-0.488165	non-significant
AL139246.5	ENSG00000272449	0.999995	1.65981	0.160433	non-significant	0.80559	-0.771782	-0.128688	non-significant	0.962859	-0.300795	-0.0816738	non-significant	0.002064	3.99557	1.30134	up	0.99999	0.0953297	0.0172782	non-significant
AGAP12P	ENSG00000265018	0.999995	-1.65896	-0.47778	non-significant	0.0175989	-4.24214	-1.25005	down	0.832478	0.856214	0.685135	non-significant	0.597026	0.907431	0.75056	non-significant	0.717399	-2.51437	-1.24487	non-significant
CDCA3	ENSG00000111665	0.999995	-1.65815	-0.198231	non-significant	0.656511	-1.19401	-0.158522	non-significant	0.69173	1.29697	0.387424	non-significant	0.013641	-3.28663	-1.32738	down	0.99999	1.05695	0.235178	non-significant
PLCH2	ENSG00000149527	0.999995	1.65791	0.22339	non-significant	0.786363	0.834117	0.118869	non-significant	0.849915	0.793863	0.214725	non-significant	0.0106812	3.38859	1.30408	up	0.99999	1.52918	0.332005	non-significant
SHROOM3	ENSG00000138771	0.999995	-1.65752	-0.378777	non-significant	0.987501	0.0719247	0.013056	non-significant	0.755294	-1.10527	-0.535239	non-significant	0.0403547	-2.79855	-1.70449	down	0.99999	-0.110644	-0.0364094	non-significant
TRIM67	ENSG00000119283	0.999995	-1.65631	-0.120273	non-significant	0.898218	0.463249	0.0504903	non-significant	0.733321	-1.17591	-0.200578	non-significant	0.00884813	3.46214	0.909094	up	0.990935	-1.94941	-0.276352	non-significant
CDCA4	ENSG00000170779	0.999995	-1.65522	-0.198364	non-significant	0.852806	-0.610177	-0.0717773	non-significant	0.652192	1.41448	0.373076	non-significant	0.0190721	-3.14587	-1.13706	down	0.99999	0.299049	0.0583196	non-significant
AL157827.2	ENSG00000285650	0.999995	1.65453	0.249262	non-significant	0.928666	0.336733	0.0622966	non-significant	0.705306	1.2558	0.630909	non-significant	0.00313176	3.84272	1.98476	up	0.99999	-1.37504	-0.360444	non-significant
[truncated: 3,326 more rows]

## Sheet: S7 Postmortem iPSN overlap
gene_name	gene_id	padj.postmortem	stat.postmortem	lfc.postmortem	direction.postmortem	padj.ipsn	stat.ipsn	lfc.ipsn	direction.ipsn
[truncated: 17 more rows]

[truncated: 7 more sheets: S8 TDP43kd datasets, S9 Splicing iPSMN, S10 Splicing iPSMN subgroups, S11 Splicing Postmortem, S12 Variants iPSMN, S13 Variants Postmortem, S14 fusions]
