# Supplementary material for: Integrated transcriptome landscape of ALS identifies genome instability linked to TDP-43 pathology
Source: Nat Commun. 2023 Apr 20;14:2176. doi: 10.1038/s41467-023-37630-6 (PMC10119258; doi:10.1038/s41467-023-37630-6)
Supplement: Supplementary file 6 — Source Data [file 41467_2023_37630_MOESM6_ESM.xlsx]

## Sheet: Fig 2A
gene_name	pvalue	log2FoldChange
MTCO1P12	3.39117e-16	-1.60103
ADGRG7	1.02999e-09	3.30929
RNASEL	3.58706e-07	0.596246
CHRND	1.63119e-06	-0.608889
TBX5	1.79804e-06	-3.10329
ZNF676	1.8528e-06	3.3438
AC025171.1	1.97521e-06	-0.393706
TMSB15B	3.04816e-06	-0.23842
PTCHD4	3.10634e-06	0.329263
NDRG2	3.163e-06	-0.197076
MTCO2P12	3.81017e-06	-1.44518
MYOG	4.11077e-06	-0.906009
TCEAL6	4.39983e-06	0.614511
TNFRSF10B	6.30406e-06	0.208239
THSD1	6.40107e-06	0.253424
AC120036.4	6.95443e-06	0.467763
POU5F1	7.25199e-06	-1.86576
ISCU	7.82696e-06	0.103
TP53TG3E	1.1401e-05	7.15353
SESN1	1.19912e-05	0.171197
LMO4	1.34535e-05	-0.195902
RRM2B	1.34795e-05	0.202089
SOD2-OT1	1.43898e-05	-0.258717
DACH2	1.75093e-05	-0.471852
CDKN1A	1.84203e-05	0.354237
PCDH12	1.88758e-05	0.798889
FOXN4	2.09439e-05	-0.824948
CROCC2	2.59877e-05	-1.55821
PDE8B	3.03631e-05	-0.427598
OLIG2	3.26403e-05	-0.701432
AC026367.3	3.78742e-05	0.483122
MIR34AHG	3.89523e-05	0.373548
PLIN5	4.00714e-05	-0.465075
OLIG1	4.11122e-05	-0.726081
RPL23AP2	4.21492e-05	1.43181
AACSP1	5.0223e-05	-1.00996
ABL2	5.02998e-05	0.124598
AL450405.1	5.29446e-05	0.810709
PAQR4	5.75678e-05	-0.14236
RPL29P11	5.8184e-05	-0.941137
TNNC2	6.14427e-05	-0.515709
OPCML-IT1	6.18136e-05	-0.498237
FBXO22	7.25686e-05	0.114435
EDA2R	8.23292e-05	0.275878
CACNG5	8.68189e-05	-0.508679
DDX18	9.12305e-05	0.0787903
LNCTAM34A	9.42605e-05	0.362466
ZMAT3	9.77069e-05	0.20057
PRR29	9.99761e-05	-0.40346
TMSB15B	0.000109775	-0.177054
CD70	0.000126918	0.725141
TMEM164	0.000128927	-0.170392
ETV3	0.000131065	0.120022
MDM2	0.000134442	0.157856
ABCD2	0.000139332	-0.34403
AL683807.1	0.000147157	0.475434
ARMH4	0.000150628	-0.142952
DINOL	0.000162089	0.446234
LINC00475	0.000165173	0.582949
TRIAP1	0.00016535	0.115962
HAND2-AS1	0.000171426	1.00837
FAM66B	0.000171577	0.459758
MAFF	0.000179009	0.201496
RAB3GAP2	0.000179394	0.0782089
CACNA1D	0.000186742	-0.293916
AC027644.4	0.000190988	0.519746
WDR13	0.000192271	-0.109134
ZNF442	0.000196278	0.155565
C11orf49	0.000203127	-0.0917668
CTNNBIP1	0.000214592	-0.122637
TUFT1	0.000216839	0.155412
NPPC	0.000221585	0.266693
AC025423.2	0.000224493	0.191381
LINC00491	0.000224586	-0.536508
MRPL18	0.000233892	0.083991
UBL4B	0.000243608	0.874328
AC015871.3	0.000254676	0.134316
ADGRD1	0.000262716	-0.402186
KPNA1	0.000272072	0.0810017
KCNC2	0.000274197	-0.653444
SHPK	0.000274306	-0.121063
PVT1	0.000277304	0.230294
UPK3BL1	0.000283862	-0.368547
GOLT1B	0.000286322	0.187297
DNAAF1	0.000288765	-0.483827
IGSF3	0.000290242	-0.141936
PRELP	0.000298483	-0.845611
UTP25	0.00030601	0.0871043
AC105219.1	0.000311517	0.237028
NUP50-DT	0.000319157	0.127015
DLEC1	0.000325206	-0.519002
TNFSF13B	0.000355225	0.372367
BCL11B	0.000358868	-0.507957
CIITA	0.000361341	0.506323
GADD45A	0.000365519	0.171882
ARRDC3	0.000367766	0.210334
SNHG17	0.000379532	0.184169
TBCD	0.000395729	-0.100081
PCYT1B	0.000403697	-0.245887
MGAT4C	0.000430395	-0.630688
ASCC3	0.000443015	0.114703
MTRNR2L8	0.000451117	1.11837
NGEF	0.00045222	-0.374894
GSTM3	0.000453691	-0.112681
AC022905.1	0.000463406	-0.736448
AP003972.1	0.000467761	-0.469802
SNCAIP	0.000468842	-0.214856
METAP2	0.000477432	0.0964962
THSD4-AS1	0.000478711	-0.716534
FGF19	0.000486306	-0.803904
UPP1	0.00049126	0.173448
EEFSEC	0.000505448	-0.101143
TRMT10A	0.000513396	0.15662
LCN9	0.000519087	1.10165
LINC01881	0.000520717	0.191644
TCEA2	0.000539632	-0.101051
ALG10B	0.000540642	0.315145
DIO3OS	0.000549645	-0.735241
RNF39	0.000550784	0.910781
PDCD6IPP1	0.000556369	0.827607
PPP5C	0.000599277	-0.0568179
FAM120AOS	0.000604536	-0.083085
ZNF880	0.000609817	0.164813
TMC4	0.000614823	-0.651376
LGALS3BP	0.000631602	-0.130388
SPAG8	0.000664197	-0.27043
ITGA6	0.000667303	-0.237357
KLHL41	0.000673686	-0.394815
AC008397.2	0.000678066	0.348228
SCGN	0.000695659	-0.869134
ZNF44	0.000696276	0.10737
DIS3	0.000699696	0.0741709
AC004264.1	0.000708588	0.458713
ZNF841	0.000709777	0.139591
LRRC4	0.000714859	-0.157275
KLHDC8A	0.000715378	-0.216889
HAVCR2	0.000716464	0.322719
HTR1E	0.000724373	-0.740224
AL365256.1	0.000725296	-0.434144
AC011468.1	0.00074439	0.255427
CCNK	0.00075348	0.15205
RPS27L	0.000767052	0.167501
AL365181.3	0.000768624	0.372265
GPM6B	0.000771822	-0.167234
ZBED1	0.000778044	-0.154657
AC068418.2	0.000779508	0.731447
HMGN1P38	0.000788171	0.496974
BBC3	0.00079208	0.200943
SNORD3B-1	0.000792412	-0.865783
SLC19A1	0.000797577	-0.142509
PAOX	0.000801051	-0.182769
CCDC178	0.000827047	-0.428874
CSPG5	0.000828253	-0.202258
AC110285.2	0.000862986	-0.259931
SYNE2	0.000865615	-0.112577
TEKT2	0.000880119	-0.224564
INTS1	0.000883794	-0.115592
CRYZ	0.000886031	0.368216
SLC38A5	0.00089614	-0.362107
AC092969.1	0.00089925	-0.388474
BTLA	0.000900637	0.621759
KMO	0.000902907	-0.918777
OPRD1	0.000905029	0.372792
AC243964.4	0.000914159	9.78726
NEPRO	0.000923169	0.0984755
DDB2	0.000927729	0.25568
INSC	0.000933684	0.557982
MPHOSPH10	0.000938185	0.0905895
NPY5R	0.0009393	-0.603111
DHX29	0.000940661	0.0727323
TMED7-TICAM2	0.000951042	0.307737
SLC29A2	0.000956105	-0.146064
DLG5	0.000958526	-0.0929956
SP8	0.000963459	-0.39998
NAT8L	0.000973643	-0.108844
HNRNPKP4	0.000977653	-0.256587
SBF2	0.000990014	0.14537
LATS2	0.000994262	0.12684
CELSR2	0.00100283	-0.128013
CCDC144B	0.00101455	-0.332852
GALC	0.0010147	-0.132656
SLC5A12	0.00101984	-0.553524
UGCG	0.00102504	0.107736
SNRPGP17	0.00105024	-0.719839
DMAC2L	0.00105487	-0.127378
MT3	0.00108265	-0.504314
CAHM	0.0010957	0.166932
KRT4	0.00112902	-0.975147
BLOC1S2	0.00113316	0.0977477
DPY19L2P4	0.00114822	0.271974
ANK2	0.00115748	-0.13158
ARHGEF7-AS2	0.00115849	-0.178363
AC084782.3	0.00115993	-0.395086
INTS13	0.00118041	0.0877135
ANXA2R	0.00118049	-0.342788
CDH19	0.00119943	0.929405
AC025171.2	0.0012184	-0.609716
ZNF844	0.00125712	0.202217
AL356417.3	0.00126074	0.704116
ST7-AS1	0.00126833	-0.235964
AC022784.1	0.00128822	0.489263
THORLNC	0.00129019	0.657244
HHEX	0.00129286	-0.814751
ACP5	0.00129527	0.481214
MAB21L1	0.00130177	0.700265
TNFSF9	0.00131452	0.284393
HES6	0.00133478	-0.316515
VWA5B1	0.00134735	-0.428906
KCNT1	0.00135031	0.362188
DPP8	0.00136992	0.0700661
NEUROD4	0.0013732	-0.491124
PI16	0.00139659	0.83834
ZNF528	0.00141859	0.230362
SLCO1A2	0.00142265	-0.512775
SHLD2	0.00142462	0.0816926
SLC25A10	0.00142516	-0.197086
CRIP2	0.00142714	-0.183928
FAM157C	0.00144346	-0.282794
PIRT	0.00144367	-0.614813
PYCR3	0.00147694	-0.175645
EIF2AK3	0.0014775	0.108382
AL049779.1	0.0014882	0.440239
AC104521.1	0.00150908	-0.337612
FAT2	0.00151016	0.727502
MPND	0.0015141	-0.115972
PRXL2B	0.00151662	-0.0993538
SNORC	0.0015288	-0.182288
UQCRHL	0.00153158	0.153751
LIMD2	0.00153434	-0.129368
HNRNPA1P35	0.00153749	-0.652845
NEUROG1	0.00156474	-0.481205
CEP85L	0.00156651	0.162447
SLC10A4	0.00157449	-0.259408
AC093620.1	0.00157617	-0.289085
DIO3	0.00157829	-0.543785
ZNF136	0.00158099	0.110282
AC022150.1	0.00158247	0.683958
GPS1	0.00160626	-0.0860184
LINC02864	0.00163369	2.78707
GABRB2	0.00163944	-0.349882
TM7SF2	0.00164725	-0.132914
RBBP5	0.00165804	0.0764716
PCDHGB1	0.00166493	-0.28758
AC019171.1	0.00169194	0.661963
LHX2	0.00170042	-1.08776
VIP	0.0017036	0.98489
AC084036.1	0.00170537	0.27417
AEN	0.00170596	0.166556
CAND2	0.00170915	-0.109061
ARMCX5-GPRASP2	0.00171139	-0.1727
MAPK15	0.00174584	-0.343389
RBM22	0.00176434	0.0698613
SBDS	0.0017657	0.0795294
ADAMTS18	0.00177793	-0.580928
AC107075.1	0.00178161	-0.379027
PTPN20	0.00178401	0.617251
TRAPPC9	0.00179075	-0.100077
MSLN	0.00179345	-0.437591
AC009315.1	0.00180628	-0.302178
SMG1P6	0.0018077	0.253304
DRAM1	0.00181057	0.220551
AC097636.2	0.00181282	0.518046
TUBB4B	0.0018192	-0.140673
ZNF561	0.00182738	0.079756
TXNL1	0.00182887	0.0729523
LINC00884	0.00184326	0.308528
GATD1	0.00187481	-0.117354
TMEM87B	0.00188142	0.262915
OSCP1	0.00189023	-0.126439
MTUS2	0.00191037	-0.229678
TMEM273	0.00193078	0.563403
SH2B3	0.00194326	0.112782
PTCH2	0.0019773	-0.21663
MC4R	0.00197943	-0.501415
FOXF1	0.00198327	1.01532
SH3PXD2B	0.00199843	-0.112765
EDEM3	0.00203139	0.0814827
TMEM201	0.00203387	-0.0859075
CACNA1S	0.00203639	-0.729069
MYCNOS	0.00204279	-0.242082
NADK	0.00206462	-0.0872126
CASC1	0.00206463	-0.247973
TYW3	0.0020723	0.356456
AC083899.1	0.00207562	0.180095
LINC01844	0.00207765	0.236397
SPRY4	0.0020889	0.136289
ARFGAP3	0.00209629	0.086273
PHLDA3	0.00211354	0.143998
POTEKP	0.00213919	-0.847885
CRYM	0.00213921	-0.375211
GATA3-AS1	0.00214256	-0.942433
AC068057.2	0.00214591	0.353919
RASA4	0.00214625	-0.206091
LINC02315	0.00216924	-0.309716
HOXC5	0.00216962	0.270901
NEU1	0.00216974	0.102937
ENO4	0.00217482	-0.263957
API5	0.00220857	0.0574581
FZD5	0.00221037	-0.446165
POU5F1P6	0.00221537	-0.469008
UBXN11	0.00222048	-0.17846
COPB2	0.00222131	0.0849856
MYOM3	0.00223071	-0.717956
MOSPD1	0.00223407	0.111071
BMI1	0.00223672	0.0954771
BAX	0.00224235	0.135359
RPS2P55	0.00228702	-0.586963
ARHGAP31-AS1	0.00229469	-0.346798
CLEC18B	0.00230963	-0.321218
AC091825.3	0.00232418	0.160274
MCRS1	0.00232787	-0.0726764
SATB1	0.00233578	-0.139639
TRPC7	0.00234314	-0.529642
AC093866.1	0.00234965	0.331665
AC091057.1	0.00236761	-0.446342
WDSUB1	0.00237979	0.1146
TSC22D3	0.00239234	-0.116586
SOHLH1	0.00240785	0.541714
AL008628.1	0.0024378	-0.352288
CFAP410	0.002438	-0.100972
PITPNB	0.00243904	0.0573105
NRBF2	0.00246487	0.0792475
NUP58	0.00247882	0.0826161
CASQ2	0.00248143	-0.780642
C2orf66	0.00248556	0.294528
POLR2J3	0.00248649	-0.213944
PPP2R2A	0.00251381	0.110385
NUP50	0.00252148	0.0770589
THAP1	0.00254502	0.102799
AC009312.1	0.00254788	-0.382126
ESPN	0.00255073	-0.417166
LIG4	0.00256883	0.107804
HMOX1	0.00258443	0.23013
SNN	0.00259132	-0.0899811
AC010319.3	0.00261274	0.523988
MYLPF	0.00264083	-0.536547
A2M-AS1	0.00265205	-0.246389
NME5	0.00266711	-0.223914
MCF2L	0.00268039	-0.128584
ARCN1	0.00268337	0.0849016
LRRC75A	0.00269873	-0.189579
SAR1B	0.00270739	0.0921138
BCKDK	0.00271598	-0.0919155
DNAJC1	0.00272077	0.142911
FRMPD2B	0.00273104	0.827182
DLG2	0.00275584	-0.172685
SLC33A1	0.00280114	0.0762549
FDXR	0.00280745	0.16049
TRIM55	0.00280776	-0.646689
AC005277.2	0.00280961	0.804039
M6PR	0.00281235	0.0823951
RABGEF1	0.00283289	0.0599582
AC005225.4	0.0028348	0.26312
HPS5	0.00287267	0.102175
AC113189.4	0.00289005	0.384848
PDZRN4	0.00289162	0.307297
ZNF654	0.0028977	0.0901555
PLPPR4	0.0029013	-0.280984
NOMO3	0.00290605	0.134096
RFX8	0.00292996	0.432221
CPTP	0.00296475	-0.104881
UBE2J2	0.00297106	-0.0600481
HOXD10	0.00301044	-0.767927
AATK	0.0030152	-0.131695
AL928654.1	0.00302261	-0.1899
DHX30	0.00302938	-0.0436421
AC239809.3	0.00305415	0.359439
OBSL1	0.00305947	-0.0969825
NYNRIN	0.00306037	-0.139136
SNTG1	0.00307701	-0.31133
AL132780.1	0.003083	0.371
ZBTB45	0.00308536	-0.0963819
CENPB	0.00313732	-0.12526
CCDC141	0.0031514	-0.612906
AC008875.3	0.00316453	-0.480607
ACOX1	0.00316935	-0.0850147
AC009108.3	0.0031981	0.277281
SMG1P7	0.00320196	0.153717
ALDH8A1	0.00322671	0.260724
SEC24A	0.00322821	0.078983
MYL4	0.00324786	-0.732271
RNMT	0.00326476	0.0945522
RPL23AP53	0.00327207	0.171232
MTHFS	0.00328429	0.184241
AL445433.1	0.00330097	-0.546188
HSD11B1L	0.00331394	-0.105688
MIR100HG	0.00335885	-0.208062
FAM3A	0.00338147	-0.0862655
CUEDC1	0.00339454	-0.126538
AC245100.7	0.00339502	0.295955
AC011773.4	0.00339902	-0.326648
SNORD118	0.00341134	0.781928
SLC16A6	0.00341714	0.265928
AP003784.1	0.0034187	-0.4018
MELTF-AS1	0.00343623	-0.164452
SVIL-AS1	0.00343875	0.510901
SPRY4-AS1	0.00346623	0.214254
FRMPD3	0.00347403	-0.144976
TCEAL5	0.0034753	0.329205
GADD45G	0.00348142	-0.158696
MANSC1	0.00348634	-0.171963
TBX20	0.00350964	-0.623731
TMF1	0.00351862	0.112299
RSPO2	0.00352482	-0.514005
STOML3	0.00352633	-0.791907
TBC1D9B	0.00355411	-0.0852416
RIOK2	0.0035732	0.0900281
BRF2	0.00358611	0.0811949
ABHD12B	0.00359313	-0.621035
SEMA3G	0.00364412	0.437947
KLHL20	0.00365268	0.075446
GUCY1A2	0.00365421	0.21341
CCS	0.00365967	-0.0938543
DNASE1L1	0.00367709	-0.102076
PPHLN1	0.00369048	0.0647882
TBC1D14	0.00369532	-0.0721728
SIGIRR	0.00372506	-0.170049
AC016876.4	0.00374597	-0.322905
MOV10L1	0.00376439	0.577411
ABHD4	0.00376766	0.190685
BLZF1	0.00377458	0.0961285
MAGI1	0.0037761	-0.104967
GSTM4	0.00379694	-0.206949
AC103740.1	0.00380941	-0.639716
DCAF12L2	0.00381216	-0.227094
HYDIN2	0.0038167	0.343684
ZNF614	0.00382345	0.0751579
AC087641.1	0.00382794	-0.212597
KDM7A	0.0038635	0.102897
SLC51B	0.00386609	-0.529794
STIM2	0.00386901	-0.0792539
RAB6C-AS1	0.0038721	-0.235736
CLEC4A	0.00387633	0.370672
AL158801.6	0.00388255	-0.65317
AL356966.1	0.00388775	0.358919
ST6GALNAC5	0.00393385	-0.246211
DZANK1	0.00393727	-0.0891541
SLC14A1	0.00393764	-1.00872
ALK	0.0039392	-0.255103
NHEJ1	0.00395595	0.0771386
PURPL	0.00395686	0.416206
TBR1	0.00396736	-0.649791
ZNF212	0.00396925	0.0796033
ACAN	0.00398866	0.433975
CALHM5	0.00400361	-0.395483
FAM201A	0.00404283	0.348084
SNHG16	0.00406094	0.111487
EOGT	0.00408443	0.201338
EPB41L3	0.00412956	-0.162211
AC124852.1	0.00413965	0.615965
AC018545.1	0.00414964	0.626613
AC016588.2	0.00416225	0.146926
HOXA10-AS	0.00416312	-0.582936
SLC10A5	0.00418687	0.15413
HLA-B	0.00420775	0.24239
FPGS	0.00422576	-0.105718
AC139149.1	0.00423426	-0.209589
CIT	0.00423911	-0.254499
C4B	0.00427105	-0.320102
AC011466.1	0.00432076	0.427991
SBSN	0.00433283	0.336159
SH3GLB2	0.00434104	-0.109409
BUD31	0.00434331	0.0799694
PNMA8B	0.00437917	-0.125786
SYNJ1	0.00444868	0.0899068
GPC1	0.00445265	-0.103903
MAMDC2	0.00445624	0.289799
ZNF497	0.00449769	-0.148408
SHISA9	0.00449773	0.344993
RPA2P3	0.00449952	-0.492357
AP001033.5	0.00450538	0.247722
GGCT	0.0045069	0.0953043
AC106038.1	0.0045092	-0.222348
DLL3	0.00451822	-0.200876
PLA2G4C	0.00452729	0.232055
AC092431.2	0.0045289	-0.47649
AC104232.3	0.00457006	0.624927
FBXO33	0.00457522	0.0866717
LPCAT2	0.00458263	0.312003
AC135586.2	0.00461754	1.02355
SLC18B1	0.00462289	-0.168644
CXCR4	0.00462436	0.250196
DNAJB9	0.00468144	0.12341
ARFGAP2	0.00469443	-0.0623064
AC008555.5	0.00472692	-0.488279
PLPPR3	0.00473174	-0.137519
FAM168A	0.00474398	-0.104263
FAM171A1	0.00476268	-0.0827088
BTBD8	0.00478916	0.15135
AL121757.1	0.00479191	0.793291
CFAP157	0.00480439	-0.357548
PPM1D	0.00481044	0.0830597
ZBTB7C	0.00482643	-0.258572
ITGB6	0.00483216	-0.678408
SHF	0.00483525	-0.119587
CD34	0.00485577	-0.63612
AL157944.1	0.00487557	-0.778362
MACROD1	0.00489317	-0.129879
GPR149	0.00489638	-0.449973
PTH2R	0.00490303	-0.567439
ZNF468	0.00490606	0.148245
LINC00571	0.00491251	0.307145
XPC	0.00491664	0.0838531
GNAT1	0.0049212	0.63618
TTC12	0.00493445	-0.209107
LRRC24	0.00497991	-0.132535
AL158151.4	0.00502357	0.377357
RFLNB	0.00505218	0.1422
ZNF540	0.00506256	0.135775
PCDHB5	0.00506795	0.360125
AC007786.1	0.00511246	-0.308941
OPCML	0.00511647	-0.299547
AC211486.6	0.00512381	-0.394293
AC106820.4	0.00513225	-0.112021
BRAT1	0.00520196	-0.0822175
SEC31A	0.00520659	0.103292
ANKRD18B	0.00521023	0.288615
AMMECR1L	0.00523494	0.0506744
AL358334.2	0.00524094	-0.510216
SLC11A2	0.00526877	-0.0804342
TSPAN14	0.00530229	-0.106854
AC104411.2	0.00530683	-0.58794
C15orf40	0.00532819	-0.108169
OPCML-IT2	0.00535711	-0.508435
DYDC2	0.00536284	-0.316906
G6PC3	0.00536739	-0.0889293
OSBP	0.00536928	0.0781242
SALL3	0.00541288	-0.293197
AL645929.3	0.0054211	-0.324039
SLC25A11	0.00542192	-0.0974394
IGFL4	0.00548317	0.19176
CDC14B	0.00550047	0.107739
C5orf22	0.00554438	0.0705235
AC022137.3	0.00554802	0.170458
ZNF582-AS1	0.00556641	0.184455
AC008119.1	0.00560032	-0.325521
AK7	0.00560881	-0.304856
GALE	0.00560945	-0.115578
RPL36AP15	0.00561583	-0.436326
SORCS3	0.00561732	-0.152347
GLDCP1	0.00562601	-0.33581
TMEM39B	0.0056503	-0.0804536
IP6K2	0.00567164	0.0884692
NELL2	0.00567511	-0.222676
GOLGA5	0.00567763	0.0944137
TAF1D	0.00568342	0.153049
AL139393.3	0.00569051	0.141824
TP53I11	0.00570935	-0.113125
AC087588.3	0.00576785	0.301021
SLC45A1	0.00576956	-0.118333
MYOZ3	0.00578434	-0.230528
LINC01361	0.00578466	-0.699927
CLDN10	0.00578671	-0.720399
VPS28	0.00580173	-0.074526
FTL	0.00580944	0.110078
ZCCHC7	0.00583956	0.0966161
RAD51C	0.00589666	0.100409
RABGGTB	0.00590804	0.092116
COL22A1	0.00602703	0.729716
EDRF1	0.00603049	0.0830766
DENND4A	0.00604784	0.0931103
CREBL2	0.00605802	0.0894063
AGAP7P	0.00607385	-0.563206
FRZB	0.00607759	-0.345103
CSGALNACT2	0.00608942	0.0719813
C6orf223	0.00608999	0.345226
ZNF148	0.00609105	0.0697454
AKAP7	0.00610377	-0.140794
MYCT1	0.00611794	0.743772
AC024941.2	0.00612122	-0.478448
LINC00354	0.00612862	-0.350316
CU639417.1	0.00613238	-0.504554
AC068870.1	0.00614116	-0.409858
CHRNA6	0.0061463	-0.46904
GHITM	0.00614687	0.0699464
KREMEN1	0.00615748	-0.167506
ITCH	0.00616101	0.065708
GJD2	0.00617982	-0.259113
CSDC2	0.00620079	-0.147667
AC105052.4	0.00620845	-0.192289
AL162258.1	0.00622466	0.317881
FAHD2B	0.00625927	-0.0876066
EEF1AKMT4	0.0062598	0.152174
LRRC23	0.00626058	-0.162192
KIF21A	0.00626362	-0.0945461
LINC01719	0.00626745	0.144652
SETD3	0.00627678	0.0691219
PKHD1L1	0.00627689	-0.640184
FGF8	0.00628968	-0.476877
CABYR	0.00629169	0.138069
FAM72B	0.00630348	-0.374733
ENOX1	0.00634501	-0.132218
MACROH2A1	0.00636537	-0.0766314
LINC02739	0.00639156	0.276802
SMARCC2	0.00640126	-0.0520571
TMEM107	0.00640377	-0.113059
AC005225.3	0.00640445	0.364497
TTN	0.00643401	-0.5818
CACNG6	0.00644246	-0.360597
GSTM5	0.00644452	0.626607
PRMT6	0.0064757	-0.120133
MTATP6P1	0.00648636	-0.274561
IGFL2	0.0064942	0.63188
APELA	0.00650346	-0.732833
ZNF513	0.00651514	-0.0816736
PATZ1	0.00654121	-0.0518442
CTBP1-DT	0.00654577	-0.116041
TOR1AIP1	0.00654846	0.0990635
AC105052.1	0.00656533	-0.309853
MLLT1	0.00657809	-0.101869
LGALS4	0.00658093	-0.279136
RNF144A	0.00660286	-0.0836773
LRRCC1	0.0067049	-0.169562
HSPA4L	0.00670924	0.115316
AC092329.4	0.00671563	-0.0866488
FBXW9	0.00673021	-0.100634
AC011462.5	0.00673132	0.191171
YRDC	0.006746	0.0838214
RNF182	0.00675153	-0.253607
F10	0.00676184	-0.358916
ATXN8OS	0.00676283	-0.317634
LINC00303	0.00677475	0.71812
AC005332.4	0.00677796	-0.092857
ASMT	0.00678637	0.460777
AIFM3	0.0067868	-0.261449
AZIN2	0.00680742	-0.127201
LRRC29	0.00681111	-0.142302
DNAJC5G	0.00681549	0.590881
ERICH1	0.00681983	0.0933964
AC009005.1	0.00682468	-0.414721
CCDC27	0.00683401	0.57554
MAPK6	0.00683918	0.0807944
CDC37L1	0.00684627	0.0830443
TUBA1B	0.00685151	-0.113419
NKX2-2	0.00686893	-0.51508
ZNF300	0.0068725	0.357767
FRMD4B	0.00687393	-0.184857
ZNF577	0.00688766	0.116628
WT1	0.00688889	0.927748
PTBP3	0.00689418	0.0691807
MT-ND3	0.00691592	-0.209605
HEXA-AS1	0.0069334	0.190188
CABP7	0.00693982	-0.373151
SLC25A35	0.00697956	-0.167239
WNT4	0.00698347	-0.17516
IP6K3	0.00698826	0.512046
AMER2	0.00699893	-0.138274
AC106864.1	0.00700351	-0.478256
TMEM71	0.00700932	0.451191
OTUB2	0.00701539	-0.0951983
FAT1	0.00702825	0.152979
APOL4	0.00706768	-0.724365
AC078881.1	0.00706856	-0.573382
AL158151.1	0.00709052	0.289278
GTPBP8	0.00710814	0.0647584
TMEM234	0.00712549	-0.0914599
PFKL	0.00712731	-0.0823658
AC091691.3	0.00714815	0.751033
AP001172.1	0.00714932	-0.535536
SLC37A1	0.00717205	-0.108197
ADCY10	0.00717901	0.415769
AL118506.1	0.00724341	-0.148609
C16orf71	0.00725028	-0.26166
MT-CO3	0.00725647	-0.175518
ARVCF	0.00727491	-0.0979198
AC115282.1	0.00728283	-0.2235
AC139795.2	0.00731245	0.125586
MPZ	0.00731391	0.330633
GPAA1	0.00734141	-0.084623
PGPEP1	0.00734178	0.106229
MYO3B	0.00734899	-0.586419
PEX10	0.00736313	-0.0776974
AC022031.2	0.00738936	-0.477866
PLCB1	0.00740265	-0.194112
BBOX1	0.00740564	-0.726264
HTR1D	0.00741796	-0.459938
AC010733.1	0.00743042	0.543943
MAP2K6	0.00751965	-0.119866
SH3GL1P2	0.00753891	-0.523476
PON1	0.00756254	-0.726023
ZNF404	0.00756458	0.173839
AC006206.2	0.00756884	-0.729621
ZNF559	0.00757527	-0.170925
RBM7	0.00758697	0.0837987
SNHG3	0.00759407	0.127404
FAM167A	0.0075948	-0.115469
FLG-AS1	0.00760282	1.03542
CHST10	0.00761951	-0.0791941
PACS2	0.00764156	-0.0855414
MXD1	0.00765139	0.123026
FAM92B	0.00765822	-0.526711
LYRM9	0.0076865	-0.106857
HAP1	0.00768882	-0.167797
CCAR2	0.0076896	-0.0575293
LDLRAD4	0.00771033	-0.31158
LINC00326	0.00771231	0.602556
PHEX-AS1	0.00771377	-0.554515
AC084262.2	0.00772832	0.183879
EML1	0.00773225	-0.107367
CD101	0.00774575	-0.266319
ZNF737	0.00777917	0.152267
PAQR6	0.00778718	-0.144764
AL031719.2	0.00780093	-0.394481
HHATL	0.00781123	0.604474
TUBB3	0.00781661	-0.11904
ANKRD45	0.00782176	-0.247163
AL627171.4	0.00782337	0.29343
TRPA1	0.00782385	-0.568197
AC011944.1	0.00784975	0.636069
FAR2P4	0.00786142	-0.760936
LHX1	0.0079006	0.260047
SPON1	0.00790531	-0.525759
JAKMIP3	0.00791373	0.142815
PTRH1	0.00795293	-0.145157
DCLK2	0.00795472	-0.0997177
PCED1A	0.00797196	-0.0761952
MEP1B	0.00797315	0.561259
AL049775.3	0.00800345	0.556989
AC017048.3	0.00801205	0.320162
AC005014.1	0.00801977	0.326143
AC005537.2	0.00802238	-0.413076
SIRT4	0.00802917	0.137525
KRT17	0.00808062	-0.739811
FXYD3	0.00809093	0.937949
KIRREL1	0.00809218	0.126778
AC244033.2	0.00809309	-0.106861
ABCE1	0.00814474	0.0753404
SCUBE2	0.0081749	-0.248021
ZNF354B	0.00819308	0.0775515
SCML4	0.00820805	0.22973
GNA12	0.00821544	-0.0873308
XCL1	0.00824061	-0.691654
ZNF343	0.00830058	0.0825375
EXOC7	0.0083058	-0.0774218
CNTD2	0.0083276	0.205376
ZNF211	0.00832798	0.0680242
ADAM12	0.00833762	0.212032
POMZP3	0.00835194	-0.171933
C14orf39	0.00835461	-0.416094
DES	0.00837744	-0.486625
NCOA3	0.00837901	0.0825771
MIR31HG	0.0083889	-0.696555
DCAF16	0.0084119	-0.0669359
PHBP13	0.00843161	-0.28361
AL033529.1	0.00845241	-0.240705
AC025887.2	0.00846345	-0.507348
ENSA	0.0084708	0.0580622
IFT20	0.00853422	0.0939651
AC015909.2	0.00853709	0.269672
MINDY2	0.00854943	0.0838611
ACP2	0.00855736	-0.105642
NKILA	0.00855915	-0.225508
TBC1D3E	0.00856219	-2.02842
SOX10	0.0086082	0.880416
MARCHF3	0.00862178	-0.256873
BID	0.00862322	-0.122661
ACTG1P12	0.00868044	-0.372409
AC012146.1	0.00868109	0.130676
AGL	0.0086878	-0.0988087
PIK3IP1-AS1	0.00870681	0.676614
SERPINF2	0.00870773	-0.424301
CFAP97D1	0.00873671	0.245564
ZNF331	0.00876512	0.0947172
RNF126	0.00877138	-0.0757756
NAP1L3	0.00878738	-0.168915
AC073270.2	0.00880571	0.693174
C3orf20	0.00885451	0.380047
C4A	0.00885779	-0.268989
APBA2	0.00887899	-0.0945431
NBEA	0.00889421	-0.140595
RPL21P44	0.00889533	-0.301013
CLN8	0.00891606	0.0907841
AL353608.4	0.00893616	-0.679705
AC009041.3	0.00896238	-0.162405
RIBC1	0.00900037	-0.251555
CCDC88C	0.00900853	-0.147519
SHARPIN	0.00901141	-0.0729135
C14orf28	0.00902001	0.135283
UBE2E2	0.00904439	0.111582
HTR2A	0.00907878	-0.554713
TEDC1	0.00909501	-0.137424
B4GALT7	0.00909654	-0.102876
PDE3B	0.00909856	-0.0991947
LRGUK	0.00911019	-0.190148
POLE3	0.00912722	0.0856026
YPEL5	0.00914375	0.0812561
KCTD17	0.00916404	-0.0800591
MCHR1	0.00916989	0.185905
DND1P1	0.00917421	-0.239524
PRELID1P4	0.00918484	-0.428573
ZNF649	0.00924089	0.0940856
DGCR2	0.00925139	-0.0681613
TCTEX1D2	0.00925428	-0.0834226
PTGDR2	0.00929003	-0.270385
FAS	0.00930897	0.255739
SLC8A3	0.00931967	0.141798
AC063962.1	0.00932487	-0.502664
SFXN3	0.00934814	0.130245
MFSD4A	0.00934932	0.178219
PVRIG	0.00936598	-0.83603
NOL8	0.00937172	0.0768711
GPR37	0.00939382	-0.271476
ZNF383	0.00941244	0.0804724
CSF3R	0.00943363	-0.677509
SWI5	0.00946512	0.0830424
ZNF239	0.00946898	0.202404
NT5M	0.00947231	-0.112738
RGPD3	0.00950198	0.188973
SRP72	0.00950888	0.0594958
CYLD	0.00952021	0.0763187
SAP30BP	0.00953251	-0.0553019
AOC2	0.00954023	0.129127
NSMF	0.00955923	-0.0934067
FGL2	0.00958373	-0.759157
SEC22B4P	0.0095864	0.175104
AL035420.3	0.00960037	0.550805
DHH	0.00960135	0.236313
CDKN2AIP	0.00960478	0.0775627
TNFAIP8L3	0.00961448	0.263103
FAM89B	0.00961942	-0.0920175
PSEN2	0.00963543	-0.130435
DDX50P2	0.00965334	-0.536904
TNFRSF10C	0.00966055	0.292026
UTS2R	0.00967539	-0.391874
TMEM185A	0.00971103	-0.0587287
OPN1SW	0.00972582	-0.464753
FHOD3	0.00974194	-0.0928462
SLC30A1	0.00975266	0.104156
RNPEP	0.00975746	0.0635643
NEK5	0.00975905	-0.374475
SVIP	0.00977721	0.148244
KLHL25	0.00980248	-0.097028
CSNK2A3	0.00981117	-0.187089
LLGL1	0.00983414	-0.104453
ZNF791	0.00984493	0.0760583
PASK	0.00984962	-0.0828116
AC004943.2	0.0098589	-0.108338
FAM66E	0.00986279	-0.380872
ZDHHC8P1	0.00988881	-0.167934
PRR5	0.00990939	-0.132973
DIPK1B	0.00991439	-0.0674977
SLAIN1	0.00992169	-0.0927088
BHLHE23	0.00993529	0.552771
ZNF487	0.0100122	-0.136641
QRFPR	0.0100257	-0.486627
RIPK2	0.0100311	0.100761
LINC01901	0.0100646	-0.478276
LRAT	0.0100833	-0.335174
RGMA	0.0100902	-0.155322
CRAT	0.0101265	-0.0684155
AKAP1	0.0101287	-0.0710721
AC010883.1	0.010133	-0.611873
AL049597.2	0.0101463	-0.155499
PIGQ	0.0101704	-0.0993539
GATA6-AS1	0.0101765	-0.51917
C18orf21	0.0101818	0.0642655
ECHDC1	0.0101863	0.0599323
AP006621.5	0.0102058	-0.175353
NPY1R	0.0102113	-0.359729
LINC02134	0.0102265	-0.434295
CUL2	0.0102485	0.0581106
SNHG21	0.0102568	0.116852
JAG1	0.0102638	0.174897
MED25	0.0102645	-0.0746509
AL928654.2	0.0102666	0.648869
TLR6	0.010281	0.347004
EI24	0.0103184	0.0504425
VLDLR-AS1	0.0103276	0.171041
SOX17	0.010394	-1.06214
AL161662.1	0.0104563	0.68215
TMEM131L	0.0104611	-0.106958
HEXB	0.0104624	0.124514
ZMYM6	0.0104682	0.0652854
CRYAA2	0.0104699	0.639155
AC104041.1	0.0104964	-0.284587
RETREG1	0.0105214	-0.124199
AL049697.1	0.0105387	0.298472
SLC1A2	0.0105421	-0.139768
AC007952.5	0.010545	0.567629
MYF6	0.0105786	-0.551332
ADCK5	0.0105811	-0.130566
FAM204A	0.0105876	0.0595073
PXDNL	0.0106164	0.180498
AL590399.4	0.010619	-0.252256
FGF1	0.0106192	-0.374849
SBDSP1	0.010671	0.0737954
PIP4K2A	0.0106887	0.115568
IRAK2	0.0107347	0.139389
AC012645.1	0.010797	0.248537
FLOT2	0.0108148	-0.0815356
Z99774.1	0.0108185	0.215971
C8orf82	0.0108232	-0.0850752
AL096816.1	0.0108391	0.213326
LINC02302	0.0108396	0.652286
ADPRM	0.0108529	0.0934553
RN7SL164P	0.0108567	-0.546638
CCDC189	0.0108616	-0.139832
DCUN1D5	0.0108696	0.0634984
GYPC	0.0108776	0.204456
LINC01876	0.0108828	-0.260902
CSTB	0.0108926	0.0673075
ALOX15B	0.0109245	-0.729523
ST3GAL3	0.0109378	-0.0630293
GDF15	0.0109798	0.322981
FTSJ3	0.0109882	-0.0915524
ZSCAN31	0.0110135	-0.139283
AL590822.3	0.0110484	-0.170794
AC114810.1	0.0110549	-0.304087
MAOB	0.0110591	-0.386823
CSE1L-AS1	0.0110643	0.464694
HSD17B2	0.0110788	-0.712703
LINC01305	0.0111204	-0.509411
FXN	0.0111471	-0.10184
AC006206.1	0.0111648	-0.805055
NUDT14	0.0111913	-0.112697
TP73	0.0112	-0.417617
LRP5	0.0112207	-0.108232
TNFAIP8L1	0.0112245	-0.111264
NMUR2	0.0112323	-0.402269
NTRK2	0.0112383	-0.231341
PRKAB2	0.0112545	0.100761
OGG1	0.0112748	-0.0665191
ZNF775	0.0112854	-0.0989199
CKB	0.0113107	-0.140757
RAB1A	0.0113137	0.0669103
SSTR1	0.0113269	-0.444351
VSIG1	0.0113307	-0.633836
RNF6	0.0113748	0.0696517
AC073636.1	0.0114008	-0.417137
MRPL20-AS1	0.0114215	-0.0885937
AL590822.2	0.0114313	0.524383
CBLL1	0.0114721	0.0639946
AC008770.4	0.0114723	0.233171
DNAAF3	0.0114898	-0.379892
SOX12	0.0114922	-0.0748269
POU3F2	0.0114997	-0.173185
GPT2	0.0115019	-0.147759
AFTPH	0.0115097	0.0716593
RASA4B	0.0115172	-0.190496
CXorf40B	0.0115308	0.0764301
CEROX1	0.0115384	-0.155478
AC090152.1	0.0115388	-0.293287
NPSR1-AS1	0.0115508	-0.838446
DUSP3	0.0115896	0.0744585
PCGF3	0.0115954	-0.0611935
AC008568.1	0.0116074	1.61082
GPR176	0.0116076	0.165264
AC018761.2	0.0116142	0.672473
LDB1	0.0116422	-0.0457394
AC069213.1	0.0116437	-0.419766
AL031658.2	0.011653	0.235873
CNTNAP4	0.0116689	-0.417329
SOSTDC1	0.0116724	-0.435846
AL353593.1	0.0116863	0.130392
MUC4	0.0116968	-0.552761
MYBPC1	0.0116989	-0.806389
AP000843.1	0.0117253	-0.445482
BLOC1S6	0.0117571	0.0751408
CHP1	0.0117901	0.0712966
IGF1R	0.0118105	0.0936365
ADCY10P1	0.0118222	0.281508
GRIK4	0.0118336	-0.196171
PPP4R3A	0.0118345	0.0527979
PCDH17	0.0118353	-0.21846
AMER1	0.0119547	-0.0835841
LINC00648	0.0119608	-0.325546
LINC02525	0.0119615	0.265161
CER1	0.011966	-0.428577
WHSC1L2P	0.0119804	0.297758
MFSD3	0.0119864	-0.105187
BOLA2-SMG1P6	0.0120069	-0.146118
VASH1	0.0120092	-0.0686775
FKRP	0.0120216	-0.109391
RN7SL751P	0.0120303	-0.386019
LINC00654	0.012037	0.393234
AC011815.2	0.0120604	0.186351
IQCG	0.0120805	-0.125198
SOX3	0.0120838	-0.393959
PCDHB2	0.0121021	-0.125958
AFF4	0.0121147	0.0633363
EPS8L2	0.0121299	0.182184
AC136443.3	0.0121421	0.407255
AL606834.2	0.0121425	-0.287118
DNAJC19P9	0.0121446	-0.594786
IGSF1	0.0121837	-0.217298
IRX2	0.0122016	0.348862
NRSN2	0.0122321	-0.10586
IQCE	0.0122442	-0.103241
AANAT	0.0122661	-0.401604
ZNF763	0.0122766	0.127451
UFM1	0.0123233	0.10469
LRRC3B	0.0123487	-0.25385
AL589765.6	0.0123563	0.221205
AC091736.1	0.0123702	0.345215
RHEB	0.0124397	0.0622251
SNORA75	0.012451	0.690425
CNOT6	0.0124683	0.0680879
AK8	0.012488	-0.196996
ATF6B	0.0124905	-0.068684
STPG3-AS1	0.01256	-0.218661
UBIAD1	0.0126003	-0.0655164
SIT1	0.012606	0.516055
AC012645.4	0.0126225	0.45714
AL008707.1	0.0126506	-0.300101
AC067773.1	0.0126621	-0.642684
NELFB	0.0126719	-0.0616718
AGFG1	0.0126806	0.0545529
NLGN1	0.0126888	-0.107492
FOXG1	0.0127165	-0.84676
RN7SL505P	0.0127375	-0.473709
ASAH1	0.0127511	0.079908
FRMD1	0.0127519	0.484534
AC132217.1	0.0127716	-0.48445
INHA	0.0127759	-0.155915
UBN2	0.0128123	0.116257
VRTN	0.01282	-0.831751
C5orf49	0.012833	-0.204987
AC096887.2	0.0128425	0.218351
C1orf162	0.0128504	0.198268
XPO1	0.012856	0.0702586
LRP3	0.0128568	-0.0828806
CNN2	0.0128808	0.12589
SEC16A	0.012894	0.0559131
UAP1	0.0129031	0.0839751
NAGPA	0.0129141	-0.123901
AL450998.2	0.0129332	-0.0844508
PXK	0.0129344	0.0842334
MTND6P25	0.012957	-0.662518
AL034430.1	0.0129891	5.04137
AC112484.3	0.0129973	-0.239299
TGOLN2	0.0130024	0.0599475
BFAR	0.0130192	0.0624141
AC245407.2	0.0130583	0.241571
SMIM10L2B	0.0130631	-0.094915
TOB1	0.013066	0.108634
TAF5	0.0130691	0.0761179
AL445253.1	0.0131008	-0.312371
AC103855.2	0.0131024	-0.605886
AC090578.1	0.0131089	-0.155024
LINC00607	0.0131126	0.70506
C2orf27A	0.013125	0.107907
RPS27P25	0.0131588	-0.369336
PRKAG2	0.0131669	0.100129
BACH1	0.0132586	0.0935164
NQO2	0.0132713	-0.0921154
TBC1D23	0.0132771	0.0677951
ENPP5	0.013297	0.168705
AC073114.1	0.0132976	0.565998
GCAT	0.0132998	-0.163101
RSPH9	0.0133054	-0.157139
AL031595.2	0.0133075	-0.308822
TMEM216	0.0133095	-0.0773373
SLC17A9	0.0133514	-0.384004
AK2	0.0133568	-0.0732202
COPB1	0.0133875	0.0629003
ZNF432	0.0134238	0.0901055
AC099329.2	0.0134841	0.356171
AL354740.1	0.0134891	0.178147
HERPUD1	0.013494	0.135848
RFPL4B	0.0135372	-0.756668
HDHD5	0.0135411	-0.074071
FAM78B-AS1	0.0135634	0.735306
NPIPA9	0.0135658	0.161012
AC022154.1	0.0135887	0.27187
KLHL26	0.0135894	-0.10074
NPIPB12	0.0135985	0.181547
CLUL1	0.0136115	-0.248132
PPP2R5D	0.0136149	-0.0449449
LINC01721	0.0136358	-0.775123
NDST3	0.0136395	-0.406227
TELO2	0.0136417	-0.0928563
ZC3H15	0.0136668	0.0660029
DCAKD	0.0136675	-0.0667703
HEXD	0.0136793	-0.1062
RNASEH1	0.0136842	0.0471997
ALKBH1	0.0137012	0.0669271
POLR3D	0.013711	0.0963223
OGFOD1	0.0137163	0.0581348
GGNBP2	0.0137222	0.0517524
MMACHC	0.0137268	-0.143639
CDC42EP4	0.0137434	-0.0980494
VGLL2	0.0137476	-0.764648
KIAA1324L	0.0137498	-0.0955798
PPT2	0.013789	0.0880714
AC012313.2	0.0137983	-0.116672
UBTF	0.0138	-0.0833063
EIF4A2	0.0138002	0.0804738
NRIP1	0.0138285	0.118738
NEK2	0.0138556	-0.491038
LPIN1	0.0138638	0.120211
EDN3	0.0138687	-0.529845
MPPED1	0.0138824	-0.345319
ZNF799	0.0139104	0.128495
PIN1	0.0139547	-0.0844658
AC135166.1	0.0139604	-0.718164
AL359649.1	0.0139619	-0.715285
EFTUD2	0.0140009	-0.0606333
SH2D5	0.0140017	0.23811
PGRMC2	0.0140396	0.0985263
KIAA0319	0.014046	-0.171207
INSM1	0.0141039	-0.271438
DNAH5	0.014118	0.231547
DCUN1D4	0.0141204	0.066952
ANKRD36BP2	0.0141429	0.212925
AC233296.1	0.0142112	0.11198
ZNF12	0.0142209	0.0669708
ARF4	0.0142411	0.0808758
AC005154.5	0.0142425	-0.447347
TUBB8B	0.0142808	0.57778
AP002982.2	0.0142843	0.308846
ITGBL1	0.0142884	0.706516
IGF2-AS	0.0143039	-0.316505
RCAN3	0.0143246	-0.136092
SCAT1	0.0143338	0.626207
AC069133.1	0.0143596	0.401853
TMEM229A	0.014366	-0.313184
INCENP	0.0143723	-0.128897
BAG4	0.0144053	0.0725793
STX16-NPEPL1	0.0144056	-0.167252
MTPN	0.0144194	0.0668522
CTDNEP1	0.0144472	0.0679467
BTBD3	0.0144538	-0.107934
AC008687.2	0.0145023	0.584035
APEH	0.0145088	-0.0566173
ARIH1	0.014511	0.069358
RASGRF1	0.0145179	0.207512
SLC25A22	0.0145187	-0.0800105
SKOR1	0.0145213	-0.323431
ZNF281	0.014529	0.0698762
BAIAP2-DT	0.0145411	-0.0816738
FGF20	0.0146106	-0.369547
CBX2	0.0146118	-0.151525
PCNX3	0.0146603	-0.0786039
AC116609.1	0.0146787	0.450945
AC083805.3	0.0146959	-0.446872
AL391497.1	0.0147134	-0.274786
PHEX	0.0147236	-0.247196
AC018475.1	0.0147316	-0.727979
HCG15	0.0147695	-0.280108
ZBTB11	0.0147766	0.070189
CATIP	0.0147872	-0.518624
AL031429.2	0.0148282	-0.53887
SOX30	0.0148511	0.399274
MAGEA4	0.0148985	-2.60347
FAM230A	0.0149183	-0.869213
CRYBA2	0.0149239	-0.572712
LINC00645	0.0149477	0.352838
AC018630.2	0.0149741	-0.0919498
RNASEH2A	0.0149947	-0.155077
IGSF9	0.0150007	-0.0995938
POLR2E	0.0150087	-0.0778153
LINC00235	0.0150097	-0.116843
BRPF3	0.0150684	0.0759412
NDST4	0.0150726	-0.248081
TBK1	0.0150751	0.0544065
SGCD	0.0151052	-0.255133
FUT4	0.0151269	-0.116844
MORN1	0.0151293	-0.102042
FAM133A	0.0151694	-0.204308
AC011374.2	0.0151758	0.383035
ATP23	0.0151867	-0.174543
GCC2	0.0152027	0.0835959
PCDH11X	0.0152313	-0.174256
LINC01164	0.0152526	0.66611
NOP14-AS1	0.0153019	-0.0930366
AL353138.1	0.0153076	0.207874
UHMK1	0.0153128	0.0815421
C15orf65	0.0153451	-0.129733
MAP3K13	0.0154064	0.180948
AC109466.1	0.0154142	-0.325561
LRRC59	0.0154355	0.0650369
ZNF177	0.015439	-0.16145
FAM90A25P	0.0154826	-0.324889
MINDY1	0.0155087	-0.0753677
VCPKMT	0.0155137	0.0759947
ST13P20	0.0155339	-0.505675
DIPK1C	0.0155948	-0.520475
IRF7	0.0156027	-0.140489
GOLM1	0.0156178	-0.08804
STBD1	0.0156571	-0.200753
EGFEM1P	0.015664	-0.273185
SPATS1	0.0156964	0.481541
MAPK8IP1	0.0157044	-0.0932734
BEX3	0.0157049	-0.0811444
AC007378.1	0.0157176	-0.649818
AC026725.1	0.015718	-0.646172
LINC01176	0.0157431	0.243084
RHBDL3	0.0157948	-0.184667
AF131215.7	0.0158025	0.234959
AC006237.1	0.0158381	-0.455544
NPIPA3	0.0158489	0.442928
LCA5	0.0158537	0.0883269
SUSD2	0.0158716	-0.218901
KLHL4	0.0159224	-0.223625
AC012640.6	0.015985	0.33877
LINC02249	0.0160027	-0.306433
ATP6V0A1	0.0160122	0.07685
AC007848.1	0.0160636	-0.635375
AC011446.2	0.0160723	0.446558
PALLD	0.016081	0.10922
OR2A20P	0.0161073	-0.862275
AL137802.2	0.0161092	0.121358
GPATCH2L	0.0161129	0.0632927
OGFOD3	0.016149	-0.0906644
ARNT2	0.0161826	-0.0997035
INSYN2B	0.0161841	-0.239672
AC004080.4	0.0161945	-0.439889
RSPH14	0.0161977	-0.121132
AKAP8	0.0162091	0.0606307
IQCD	0.0162494	-0.139329
OR5AW1P	0.016282	-0.406619
DPPA4	0.0162864	-0.445719
SRP68	0.0163031	0.0541419
GRM5	0.0164018	-0.327447
AXIN2	0.0164667	-0.0870464
HOXD9	0.0165056	-0.340346
RCOR3	0.0165079	0.0594987
PRORSD1P	0.0165105	0.183404
C2orf91	0.0165166	-0.567575
AC107373.3	0.0165369	0.266633
MOSPD3	0.0165562	-0.0752121
FAM86B1	0.0165867	-0.155226
MT1G	0.0165894	-0.839953
ALPK3	0.0166048	0.276329
ACP1	0.0166082	0.0475576
LINC01896	0.0166405	-0.212343
C2orf49	0.0166543	0.0730017
LINC01583	0.0166686	0.606771
SIM2	0.0166748	-0.678699
RNASEH1-AS1	0.0167638	-0.135474
C22orf24	0.0167797	-0.158594
NRGN	0.0167862	-0.284427
AL606970.1	0.0167952	-0.218132
DDX21	0.0168082	0.0670282
LRRC71	0.0168768	-0.630978
RNF212	0.0169219	-0.301726
OASL	0.0169351	0.50293
B4GAT1	0.0169405	-0.0761066
PLXNB1	0.0169502	-0.105995
TMEM220-AS1	0.0169847	-0.246836
ADGRG2	0.016994	-0.355576
PAPPA	0.0169949	0.207071
EPHA3	0.0169966	0.131613
GSG1L	0.0170154	0.349754
VPS16	0.0170552	-0.0579864
FAM72D	0.0170819	-0.421071
AC008496.3	0.0170824	-0.731484
KIRREL3	0.0170829	-0.224591
AC092053.3	0.0170885	0.593636
HYAL3	0.0170914	-0.125255
TMEM53	0.0170967	-0.0886591
TIMM23B-AGAP6	0.0171032	0.105159
CDAN1	0.0171044	-0.0916491
STIMATE-MUSTN1	0.017106	-0.159033
CNN2P3	0.0171146	-1.15412
DDX3X	0.0171337	-0.0712914
PLIN4	0.0171491	-0.223382
PENK	0.0171822	0.455622
AC016907.2	0.0172152	-0.249243
CPE	0.0172816	0.0939794
YY1	0.0172824	0.055294
DST	0.0172936	-0.107333
MFSD2A	0.0173209	0.096838
AC116562.4	0.0173259	-0.420298
PMS2P7	0.0173315	-0.107682
LINC01165	0.017334	-0.268282
ZNF37A	0.0173381	0.137357
RBKS	0.0173422	0.127754
GATA2	0.0173565	-0.415123
PIK3R3	0.0173902	-0.0963706
GABRB1	0.0173903	-0.340509
RPL9P5	0.0173926	0.507646
ADAMTS6	0.0174122	0.205478
TRDN	0.017415	-0.666699
AL592078.1	0.0174233	-0.450349
RPL7P29	0.0174452	-0.711298
FABP5	0.0174921	0.0792779
ZBTB48	0.0175035	-0.0932507
TAGLN3	0.0175212	-0.107409
SEC61A1	0.0175236	0.0704219
DNAH11	0.0175441	-0.342675
ADI1	0.0175445	0.08481
VN1R20P	0.0175514	-0.295941
ARRDC1	0.0175982	-0.121051
HSPA2	0.017629	0.392834
AC021504.1	0.0176601	-0.236637
LAMC2	0.0176771	-0.426429
LY6G5C	0.0176821	-0.224515
MRPS30-DT	0.0177079	-0.136932
DUSP10	0.0177178	0.188341
RET	0.0177197	0.196513
AC010896.1	0.0177281	-0.218156
WFDC1	0.0177461	-0.385898
ZNF765	0.0177636	0.0904148
PODN	0.0177775	-0.284831
MTG2	0.0177848	-0.0585959
RAB5A	0.0177893	0.046562
TMLHE	0.017795	0.0665651
IL10RA	0.017819	0.157586
DVL3	0.0178566	-0.0504202
PCGF7P	0.0178709	0.503952
AL445250.1	0.0178736	-0.497842
COX17	0.0178951	0.0640302
LRCH2	0.0179223	-0.0912452
FRMPD1	0.0179332	-0.201073
LINC02527	0.0179468	-1.14509
RN7SL608P	0.0179492	0.270535
AL139423.1	0.0179525	0.286295
PAQR8	0.0179828	-0.181369
AL138799.1	0.0179885	-0.333504
MYOD1	0.0180359	-0.755032
PIK3R2	0.0181031	-0.069026
SERPINE2	0.0181176	-0.174063
SV2A	0.0181194	0.0985493
DELE1	0.0181204	-0.0748685
UBE2L5	0.0181247	-0.34178
CCDC40	0.0181474	-0.141821
AL118511.1	0.018184	-0.172404
RARS1	0.0182631	0.0530849
C22orf23	0.0182778	-0.14775
SLC7A11-AS1	0.018286	-0.642085
CACNG4	0.0183479	-0.112812
SPATA33	0.0183995	-0.0929963
AC005393.1	0.0184131	0.177838
AKAP10	0.0184221	0.0582319
ARMC5	0.0184306	-0.0830147
AC009022.1	0.0184423	0.115576
AC026620.2	0.0184736	-0.369656
AC079777.1	0.0185012	-0.255644
MUC12	0.0185054	0.256574
B4GALT2	0.0185381	-0.072064
PART1	0.0185427	-0.458967
GPR161	0.0185636	-0.0665595
GRAMD1C	0.0185661	-0.349415
ZNF182	0.0185697	0.0955967
BSPRY	0.0186051	-0.640204
POU6F2-AS2	0.0186221	-0.313146
LRRC3	0.0186268	-0.0942738
ADRB1	0.018628	0.232981
DCLK1	0.0186305	-0.0998567
ULBP1	0.0186368	0.210076
SPPL2B	0.0187263	-0.0944386
AC087222.1	0.0187296	-0.217494
TSFM	0.01873	-0.0685831
AL513318.2	0.018731	-0.278522
AC025253.2	0.0187335	-0.297934
EFNA5	0.0188066	0.135917
FAAP100	0.01881	-0.0874006
BX284668.2	0.0188208	-0.253014
GCNT4	0.01883	0.234485
AQP4-AS1	0.0188583	-0.353361
LRRK2	0.0188715	-0.330486
PRSS27	0.0189019	-0.100921
ACSBG1	0.0189637	-0.355626
RN7SL3	0.0189723	0.367474
AL022170.1	0.0189979	-0.805365
FAM182A	0.019	0.22009
AC078886.1	0.0190378	-0.30846
LINC02019	0.0190605	0.221928
H2AZ2P1	0.0190638	0.247589
TMEM45A	0.0190754	0.12071
CRTC1	0.0190831	-0.083825
CFAP47	0.0191029	-0.363318
MMS19	0.019155	0.0481882
PRKCI	0.0191591	0.061955
VEZF1P1	0.0191661	-0.633663
LRRC41	0.0192458	-0.0414649
TAF7	0.019254	0.0940731
L3MBTL2-AS1	0.0192682	0.304388
RN7SL516P	0.0192796	-0.66067
AL157996.1	0.0192891	0.210232
SHOC2	0.0192907	0.0582905
CLGN	0.0193089	-0.0933041
AC234582.1	0.0193299	-0.36765
KDELR2	0.0193318	0.0896722
AC067968.2	0.0193348	0.243072
NMRK2	0.0193404	-0.455196
NR2F1	0.0193417	-0.119883
NAA25	0.0193497	0.0885466
AP003419.1	0.0193503	1.34464
LZIC	0.0193687	-0.0573511
FSIP2	0.0194455	-0.222885
PCDHB16	0.0194953	-0.183237
ATF3	0.0196366	0.153134
TUBA1A	0.0196948	-0.0933285
LEPROTL1	0.0197114	-0.0619375
IKBIP	0.0197144	0.120911
AC005034.3	0.0197151	0.322394
MOXD1	0.0197808	-0.250762
LINC02453	0.019796	0.427791
AC010931.1	0.0198114	-0.161979
GCNT1	0.0198182	-0.316683
AL157827.2	0.0198213	0.302542
TWISTNB	0.0198227	0.0694816
AC112487.1	0.0198967	-0.604837
HLA-F-AS1	0.0199113	0.465678
SLC18A1	0.019943	-0.432026
LINC01123	0.0199529	0.174843
AC073349.2	0.019964	0.902507
HNRNPKP2	0.0200129	-0.322104
HAND2	0.020033	0.604153
RWDD3	0.0200367	-0.109216
GCGR	0.020074	0.490122
PPP1R1C	0.0200922	-0.259147
AL844892.2	0.0200957	-0.251589
CPA1	0.0201179	-0.600033
TSPAN6	0.0201322	-0.125054
NFYA	0.0201453	0.0888061
AC005329.1	0.0201493	-0.135229
AL109976.1	0.0202274	0.276953
DPP3	0.0202303	-0.0771233
GAMT	0.0202427	-0.0777513
ANO4	0.0202512	-0.291543
AC046185.3	0.0203052	-0.0952083
DIO2	0.020318	-0.401964
AL355312.6	0.0203707	-0.279972
PICALM	0.0204258	0.0479356
AC005828.4	0.0204476	-0.558851
CCNF	0.0204586	-0.0837291
YOD1	0.0204691	0.102004
NBL1	0.0204983	-0.270509
TAFA4	0.0205055	-0.463883
SLC4A3	0.0205146	-0.117216
AC079140.6	0.020516	0.220411
AC025279.1	0.0205284	0.334943
ZSCAN5A	0.0205532	-0.0953883
ZUP1	0.0205771	0.0967635
GUSB	0.0206236	-0.0681307
ZSCAN29	0.0206305	0.0650005
PTGES3P3	0.0206543	-0.312075
PKP1	0.0206942	0.55079
CXCL12	0.0206997	-0.377571
MPI	0.0207155	-0.060397
AC104695.3	0.0207274	0.716058
AP3S1	0.0207563	0.0551776
TADA2A	0.0207608	-0.0753732
GLS2	0.0207614	0.145982
ASPG	0.0207708	0.43649
APCDD1	0.0207814	-0.399828
FOXQ1	0.0207894	-0.504506
SMYD1	0.0208152	-0.62403
ZNF680	0.0208376	0.150968
MIF4GD	0.0208448	-0.0760871
EAPP	0.0209189	0.0629688
AC015712.2	0.0209454	-0.392834
PCNP	0.020984	0.0699934
DGKB	0.0209848	-0.187917
AOC3	0.0210051	0.19909
AC007666.1	0.0210139	0.297088
AL121832.2	0.0210222	-0.107401
AL731533.3	0.0210411	0.465221
BUB1	0.0210453	-0.405088
SH3BP4	0.021066	0.0993777
TEDC2	0.0210764	-0.0882583
LINC00672	0.0210773	0.217056
HPD	0.0211119	0.401866
ESCO1	0.0211352	0.0634879
AP1B1	0.0211929	-0.059624
MYH3	0.0212232	-0.226087
AC093418.1	0.0212527	-0.577525
LINC01277	0.021261	-0.21517
JMJD4	0.0212803	-0.0934083
TMEM26	0.0212815	-0.373131
CALB1	0.0213158	-0.412391
KRT8P4	0.0213618	-0.299059
ERLIN2	0.0214338	-0.0654014
BEST3	0.0214519	-0.539696
AL158206.1	0.0215457	0.106463
ZNF582	0.0215472	0.108905
AC004047.1	0.02155	-0.916836
METTL16	0.0215634	0.0745629
ZBTB21	0.0216223	0.0642378
ZNF10	0.0216388	0.0712717
GBX2	0.0216452	0.207558
EFCAB2	0.0216794	-0.134412
PALM2AKAP2	0.0217122	0.0879184
HS6ST3	0.0217149	-0.263398
ZNF280D	0.021751	0.137334
THUMPD3	0.0217524	0.0776255
OPTN	0.0217657	0.0709098
ZNF559-ZNF177	0.021774	-0.170528
PICART1	0.0217948	0.218348
TMEM238	0.0218219	-0.380309
PALB2	0.0218546	0.0566987
PABPC1	0.0219548	0.0816971
LINC02720	0.0220162	-0.519235
AP003119.2	0.022043	0.246661
SALL2	0.022051	-0.0615275
TPT1	0.0220599	0.0912689
TPTE2P6	0.0220978	-0.406545
LMAN1L	0.0221191	0.677564
CAPN10	0.0221321	-0.0771197
AC093627.5	0.0221765	-0.090656
EPRS1	0.0221789	0.0730582
AC007292.1	0.0221935	-0.154774
AP005018.2	0.022197	-1.05452
MREG	0.0222676	-0.10223
SLCO6A1	0.0222821	-0.492261
ENKD1	0.0223105	-0.0998716
LAMC3	0.0223107	-0.456621
AL136419.3	0.0223534	-0.365311
PEX11A	0.0223952	-0.110731
NOXO1	0.0224044	-0.202189
ADIPOR1	0.0224344	0.0484321
NEB	0.0224456	-0.245264
AC005224.2	0.0224527	0.273057
AL353743.2	0.0224533	-0.128054
AC063947.2	0.0224566	-0.41457
ZNF778	0.0225169	0.0873275
BBOX1-AS1	0.0226147	-0.313525
NXPH4	0.0226314	0.175677
AC015878.2	0.0226502	-0.434361
DDX54	0.0226546	0.108003
CACNA1A	0.0227122	0.145382
CORO1A	0.0227692	-0.114328
MT1X	0.0227822	-0.266054
IRX3	0.0227985	0.181457
PLK3	0.0228	0.100639
TAF3	0.0228091	0.0491589
SCARF1	0.0228654	-0.148415
UCP2	0.0228656	-0.202046
HERC4	0.0228816	0.0773772
YJU2	0.022936	-0.0786302
HS6ST1	0.0229791	-0.104336
CALCA	0.0229811	0.453949
GPR158	0.0229996	0.139078
MYNN	0.0230814	0.072969
AC008415.1	0.0231265	-0.44939
GP1BA	0.023137	0.506562
AL132639.3	0.0231627	-0.47385
AC005609.2	0.0231794	0.385163
AC092661.1	0.0232023	-0.371718
ZNF385A	0.023214	0.14454
SUPT3H	0.0232271	0.0790293
AC026585.1	0.0232434	-0.316992
EPS15	0.0232891	0.0833595
AC005540.1	0.0232956	0.271693
AC078882.1	0.0233176	-0.344328
CNEP1R1	0.0233527	0.0757985
CA7	0.0233796	-0.629987
MRPS35	0.023387	0.061155
AC022034.3	0.023398	-0.511882
LRRC46	0.0234006	-0.272478
HSPA8P11	0.0234204	0.332305
TECPR1	0.0234227	-0.0801107
NBAT1	0.0234574	-0.237174
SPEF1	0.0234588	-0.224984
MCF2	0.0234788	-0.246884
TMCC3	0.0234905	-0.193136
OR9K1P	0.0234983	-0.704378
DUSP1	0.0235277	0.084654
HECW1	0.0235309	-0.130024
RPA2	0.0235839	-0.0941449
CLDN1	0.0236001	-0.272976
WDR43	0.0236002	0.0689756
APOO	0.0236475	-0.111476
LHX1-DT	0.0237156	0.234487
AC016168.4	0.0237221	-0.140151
MTCO2P11	0.0237346	0.544122
AC138028.2	0.0237524	-0.216469
VASP	0.0237898	0.0907774
LINC02253	0.0238154	-0.477562
ZNF317	0.0238831	0.0464646
ACSS3	0.0239392	-0.193805
TIGD2	0.0239735	0.0658275
ASB6	0.0239937	-0.0639629
P2RX3	0.0240413	-0.144312
SF3B2	0.0240618	0.0749285
SLC27A5	0.0240806	-0.0857415
CCDC62	0.0240866	0.122373
CRYBB2P1	0.0240925	-0.125891
STARD6	0.0241054	-0.333747
FAM50B	0.0241137	0.48332
AC133041.1	0.0241704	-0.508221
LRP2	0.024174	-0.443865
LINC01376	0.0241774	0.232186
LINC02321	0.0241826	0.230932
PCSK2	0.0241891	-0.191837
ARL1	0.0241941	0.0821959
AC009271.1	0.0242042	-0.42624
ACOT6	0.0242434	-0.629273
FAM171A2	0.0242441	-0.0848139
AC012417.1	0.0243129	-0.407838
LINC02709	0.0243172	0.27626
SYNPO2	0.0243248	-0.285342
TVP23CP2	0.0243374	-0.318758
HES3	0.0243593	-0.522215
STRAP	0.0243689	0.0611063
AC120042.1	0.02437	-0.724567
CYB5R3	0.024441	-0.0846853
ZNF451	0.0244452	0.0899024
Z69733.1	0.0244842	-0.147043
UHRF2	0.0245073	0.0810049
HTR3A	0.0245497	0.449156
COG6	0.0245516	0.0894494
AL353194.1	0.0245725	-0.211168
HIPK4	0.0245816	0.315576
ACTR2	0.0245911	0.0592414
AL954705.1	0.0246077	-0.286393
SCNN1A	0.0246536	-0.504077
AL445471.2	0.024654	0.692931
POLR2J3	0.0246655	-0.184788
LRRIQ1	0.0247355	-0.197009
AL390728.2	0.0247355	0.252816
AL121936.2	0.0247369	0.580362
AL953883.1	0.0247772	0.435394
AC107886.1	0.0247847	0.405955
CUZD1	0.0247871	0.576674
FAM104B	0.024793	0.0596988
LIF	0.0248085	0.270957
C2orf81	0.0248117	-0.143801
GRAP	0.0248807	-0.203355
AC009163.3	0.0248882	-0.385161
IL34	0.0249036	-0.311682
ZNF124	0.0249264	0.127586
COX10-AS1	0.0249273	0.0748585
PMM2	0.0249371	0.0907845
IQCC	0.0249718	-0.0840856
AC073050.1	0.0249985	-0.277245
KLK6	0.025013	0.492413
GLUD2	0.0250192	-0.193484
AVPR1A	0.0250214	-0.276904
USP43	0.025045	-0.280389
LINC00294	0.0250582	0.0728937
ZNFX1	0.0250833	0.0521446
VPS9D1	0.0251475	-0.102428
TBC1D3	0.0251855	-2.40173
LGI4	0.0251903	0.197822
CCDC117	0.0252025	0.0786438
AC004471.2	0.0252157	0.303375
MARCHF1	0.0252224	-0.258737
SAMD5	0.0252409	0.181856
AL136366.1	0.0252602	-0.516991
SPEGNB	0.0252613	0.310726
PTPRO	0.0252658	-0.15388
AC092171.2	0.025279	0.322471
RRAD	0.0252862	0.231557
AGAP12P	0.0253139	-0.466588
MT-TV	0.0253313	0.611714
CPT1C	0.0253317	-0.0781704
LSMEM1	0.0253392	0.171444
C9orf72	0.025418	-0.0843567
ANKIB1	0.0254641	0.0823166
NDUFAF3	0.0254968	-0.0660065
AC091196.1	0.0255151	0.216296
TBC1D16	0.0255568	-0.0646169
MLN	0.0255874	0.282698
VWA3A	0.0256198	-0.358775
TMEM81	0.0256456	0.100139
ESX1	0.025649	-1.75221
BFSP2	0.0256715	-0.590813
ASB5	0.0257153	-0.915823
AL353660.1	0.0257479	-0.538349
PLEKHH2	0.025785	0.231081
IDH2	0.0257973	-0.0794964
ITGA9-AS1	0.0258645	-0.0958914
GTF2IRD2	0.0258779	-0.109428
FCGBP	0.0260211	-0.215826
MEIOB	0.0260234	-0.501087
KRT8P3	0.0260271	0.317314
ST18	0.0260554	-0.269968
LINC01707	0.0260824	0.60081
CSF2RA	0.0260974	0.351514
AC137932.3	0.0261093	0.175032
COX7A2L	0.0261096	0.0662228
IRX5	0.0261575	0.15837
BTG1	0.0261735	0.121073
HDAC11	0.0262046	-0.0742694
CDH15	0.0262369	-0.275648
GOLT1A	0.0262761	0.205098
OXSR1	0.0262998	0.0382354
RNF166	0.0263248	-0.0656613
EEF2K	0.0263252	-0.0733966
AC092645.1	0.0263369	-0.190787
SLC6A17	0.0263383	-0.294205
SULT1A1	0.0263687	0.302489
AL392083.1	0.0263707	-0.255863
EML2-AS1	0.0263733	0.487297
TSPAN17	0.0263756	-0.0629535
SCAND1	0.0264168	-0.0918387
ZNF507	0.0264219	0.0543193
AL662844.4	0.0264252	0.157858
HLF	0.0264396	0.180745
C22orf15	0.0264885	-0.509713
PURB	0.0265218	0.0889297
TCEANC2	0.0265467	-0.0881831
AC019205.1	0.026557	-0.0901578
LEFTY1	0.0265725	-0.238236
ZNF493	0.0265827	0.0946021
AP001347.1	0.0265849	-0.142616
LINC01285	0.0265921	0.228822
AMPD2	0.0266603	-0.0640881
GSTA1	0.0267423	-0.638685
TSPEAR-AS1	0.0267503	-0.238691
CD7	0.0267546	0.379315
MIOX	0.0267689	0.344449
VWF	0.0267689	-0.387255
AC022075.1	0.0267865	-0.369116
SDHAP1	0.0267973	0.0986286
KCNN3	0.0268036	-0.12737
AL031320.2	0.0268297	0.196492
PCDHB8	0.0268379	-0.268254
SFMBT2	0.0269163	0.125763
GAN	0.0269188	0.0707217
PCDHGB4	0.0269265	-0.335778
LINC01694	0.0269271	-0.279969
IKZF5	0.026931	0.095674
ABCC5	0.0269407	0.0657613
HOPX	0.0269463	-0.201555
AL117327.1	0.0269548	-0.1625
YAE1	0.026959	0.050906
LBP	0.0270084	-0.544663
AC000367.1	0.0270942	-0.338566
CENPX	0.0271413	-0.0757118
AC098934.1	0.0271456	-0.0898659
MSTN	0.0271742	0.28492
PPIAL4G	0.0272035	-0.334534
MAK16	0.0272086	0.0730361
MIATNB	0.0272222	0.129348
ZNF551	0.0272232	-0.0806852
ZNF430	0.0272478	0.0691159
LRRN2	0.0272691	-0.162814
TANGO2	0.0272781	-0.105508
ATG14	0.0272828	0.0537267
ZYG11A	0.0272849	-0.24986
TRAPPC5	0.0273037	-0.097306
ZNF415	0.0273147	0.0921175
CCDC60	0.0273465	0.335528
AP001528.1	0.0273483	0.22842
CLTCL1	0.0273514	0.0817548
UFL1-AS1	0.0273752	-0.397946
KCNA4	0.0275321	-0.225811
TGDS	0.0275494	0.0992163
MGA	0.0275533	0.0567082
ITGAM	0.0275563	0.557929
UBE2G2	0.0275606	0.0492039
AC100757.1	0.0275762	0.306544
OMD	0.0276036	1.2877
AP001033.4	0.0276135	0.175464
CDC23	0.0276198	0.051443
PPM1A	0.0276326	0.0580196
CLDN7	0.0276362	-0.420579
ZNF385D	0.0276696	0.165025
PDXDC1	0.027742	0.0597909
AC022031.1	0.0277506	-0.594313
KCNE5	0.0277844	0.25626
AC009558.2	0.0278576	-0.286602
CCDC177	0.0278671	-0.102011
AC002074.1	0.0278696	-0.587399
AC245100.1	0.0278854	0.406049
AP003306.2	0.0278913	0.545816
HNF4G	0.0279002	-0.29292
DCHS1	0.027948	-0.0693556
BBS9	0.0279525	0.0815858
RAB8A	0.0279534	-0.0710815
MED10	0.0279762	0.101114
LMAN2L	0.0279962	-0.06289
AC016583.2	0.0280012	0.304496
CCDC125	0.0280031	0.166284
EIF2S2	0.0280115	0.0690348
CA4	0.0280283	-0.641648
CRYBG2	0.0280389	0.215785
AC130324.3	0.0280834	0.185832
SOX2-OT	0.0281298	-0.413614
FAM124A	0.0281573	-0.123545
FNIP1	0.0281585	0.0594654
USP19	0.0282012	-0.0443685
AC010653.2	0.0282083	0.393786
AL645568.2	0.0282085	-0.252664
IPO5P1	0.0282342	-0.154027
CLCNKB	0.0282426	-0.260278
ZNF830	0.0282654	0.0482832
DGCR6L	0.028273	-0.0822108
GAL3ST2	0.0282783	0.311555
MT-CO1	0.0283057	-0.129608
AL445433.2	0.028354	-0.388913
AC006249.1	0.0283642	-0.201336
AC145285.3	0.0283839	0.244925
MAML2	0.0283929	-0.261926
BX664615.2	0.0284345	-0.588937
AC110285.6	0.028453	-0.383746
LINC02735	0.0284653	-0.473506
KLHL22	0.0284793	-0.0549115
REPS1	0.0284971	-0.0540963
DNAAF2	0.0285112	-0.0559406
NXPH3	0.0285164	0.22187
APOB	0.0285264	0.333192
PEX13	0.0286423	0.0586004
AC012485.3	0.0286465	0.201945
RIMBP2	0.0286657	0.159789
MAP10	0.0286865	-0.142556
UGT3A1	0.0286916	-0.478547
ZDHHC8	0.0287429	-0.0872462
RCN1P2	0.0287513	-0.28492
FBLN7	0.0287544	-0.162274
CELP	0.0288151	0.335695
EEF1E1-BLOC1S5	0.0288167	0.426384
CCNI	0.0288381	0.0835162
SULF2	0.0288626	0.11755
CCDC169	0.0288898	-0.23713
TONSL	0.0288988	-0.0953846
FTH1	0.028936	0.0763478
RAB6C	0.0289524	-0.168091
CEP131	0.0289783	-0.0817576
HS6ST2	0.0290121	-0.136138
PRR27	0.0290159	-0.685136
EIF1	0.0290748	0.0851844
CSTF3	0.0290941	0.0535384
AP001066.1	0.029122	-0.426688
AP002812.2	0.0291448	-0.286603
PGD	0.0292172	-0.0544911
HNRNPA3P14	0.0292451	-0.436844
FRA10AC1	0.0293165	0.11087
DBNL	0.0293591	-0.100103
CCDC114	0.029361	-0.238518
ZNF503-AS2	0.0293759	-0.226821
TSTD1	0.0293954	-0.395528
FRG1	0.0294025	0.0644455
SLC35F5	0.029419	0.0756401
RASGRF2	0.029434	0.233165
AMMECR1LP1	0.0294493	-0.376086
MCAM	0.0294893	0.242324
AL008726.1	0.0294993	-0.324857
SAMD13	0.0295117	-0.252015
IL1RAPL1	0.0295316	-0.211284
HSPB8	0.0295389	0.220635
ADAMTSL3	0.0295504	0.253197
CAPN10-DT	0.0295774	0.130503
USPL1	0.0295881	0.060801
AC116407.2	0.0297055	0.225728
AC012378.2	0.0297508	-0.173672
AP000763.4	0.0297515	-0.288947
CBLN1	0.0297726	0.188847
CARD8-AS1	0.0297764	0.160317
DNAJA1P3	0.0298105	-0.325357
AL513523.4	0.0298125	-0.644684
LMAN1	0.0298376	0.0827953
TMEM200C	0.0298389	-0.0986906
AL391560.2	0.0298418	-0.23982
DDX55	0.0298659	0.0716088
PPP3CC	0.0298871	0.073805
FAM104A	0.0298994	0.0522579
NPM1P29	0.0299169	-0.392513
PDE4DIPP1	0.0299651	0.396344
IGFBP1	0.0300061	0.655357
SPRED2	0.030093	0.0625321
Z95115.2	0.0301069	0.48883
CYBC1	0.030124	-0.094904
CEP83	0.0301257	-0.125514
USP15	0.0301285	0.0522576
CTXN1	0.0301581	-0.10961
AC091563.1	0.0301695	0.241033
GPN1	0.0301852	0.0577969
EIF4B	0.030206	0.0809713
ZNF263	0.0302262	0.0661811
DCAF4L1	0.0302769	0.284806
AC022079.2	0.03029	0.275377
BCL2L10	0.0303321	0.264874
ATP7B	0.0304018	-0.0646169
AC010615.2	0.0304144	0.221763
CLEC4D	0.0304321	0.420558
AL118523.1	0.0304681	-0.248674
SDSL	0.0304908	-0.163184
OGA	0.0305054	0.0600076
ALG2	0.0305153	0.0632727
AL139099.2	0.0305185	0.207732
CTNNA3	0.0305224	-0.285995
DNAJC17	0.0305317	-0.0755103
KRT8P11	0.0305411	0.456086
PEG3	0.0305719	2.02283
AL031123.2	0.0305751	-0.196691
APLF	0.0305757	0.137329
RBMXL1	0.0305834	-0.0671055
ALKBH2	0.0305865	-0.0661225
MAL2	0.0305882	0.208696
AL096803.2	0.0305902	0.128178
SSU72	0.0306118	0.0591959
NKAIN3-IT1	0.0306213	-0.340435
BDH1	0.0306441	-0.140895
PUS3	0.0306761	0.0665084
AC005609.5	0.0306818	-0.169016
C2orf92	0.0306975	0.112582
NANOS2	0.0307137	0.297016
TBCEL	0.0307362	0.072416
AC005520.7	0.0307826	-0.298583
MYO1G	0.0308031	-0.200929
SLC47A2	0.03081	-0.546542
PTGR2	0.0308182	-0.116153
ARID3A	0.0308256	0.133733
C1QL4	0.0308401	-0.212076
GALK1	0.0308422	-0.0987404
NAGA	0.0308512	-0.0815533
AL157400.5	0.03086	-0.211294
CSNK1G1	0.0308969	0.0530317
AC120498.10	0.0309145	-0.160554
ZNF48	0.0310189	-0.0755311
NDUFAF2	0.0310377	0.075898
GPR153	0.0310481	-0.0838504
AC021739.2	0.0310683	-0.184092
TPTEP2	0.0311166	-0.0847886
IFNGR1	0.031122	0.0711388
AC092803.4	0.0311238	0.289396
STT3A	0.0311484	0.0877318
GSKIP	0.0311671	0.0800679
LINC01798	0.0311926	-0.16325
PPP1R9A	0.0312209	-0.0899294
OR2I1P	0.0312271	0.46335
MCU	0.03123	0.0606127
PARD6A	0.0312381	-0.0807505
RBMXL2	0.031332	-0.405147
OSBPL9	0.0313487	0.033966
MAGI3	0.03138	-0.0766602
LRRTM1	0.0314624	-0.195685
SFPQ	0.0315871	-0.0843696
GCDH	0.0316297	-0.106156
POTEE	0.0316533	-0.518934
BAK1	0.0316745	0.0643869
PCDHA11	0.0316869	0.234856
SCN7A	0.0316969	-0.20703
PLTP	0.0317038	-0.163175
RABGAP1L	0.0317234	0.0829165
GNRHR2	0.031757	0.154025
KLHL24	0.0317847	0.115844
TNNT3	0.0318164	-0.631274
ZFP69B	0.0318329	-0.0820126
RNF149	0.0318478	0.0825262
TMEM72-AS1	0.031851	-0.134391
ZNF56	0.0318621	0.173076
RPL5P1	0.0319028	-0.305184
STX3	0.0319056	0.109646
AC138207.2	0.031912	0.2305
AL137845.2	0.0319518	-0.556609
INTS5	0.0320084	-0.0589904
SUCO	0.0320116	0.140467
SNX17	0.0320388	-0.0505469
AC091074.2	0.0320795	-0.283848
TRAPPC8	0.0321146	0.0440492
PRSS12	0.0321409	-0.26864
SLC9A8	0.0321559	-0.0857784
MRPL23	0.0321679	-0.131737
AC060766.5	0.0321839	-0.715797
AP001528.2	0.0322035	0.194982
AC099568.2	0.0322256	0.120502
AL008638.3	0.0322574	0.390518
SLC25A47	0.0323068	0.420867
ATP6V0A4	0.032336	0.288137
SRSF10P1	0.032392	-0.359888
FREM2	0.0323967	-0.377027
LRP4-AS1	0.0324033	0.218793
PTGFRN	0.0324082	-0.158215
DACT2	0.0324211	-0.196466
AC072054.1	0.0324247	0.269339
CCDC191	0.0324313	-0.119234
RNU6-33P	0.032442	-4.69942
AC016168.1	0.0324528	-0.244027
AC010522.1	0.0324648	0.117658
AC005865.2	0.0325228	-0.335466
FARP1	0.0325403	-0.0851721
ZNF629	0.0325467	-0.0467598
CWF19L2	0.0325471	0.0793797
AL596214.1	0.0325594	-0.270836
AC025253.1	0.032562	-0.374597
AL078604.2	0.0325651	0.270558
BCAT1	0.0326262	0.127451
AC004987.2	0.0326405	-0.112173
RTL9	0.0326548	-0.166771
AC016821.1	0.0327205	0.233954
CMC2	0.0327393	0.060898
TCOF1	0.0327431	-0.0490475
LINC02240	0.0327619	-0.477808
ACLY	0.0327813	-0.0724591
XKRX	0.0327852	-0.307841
MRPL44	0.0328004	0.0616512
ERBB4	0.0328075	-0.321799
TMEM150C	0.0328149	-0.122985
PPA1	0.0328196	0.0740634
ANKRD54	0.0328392	-0.0522575
ZRANB1	0.0328527	0.0490072
AC093512.2	0.0328818	-0.105676
AC117500.1	0.0328998	-0.585539
DMC1	0.0329008	0.250259
CACNB3	0.0329099	-0.06149
VAMP4	0.0329309	0.0706955
LINC02217	0.0329329	-0.462891
GCSHP5	0.032942	-0.284956
HLA-DPA1	0.0329737	0.307686
LMO2	0.032995	-0.134636
GRM1	0.0330248	-0.316854
AL645608.2	0.033031	-0.170323
AL365255.1	0.0330587	0.576246
AC008403.2	0.0330765	0.310514
ADCY1	0.033083	-0.106014
LINC02693	0.0331336	0.135534
PEMT	0.0332016	-0.0879692
H3P16	0.0332343	0.475287
UGT8	0.0332953	-0.302355
METTL21AP1	0.0333036	0.236022
STUM	0.0333054	-0.19187
AC113349.2	0.0333553	-0.318408
[truncated: 58,677 more rows]

## Sheet: Fig 2B
query	term_name	fdr
ALS Down	neuron fate commitment	0.0160617
ALS Down	differentiation in spinal cord	0.00642918
ALS Down	transcription factor activity	0.00637183
ALS Down	ventral spinal cord development	0.00469561
ALS Down	DNA binding	0.0029625
ALS Up	miRNA regulation of DNA damage	7.45746e-05
ALS Up	p53 transcriptional gene network	6.86234e-05
ALS Up	p53 signaling pathway	2.249e-05
ALS Up	DNA damage response	1.69694e-05

## Sheet: Fig 2D
pathway	score	p_value
Androgen	-0.296501	0.838
EGFR	-1.07553	0.586
Estrogen	-0.765101	0.69
Hypoxia	2.32928	0.128
JAK-STAT	-0.694361	0.682
MAPK	5.59146	0.002
NFkB	-0.647116	0.668
p53	13.0177	0.002
PI3K	0.756819	0.61
TGFb	0.863943	0.714
TNFa	-0.347871	0.996
Trail	1.34029	0.406
VEGF	1.10399	0.456
WNT	-2.4902	0.028

## Sheet: Fig 2E
target	stat	p_value
GLS2	2.3123	7.4443e-37
MDM2	3.81818	2.11943e-35
ZNF79	0.776178	4.59874e-34
FDXR	2.98807	5.58948e-32
LCE1B	-0.0163113	7.80954e-30
FAS	2.60049	5.08462e-29
CABYR	2.73218	7.22274e-29
SESN1	4.37775	1.10061e-27
PIDD1	1.49134	8.95162e-27
TP53I3	-0.267098	7.05437e-26
ABCA12	1.60457	1.44564e-25
SMIM10L2A	-1.51956	1.97004e-25
CDKN1A	4.28323	1.14335e-24
SPATA18	1.37439	9.93103e-24
CES2	-1.90062	3.51057e-23
CDIP1	1.44515	2.11911e-22
RETSAT	0.168258	2.16439e-22
PRKAB1	0.787915	4.36861e-22
CYP4F2	-0.0254643	4.46181e-22
KLHDC7A	0.827119	5.80226e-22
GPR87	0.575163	5.81599e-22
POLH	1.28693	9.80646e-22
XPC	2.81245	2.03258e-21
PPM1D	2.81946	2.27433e-21
ANKRA2	1.91563	2.32747e-21
PADI4	0.0256466	2.52596e-20
NECTIN4	1.69371	3.57195e-20
SLC52A1	0.689959	4.33348e-20
PHLDA3	3.0738	2.3014e-19
DDB2	3.31157	9.81193e-19
RRM2B	4.35217	1.23679e-18
EDA2R	3.93752	1.27614e-18
ZNF337	1.38701	1.7113e-18
MUC19	0.0529097	7.88248e-18
TNFRSF10B	4.51593	1.46862e-17
FBXW7	1.93606	1.8542e-17
CLCA2	0.937726	1.96111e-17
ZMAT3	3.89622	2.00824e-17
STAG1	1.31753	2.8698e-17
TMEM63B	0.274698	3.61594e-17
SCN3B	0.556329	3.67075e-17
DRAXIN	1.21653	4.03344e-17
SERPINB5	-0.554052	4.11284e-17
RPS27L	3.36442	1.16943e-16
FAM13C	0.250109	2.01191e-16
DGKA	-0.0614613	2.03097e-16
TIGAR	1.44714	3.12595e-16
NRF1	0.810031	3.67743e-16
ACER2	1.62557	4.56522e-16
TP53INP1	1.4818	4.97317e-16
STX6	1.87379	6.75152e-16
BLOC1S2	3.25519	7.3052e-16
CMBL	0.150912	7.52481e-16
SRGAP3	-1.35448	7.68325e-16
CLTRN	0.719431	7.98434e-16
GRIN2C	1.71929	9.25151e-16
CYFIP2	-0.162297	1.07111e-15
TRIAP1	3.7668	1.11693e-15
ISCU	4.46986	1.56357e-15
ARHGAP11A	-1.45722	2.17688e-15
CCDC90B	1.16716	3.08572e-15
NADSYN1	0.731823	3.31162e-15
ZNF561	3.11694	5.61369e-15
ZSCAN4	0.126618	5.87207e-15
INPP1	1.63037	5.90385e-15
TEX37	-0.063501	8.80593e-15
PGAP1	0.144454	8.95202e-15
NBEAP1	1.61678	1.06372e-14
CSTA	0.117871	1.14191e-14
DQX1	-1.6312	2.33995e-14
PGF	1.73167	2.7332e-14
GRHL3	-1.41089	3.26446e-14
C2orf66	3.02509	3.49668e-14
FBXO22	3.9677	3.85855e-14
KANK3	1.21444	4.55479e-14
RINL	-0.433152	4.92964e-14
AK1	-0.721175	5.5136e-14
ZNF83	1.82738	5.63136e-14
CYSRT1	-1.40101	5.90285e-14
GDF15	2.54334	6.07463e-14
GRIP2	0.962835	7.25984e-14
EFNB1	0.647018	9.56779e-14
AKR1B10	0.668753	1.05318e-13
CEL	1.32424	1.27538e-13
PLTP	-2.14813	1.41222e-13
SLC44A5	-1.51563	2.42617e-13
EI24	2.56497	2.47398e-13
CSMD3	-0.491381	3.05181e-13
RTL5	-2.06753	4.18944e-13
PDE6C	0.325467	4.59342e-13
CARNS1	-0.73999	4.73057e-13
LCE1C	-0.00601762	6.04883e-13
CCDC150	-1.05689	7.39625e-13
LCE1A	-0.0145806	8.47546e-13
TREM2	0.102531	9.73965e-13
GDF9	0.148619	1.08743e-12
NHLH2	-1.55503	1.65158e-12

## Sheet: Fig 2F
TF	score	p_value
AHR	0.859356	0.928
AR	1.03585	0.6
ARID2	2.99492	0.018
ARID3A	1.31258	0.49
ARNT	-0.270512	0.834
ARNTL	2.52785	0.044
ASCL1	-2.01963	0.046
ATF1	0.369139	0.032
ATF2	2.51162	0.058
ATF3	2.39106	0.034
ATF4	6.24244	0.002
ATF6	1.19939	0.532
ATF7	-0.0905373	0.458
BACH1	1.58262	0.494
BACH2	1.92963	0.196
BATF	-0.0705683	0.46
BCL11A	-0.563945	0.868
BCL6	0.915588	0.896
BHLHE22	1.64674	0.312
BHLHE40	0.842316	0.784
CDX2	-1.36568	0.218
CEBPA	-0.399195	0.678
CEBPB	-1.59494	0.122
CEBPD	-3.08821	0.002
CEBPE	1.07115	0.522
CEBPG	0.203923	0.022
CLOCK	0.977451	0.894
CREB1	1.72668	0.462
CREB3	0.0653843	0.2
CREB3L1	1.08695	0.684
CREM	-0.154338	0.424
CTCF	-4.72749	0.002
CTCFL	-2.51639	0.008
CUX1	0.594766	0.714
DEAF1	-2.32081	0.032
DUX4	-2.2136	0.048
E2F1	-3.00435	0.002
E2F2	-3.21896	0.004
E2F3	-1.80796	0.11
E2F4	-2.74885	0.012
E2F5	1.11906	0.606
E2F6	1.85398	0.194
E2F7	1.026	0.826
EBF1	0.054083	0.432
EGR1	-1.4105	0.176
EHF	1.51336	0.396
ELF1	1.42539	0.504
ELF3	-0.807076	0.626
ELF5	1.03354	0.762
ELK1	1.79609	0.31
ELK4	3.03286	0.022
EOMES	-3.32413	0.004
EPAS1	-0.055906	0.624
ERG	1.65595	0.39
ESR1	-3.99102	0.002
ESR2	1.58075	0.42
ESRRA	-3.31046	0.002
ETS1	3.57186	0.194
ETS2	0.5399	0.552
ETV1	0.10006	0.144
ETV4	-0.679194	0.764
ETV6	-0.348895	0.688
FLI1	-0.297778	0.96
FOS	2.79024	0.668
FOSL1	1.3794	0.5
FOSL2	0.533539	0.394
FOXA1	-2.24813	0.018
FOXA2	-2.27672	0.038
FOXJ2	1.22562	0.65
FOXK1	2.80606	0.018
FOXK2	1.76432	0.318
FOXL2	1.84212	0.22
FOXM1	-2.22647	0.028
FOXO1	0.481411	0.326
FOXO3	0.661967	0.672
FOXO4	2.81905	0.014
FOXP1	2.00212	0.588
FOXP2	1.06925	0.702
GABPA	0.879853	0.922
GATA1	1.1186	0.848
GATA2	-2.85641	0.004
GATA3	-1.70522	0.078
GATA4	-0.823481	0.708
GATA6	-0.0488569	0.51
GFI1B	0.473232	0.446
GLI1	-2.88694	0.004
GLI2	-4.15345	0.002
GRHL2	-1.49278	0.166
HBP1	2.64704	0.036
HES1	2.85467	0.014
HHEX	-0.869213	0.542
HIC1	-0.452827	0.63
HIF1A	1.74253	0.676
HINFP	0.636848	0.75
HMBOX1	4.30484	0.002
HNF1A	0.0916154	0.198
HNF1B	-0.704827	0.65
HNF4A	-1.91034	0.07
HNF4G	-1.16332	0.324
HOXA9	-0.922418	0.522
HOXB13	-0.509236	0.928
HOXB7	-1.60771	0.226
HSF1	-3.67647	0.002
IKZF1	1.00474	0.97
IRF1	3.07825	0.012
IRF2	1.0005	0.928
IRF3	-4.19678	0.002
IRF4	1.8136	0.338
IRF8	0.913015	0.698
IRF9	-0.538773	0.87
JUN	0.958239	0.76
JUNB	-0.500699	0.916
JUND	1.31042	0.58
KDM5B	-1.12081	0.44
KLF1	-3.58716	0.002
KLF13	-1.89131	0.07
KLF3	-0.773344	0.77
KLF4	0.90205	0.974
KLF5	-3.76191	0.002
KLF6	-0.405157	0.946
KLF9	-2.54995	0.01
KMT2A	0.68479	0.596
KMT2B	-0.40418	0.804
LEF1	-1.93807	0.07
LHX2	-0.389211	0.82
LHX4	-0.751306	0.7
LYL1	-1.58202	0.136
MAF	-0.511762	0.952
MAFB	-2.081	0.048
MAFF	-2.23697	0.032
MAFG	-0.335201	0.898
MAFK	-2.00989	0.054
MAX	-1.33829	0.258
MAZ	-3.82439	0.002
MBD1	-1.50215	0.18
MBD2	-1.36675	0.238
MEF2A	1.33775	0.734
MEF2B	-2.11234	0.056
MEF2C	-0.383983	0.826
MEIS1	-3.33226	0.002
MEIS2	-0.951058	0.478
MITF	1.69826	0.638
MNT	-0.700834	0.674
MXI1	-0.408841	0.996
MYB	-3.21076	0.002
MYBL2	-1.20126	0.332
MYC	0.405357	0.426
MYCN	-0.024108	0.44
MYOD1	-2.95211	0.004
NANOG	-2.0286	0.074
NCOA1	1.49359	0.428
NCOA2	0.994096	0.86
NCOA3	-0.124935	0.568
NEUROD1	1.12059	0.734
NFATC1	-0.0671038	0.386
NFATC2	-0.405589	0.8
NFE2	-1.24031	0.288
NFE2L1	0.414559	0.288
NFE2L2	2.04135	0.184
NFIC	-1.96043	0.052
NFKB1	3.20464	0.02
NFKB2	-1.16526	0.342
NFYA	-0.769059	0.618
NFYB	-1.56971	0.13
NR1H2	-0.231348	0.492
NR1H3	0.430781	0.538
NR1H4	-0.794495	0.73
NR1I2	0.887481	0.702
NR2C2	3.5845	0.006
NR2F1	-1.08703	0.42
NR2F2	0.38972	0.296
NR2F6	-2.27496	0.034
NR3C1	-0.89015	0.54
NR4A1	-1.9395	0.074
NR5A1	-2.27827	0.038
NR5A2	0.792372	0.852
NRF1	-2.07185	0.032
ONECUT1	-4.95708	0.002
OTX2	-2.83665	0.002
PAX5	0.946443	0.808
PAX6	-2.45549	0.028
PAX8	-2.21845	0.044
PBX2	1.93239	0.252
PBX3	-1.87145	0.08
PDX1	-2.68503	0.012
PGR	-0.0891755	0.654
PKNOX1	-0.36064	0.85
POU2F1	1.5054	0.436
POU2F2	1.94294	0.268
POU4F2	-2.54366	0.01
POU5F1	-1.71676	0.114
PPARA	-0.705452	0.794
PPARG	-0.428944	0.988
PRDM1	-3.4795	0.002
PRDM14	-6.66086	0.002
PROX1	-0.102323	0.334
RARA	2.53349	0.09
RARB	0.136743	0.132
RARG	1.14089	0.554
RBPJ	0.538532	0.436
REL	0.264151	0.102
RELA	2.76239	0.082
RELB	0.644563	0.458
REST	0.900543	0.896
RFX1	-2.7029	0.014
RFX2	-0.556965	0.914
RFX5	-0.244214	0.81
RUNX1	-1.08537	0.294
RUNX2	-0.606156	0.75
RUNX3	0.395742	0.092
RXRA	-2.34773	0.03
RXRB	-2.80126	0.014
RXRG	-3.00296	0.01
SATB1	0.50881	0.614
SIX2	-4.32079	0.002
SIX5	-5.91375	0.002
SMAD1	2.83061	0.018
SMAD3	1.97834	0.21
SMAD4	1.6938	0.35
SMAD5	-0.00545103	0.242
SNAI1	0.678525	0.934
SNAI2	1.1404	0.846
SNAPC4	-5.12671	0.002
SOX10	0.426207	0.316
SOX11	-2.06739	0.052
SOX13	-0.993792	0.47
SOX2	-5.61562	0.002
SOX6	-0.067676	0.392
SOX9	1.61389	0.406
SP1	0.50353	0.244
SP2	-3.23111	0.006
SP3	-0.229095	0.712
SP4	1.50065	0.48
SPI1	0.725589	0.198
SPIB	-0.246468	0.77
SREBF1	-2.71711	0.004
SREBF2	-3.37603	0.002
SRF	2.25749	0.172
STAT1	3.92793	0.092
STAT2	0.508563	0.146
STAT3	0.462667	0.026
STAT4	2.74625	0.02
STAT5A	-0.844789	0.542
STAT5B	0.892339	0.832
STAT6	-0.71756	0.75
TAL1	-1.64692	0.096
TBP	1.20508	0.654
TBX21	-1.38162	0.216
TCF12	-0.583187	0.78
TCF3	-3.6811	0.002
TCF4	-0.80096	0.6
TCF7	-1.47392	0.208
TCF7L1	-1.07282	0.504
TCF7L2	-0.377777	0.928
TEAD1	-0.844381	0.504
TEAD2	2.11279	0.126
TEAD4	-0.497777	0.868
TFAP2A	0.763988	0.642
TFAP2C	-5.46909	0.002
TFAP4	-2.25351	0.024
TFDP1	-2.90804	0.006
TGIF2	1.60413	0.338
THAP1	-1.7417	0.104
THAP11	-0.0304287	0.63
TP53	7.62002	0.002
TP63	0.165375	0.212
TP73	2.66876	0.034
TWIST1	0.186325	0.126
USF1	-0.689453	0.616
USF2	-0.948625	0.408
VDR	-1.42139	0.186
WT1	1.75659	0.136
XBP1	0.206664	0.092
YBX1	0.242745	0.476
YY1	-1.9304	0.092
ZBED1	-0.963012	0.528
ZBTB11	5.07567	0.002
ZBTB33	5.6141	0.002
ZBTB7A	-3.02269	0.004
ZC3H8	0.772306	0.938
ZEB1	-2.24812	0.036
ZEB2	-0.515235	0.924
ZFX	3.11633	0.012
ZHX1	1.98319	0.112
ZHX2	1.66368	0.246
ZKSCAN1	-1.58684	0.14
ZNF143	-0.861174	0.518
ZNF197	2.6517	0.038
ZNF217	0.351664	0.34
ZNF24	-1.77078	0.098
ZNF263	-5.80904	0.002
ZNF274	6.34997	0.002
ZNF384	1.79664	0.33
ZNF584	0.864602	0.844
ZNF592	-1.50512	0.188
ZNF639	5.42244	0.002
ZNF644	3.07394	0.014
ZNF740	1.08707	0.85

## Sheet: Fig 3A
gene_name	pvalue	log2FoldChange
ZNF248	7.20355e-18	4.45709
AC016044.1	1.22171e-16	2.07717
ABCA7	2.81866e-14	1.39727
STRC	1.24256e-13	1.85761
SLC8A3	1.31368e-13	1.37942
CHRM2	1.9056e-13	3.42811
GLS2	1.19688e-12	1.98185
BICDL1	2.51632e-12	1.04813
LHFPL4	3.4447e-12	1.1355
TNFSF9	4.21071e-12	2.20292
RENBP	4.45297e-12	1.29528
JAKMIP3	7.7608e-12	1.22069
CACNA1A	1.22231e-11	1.57954
VGF	1.22993e-11	2.19425
GOLGA7B	1.95518e-11	1.24997
PTPRN	2.53154e-11	1.28652
PRKCB	3.07719e-11	1.30576
HSF4	4.86719e-11	1.85148
CELF6	5.77048e-11	0.998418
MAMLD1	6.15048e-11	-1.61764
ITGA6	6.16966e-11	-1.949
AP3B2	7.85955e-11	1.0151
UPP1	8.26813e-11	1.31974
RAB3IL1	8.66203e-11	1.48026
AL512328.1	8.73896e-11	-3.90966
UNC13A	9.17847e-11	1.14926
AC006058.1	1.2752e-10	1.62816
AC079145.1	1.92488e-10	1.87901
ITGA3	1.96416e-10	0.935578
CRTAC1	2.20118e-10	1.75324
PCDHGA11	2.66651e-10	1.74945
AC133548.2	2.78185e-10	-20.6229
AC020929.1	2.87787e-10	1.70192
SALL2	3.02702e-10	-0.598084
CYP27C1	4.80167e-10	-1.12153
RPP25	6.49775e-10	1.40861
HIF1A	6.97349e-10	-0.938656
HMGB1	7.58361e-10	-0.93465
MAST1	7.83633e-10	0.984551
CYFIP2	1.82982e-09	0.645727
FBXO41	1.96644e-09	0.985468
RASD1	2.09841e-09	1.31385
PCDH8	2.53004e-09	1.99143
DGCR6	2.59957e-09	1.64615
GADD45B	2.76531e-09	1.7755
NAT16	3.04068e-09	1.63817
ACHE	3.19509e-09	1.39934
ARC	3.3167e-09	1.69511
RGS8	3.57201e-09	-1.96961
KCNG1	4.2682e-09	-2.3664
NEFH	4.51813e-09	1.77172
B3GNT5	4.59585e-09	-1.79034
ABAT	4.80306e-09	-0.853845
TEX15	5.32152e-09	-2.01116
LEMD1	6.55058e-09	1.64876
AC139795.2	6.72863e-09	1.05166
ONECUT2	7.11205e-09	1.43506
HEY1	7.81134e-09	1.36655
LRSAM1	9.09641e-09	0.733437
HSP90B2P	9.18768e-09	1.76529
FBXO44	9.24403e-09	0.805032
TMEM74B	1.04725e-08	1.10004
GDNF	1.10114e-08	2.20137
KLHL29	1.13361e-08	1.03809
CPEB1	1.18674e-08	1.53676
CCNJ	1.27124e-08	-0.618667
CACNA1B	1.2897e-08	1.26758
RELL2	1.36347e-08	1.09718
NDRG4	1.38489e-08	0.698707
OLFML2B	1.41219e-08	-1.93456
KDM7A-DT	1.47086e-08	1.15507
MAFF	1.51563e-08	1.0408
SGK1	1.56806e-08	1.79012
B3GALT5	1.56821e-08	-1.7531
RCN2	1.59712e-08	-0.727716
INPP5K	1.69032e-08	0.704909
FOS	1.85315e-08	1.46426
MUC19	2.19521e-08	3.07533
TBC1D3	2.27617e-08	-19.9582
AC012146.1	2.3379e-08	1.33151
HBEGF	2.64166e-08	1.41953
PHF6	2.86991e-08	-1.02742
SMPD3	3.01134e-08	0.941242
APCDD1	3.098e-08	-3.80366
KLLN	3.49653e-08	1.15053
RBBP4	3.51785e-08	-0.51593
HS6ST2	3.62299e-08	-1.51296
HMGB3	3.86741e-08	-0.989727
DNAJB2	3.98486e-08	0.79938
GPM6B	4.02062e-08	-1.18248
TCEAL2	4.04729e-08	1.39545
SLC2A3	4.13044e-08	1.03876
TIAM2	4.18578e-08	-1.02127
EFNB3	4.4054e-08	-0.688939
H2AZ2	4.4169e-08	-0.651356
CDO1	4.44708e-08	-0.680399
TMEM64	4.51196e-08	-0.939803
RASSF2	4.51293e-08	-1.09542
SMARCA1	4.53865e-08	-1.00018
FENDRR	4.55291e-08	-6.03881
ARMH1	4.70055e-08	1.24911
ALDH18A1	5.08175e-08	-0.598789
CEND1	5.41738e-08	1.15186
LINC02361	5.59841e-08	1.63417
LINC01719	5.70652e-08	1.35181
MAPRE3	5.75681e-08	0.62959
KCTD14	5.87887e-08	-1.56822
BLACAT1	6.02968e-08	1.16457
MT-ND3	6.05916e-08	-2.38648
HNRNPK	6.15204e-08	-0.417651
CDK5R2	6.70367e-08	1.2421
MPP2	6.77304e-08	0.761338
CKAP2	7.22682e-08	-0.953936
EPHA10	7.35358e-08	1.23937
AP000640.1	7.86935e-08	1.96136
ABCC5	7.91056e-08	0.473419
BEND3	8.05691e-08	-0.499297
AC073342.1	8.10414e-08	1.7476
MSH6	8.16519e-08	-0.593218
PNPLA6	8.55716e-08	0.754469
UNG	8.64566e-08	-0.660678
KLC2	9.38275e-08	0.612302
AC062029.1	9.48639e-08	1.53868
ACTN2	9.49912e-08	2.02378
AC124016.2	9.50888e-08	1.02672
HS3ST2	9.54342e-08	2.47992
TFR2	1.00361e-07	1.39301
VANGL2	1.07543e-07	-0.55622
CRHR2	1.0971e-07	2.42389
DNAJC27-AS1	1.13313e-07	1.63393
KREMEN1	1.14162e-07	-1.4095
CPSF2	1.16785e-07	-0.658881
MOB3B	1.20838e-07	-1.27101
ADSS2	1.2292e-07	-0.500027
TTBK1	1.24274e-07	0.788348
E2F5	1.26204e-07	-1.07879
DDX25	1.28175e-07	1.04865
PDE4C	1.31146e-07	2.1847
HNRNPDL	1.31635e-07	-0.48298
F12	1.32151e-07	1.36522
AURKAP1	1.38516e-07	1.9302
TMEM145	1.39277e-07	0.856711
PCDHGA12	1.44411e-07	1.5184
RABGGTA	1.49878e-07	0.640771
PPP1R9A	1.56005e-07	-0.808547
ADORA1	1.56683e-07	1.29796
HNRNPA2B1	1.57508e-07	-0.703104
CKMT1B	1.62064e-07	1.05636
CMTM4	1.67147e-07	-0.548998
MRAP2	1.70305e-07	-1.76058
IGLON5	1.79544e-07	0.964906
USP16	1.87089e-07	-0.646076
ZBED5	1.88595e-07	-0.432868
AC005606.2	1.91186e-07	1.66532
LINC02495	1.97359e-07	1.87992
NTRK2	2.01092e-07	-1.86884
AC254629.1	2.05685e-07	1.98485
DENND11	2.08658e-07	-0.64873
GDF1	2.15609e-07	-18.5501
RHOBTB3	2.25149e-07	-0.925498
PEG13	2.26684e-07	0.851712
ZNRF3	2.30779e-07	-0.969919
ATP6V0A1	2.46704e-07	0.614348
OLIG3	2.47153e-07	-6.47711
MT-CO2	2.48354e-07	-2.13557
RALGPS2	2.48532e-07	-0.891267
AL035252.4	2.5072e-07	1.11935
CTDSPL	2.5716e-07	-0.687358
WBP2	2.70936e-07	0.595375
FOSB	2.72376e-07	1.94678
AC020910.6	2.78437e-07	0.850213
FNBP1	2.79906e-07	0.500672
ASPHD1	2.80994e-07	1.1342
AMER3	3.02329e-07	1.00994
TRIM3	3.03938e-07	0.524091
MARCKS	3.1509e-07	-0.56856
PARP3	3.16598e-07	0.802577
STX3	3.21566e-07	0.967866
LSAMP	3.26622e-07	-1.02126
GYG2	3.32689e-07	-0.796811
MYT1L	3.35749e-07	1.21916
HAUS6	3.3964e-07	-0.727207
ZNF454	3.43696e-07	1.17772
BIK	3.50777e-07	1.87525
TBC1D16	3.68046e-07	-0.596485
LRRC8C	3.69958e-07	-1.04162
CHAF1B	3.73019e-07	-1.21614
SRSF6	3.74317e-07	-0.658102
EML1	3.82735e-07	-0.815661
NIM1K	3.83509e-07	1.09059
KLHDC8A	3.86089e-07	-1.22148
CCDC62	3.89494e-07	1.12108
SCAMP5	4.02546e-07	0.657779
CKMT1A	4.07008e-07	0.965122
AC011346.1	4.13311e-07	0.997006
DNAAF2	4.1936e-07	-0.483071
ATCAY	4.32608e-07	0.677003
PVT1	4.36512e-07	1.04576
TYW1B	4.4157e-07	1.14701
ANKRD34A	4.68857e-07	1.0146
CCDC87	4.81574e-07	1.35919
TNFRSF19	4.82118e-07	-1.55254
DNAJC10	4.90512e-07	-0.823968
ABLIM3	4.9161e-07	1.23479
HNRNPA0	4.94694e-07	-0.454101
SRCIN1	4.98894e-07	0.958676
FOXF1	5.0578e-07	-3.3697
RRS1	5.11591e-07	-0.779567
FBXL16	5.14707e-07	0.832578
PLAGL2	5.3255e-07	-0.763095
CSTF2T	5.42996e-07	-0.38552
AOC2	5.48998e-07	0.894067
NDUFA4L2	5.62666e-07	1.42368
STX4	5.885e-07	0.442377
AC005696.4	5.88673e-07	1.03218
EEF1AKMT4	5.9026e-07	1.0819
HES7	6.27422e-07	2.10215
ASTN2	6.40602e-07	1.09733
APOE	6.41112e-07	1.71277
H2AC8	6.45601e-07	1.69515
GPR153	6.57265e-07	0.596293
OAT	6.7038e-07	0.603994
AC120036.4	6.75181e-07	1.99215
MT-CO3	6.77466e-07	-2.01783
ACTL6B	6.93618e-07	1.01246
UNC79	6.94499e-07	0.709791
RBM15B	7.2976e-07	-0.375695
CELSR3	7.37811e-07	0.56962
JAKMIP1	7.50299e-07	1.34816
PLA2G4C	7.505e-07	1.68856
ANGPT1	7.54039e-07	-2.96313
PANX2	7.95099e-07	0.86141
HDDC2	8.10868e-07	-0.657746
HCN2	8.13705e-07	0.988279
ADAM20P1	8.23359e-07	1.59743
LMTK3	8.29751e-07	0.848589
CASD1	8.31345e-07	-0.666096
SMC2	8.58469e-07	-1.0381
TAC3	8.75869e-07	2.53524
PSD	9.10765e-07	0.592966
HLA-B	9.21457e-07	1.40398
ING3	9.2161e-07	-0.932824
CEP89	9.32983e-07	0.338118
HOMER2	9.39542e-07	0.803186
BMP3	9.74881e-07	-2.10605
BTNL9	9.75489e-07	1.60161
MMRN1	9.76643e-07	-4.12162
SHROOM4	1.04953e-06	-1.57948
RASSF5	1.06172e-06	0.917538
FTL	1.06426e-06	0.637078
DMTN	1.07497e-06	0.796147
FOXN2	1.09021e-06	-0.968477
OLFM1	1.09108e-06	1.11554
PLXDC1	1.12147e-06	1.54259
CAND2	1.12278e-06	-0.624303
CACNA1E	1.13802e-06	1.06811
PPIP5K1	1.18214e-06	0.717376
OLIG2	1.19385e-06	-3.39551
TXNL4B	1.21267e-06	0.566429
FGFR4	1.22598e-06	1.18053
GPR161	1.24154e-06	-0.541941
SQSTM1	1.2417e-06	0.703309
EWSR1	1.25088e-06	-0.348212
CATSPER2	1.27012e-06	1.04344
AC008966.1	1.28154e-06	1.21825
AL356488.3	1.29356e-06	1.32693
IRS2	1.29364e-06	0.872872
ZNF37A	1.31357e-06	0.865257
PELI2	1.31511e-06	-1.10385
GAS6	1.36191e-06	0.761376
NBN	1.41087e-06	-0.938347
C4orf46	1.42947e-06	-0.827879
TFAP2B	1.44301e-06	-5.69543
AC011462.5	1.46401e-06	1.45388
PIEZO2	1.50397e-06	-1.17021
RAB8B	1.54037e-06	-0.714602
GPR162	1.5409e-06	0.692358
AL022313.4	1.55742e-06	1.27719
NKAIN3-IT1	1.56638e-06	-2.99169
GOLGA3	1.57774e-06	0.595908
NT5DC1	1.59649e-06	-0.793698
SAMD14	1.61687e-06	0.760051
RAVER2	1.61947e-06	-0.880149
GAR1	1.62638e-06	-0.646947
VEZF1	1.63064e-06	-0.528733
AKAP7	1.65047e-06	-0.965322
DISP2	1.67425e-06	0.882159
E2F3	1.67701e-06	-0.766588
TMEM47	1.69605e-06	-1.71261
CHD5	1.72013e-06	1.57009
CUEDC1	1.76109e-06	-0.830224
AHNAK2	1.76684e-06	1.20152
TUFT1	1.81382e-06	0.78439
AC138649.1	1.86798e-06	1.47796
SPOCK2	1.8771e-06	1.01134
CELSR2	1.90745e-06	-0.764803
LINC00963	1.92385e-06	0.905538
ABCA12	1.94606e-06	2.16918
PPM1B	1.94795e-06	-0.297709
HCRTR1	1.95157e-06	2.89957
B4GALNT1	1.96996e-06	0.642569
PARP1	2.01225e-06	-0.535128
NIP7	2.01506e-06	-0.455149
TMEM170A	2.03003e-06	-0.593109
TOM1	2.04156e-06	0.513273
CDC42SE2	2.05895e-06	-0.658688
INHBB	2.07999e-06	-4.14028
POLR2J3	2.13642e-06	-1.30369
GALNT8	2.13772e-06	0.780331
NAT8L	2.20511e-06	-0.437266
AC009108.5	2.23568e-06	1.42251
JAG2	2.25177e-06	0.617938
BRI3BP	2.31038e-06	-0.877954
ZNF22	2.32838e-06	-0.771068
ZSCAN1	2.32994e-06	1.89596
AKAP6	2.33756e-06	0.832461
ALDH6A1	2.35719e-06	-0.706449
CCDC85C	2.36232e-06	-0.869427
AL731571.1	2.39185e-06	1.91432
SMIM29	2.41229e-06	0.830862
ECM1	2.41298e-06	1.11266
TCHH	2.46208e-06	3.17664
NHS	2.57591e-06	-0.951555
LINC01588	2.75486e-06	1.49272
IRS1	2.77352e-06	-0.902864
LEMD1-DT	2.7768e-06	1.36986
CABYR	2.79558e-06	1.0552
DCTD	2.87344e-06	-0.505055
CLGN	2.94347e-06	-0.695683
ZNF571-AS1	2.97085e-06	1.58281
AC055811.2	2.98037e-06	4.12602
JPH3	2.98737e-06	0.828123
SPTAN1	3.00855e-06	0.550581
CDS1	3.01734e-06	-0.792985
PKHD1	3.05088e-06	-5.60078
OLIG1	3.06792e-06	-3.22251
USP35	3.10243e-06	0.487932
RTBDN	3.11983e-06	1.71681
ZNF540	3.17403e-06	0.713564
TMEM271	3.22491e-06	1.2642
MT-CO1	3.23757e-06	-1.80871
PLPPR4	3.33759e-06	-2.01322
BDNF	3.46049e-06	1.26677
ZNF45	3.53155e-06	-0.553727
C21orf62	3.54029e-06	-3.40401
AC093627.4	3.56673e-06	1.96923
AC091180.3	3.57087e-06	1.6153
CAAP1	3.57206e-06	-0.562861
PODXL	3.60505e-06	-1.58317
H2BC8	3.62882e-06	1.26583
PPP1R37	3.64694e-06	0.508752
AC097382.3	3.65595e-06	0.864411
FTH1	3.66313e-06	0.57379
CABP1	3.67805e-06	1.29458
MTCO2P12	3.70419e-06	-3.2469
CCDC15-DT	3.70937e-06	1.15028
CCDC68	3.7766e-06	-3.02749
GPM6A	3.88127e-06	-2.28095
C4orf19	3.90664e-06	-2.25779
TMEM98	4.04456e-06	-0.920086
SELENOM	4.14094e-06	1.01583
TMEM65	4.1613e-06	-0.875253
AL035701.1	4.2039e-06	1.64396
ANKRD24	4.20606e-06	1.38698
SOWAHB	4.30179e-06	-1.94388
GNAO1	4.65477e-06	0.863536
STXBP1	4.66753e-06	0.827625
BRI3	4.70278e-06	0.481094
GPAT4	4.71396e-06	0.608664
MTA3	4.73425e-06	-0.365742
CMTR2	4.80876e-06	-0.628174
ZC2HC1C	4.86889e-06	0.877633
CYYR1	4.86957e-06	-2.0603
RHEBL1	4.87391e-06	1.6181
FTH1P16	4.88289e-06	1.66588
EXOSC9	4.95548e-06	-0.544766
AL078604.2	5.03051e-06	2.3469
DCAF16	5.12201e-06	-0.487542
RIPOR2	5.1254e-06	-1.99341
BHLHE41	5.15577e-06	2.81457
AC124303.2	5.183e-06	1.49934
AL353795.3	5.19102e-06	1.19607
CHGB	5.20756e-06	0.946811
KIF18B	5.52051e-06	-3.9969
FGF19	5.57378e-06	-4.66472
PRLHR	5.58792e-06	3.0874
IBTK	5.66109e-06	-0.455424
MYO18A	5.73448e-06	0.495787
STX1A	5.7457e-06	0.588696
ZFP91	5.7556e-06	-0.372445
NAB1	5.7782e-06	-0.830647
CACNG7	5.78025e-06	0.699326
AC090515.3	5.78212e-06	1.37864
PRLR	5.82242e-06	-2.95745
WNT3A	5.83566e-06	-5.25108
OSBPL11	5.83783e-06	-0.477697
ANP32E	5.93812e-06	-1.08847
DHRS2	5.97377e-06	2.30663
URB2	5.97779e-06	-0.684081
AC048380.2	6.08117e-06	1.88346
AL391069.2	6.13291e-06	-1.08667
AL359643.2	6.15949e-06	-1.00849
HNRNPA1P48	6.17505e-06	-0.869216
VSTM2A	6.21018e-06	0.994303
IL6R	6.50186e-06	-2.17081
CHRNB3	6.51901e-06	3.99603
CELF5	6.64347e-06	0.727088
SPTB	6.71243e-06	1.35894
RMND1	6.90334e-06	0.572218
SH3RF2	6.95864e-06	-2.59266
RACGAP1	7.06335e-06	-0.879934
BX664615.2	7.18224e-06	-4.80451
NEUROD4	7.18247e-06	-2.63488
SYT4	7.23745e-06	1.37571
LARP7	7.2443e-06	-0.478098
LINC02389	7.28151e-06	1.93851
ZCCHC3	7.30882e-06	-0.401758
JUNB	7.40044e-06	0.865721
GPR61	7.43287e-06	1.34102
FREM1	7.52884e-06	-1.75734
RHBDL3	7.75233e-06	-1.34861
KCNN1	7.81442e-06	0.866833
MYB	7.98089e-06	-2.23474
TSPAN12	8.00307e-06	-1.28627
C16orf95	8.04684e-06	0.856091
PSAT1	8.0633e-06	-0.966438
EEF1A2	8.0815e-06	0.833614
MAPT-IT1	8.16701e-06	1.33322
FBXO2	8.1727e-06	1.18666
HNRNPA3	8.18828e-06	-0.565264
FRMD4B	8.37093e-06	-1.09765
NRAS	8.4376e-06	-0.481627
ADD2	8.46203e-06	0.637887
IFITM10	8.51806e-06	1.4337
DDAH1	8.56583e-06	-1.1278
MRPL16	8.57381e-06	-0.48262
PCGF1	8.60099e-06	0.563021
PPP1R14B-AS1	8.60283e-06	1.65623
SEZ6L2	8.68583e-06	0.725812
GPI	8.69634e-06	0.695885
SUSD4	8.75628e-06	0.778374
OSBP2	8.79035e-06	0.831503
DLL3	8.97446e-06	-1.40844
AC112777.1	8.98128e-06	-3.04013
PMF1	9.01502e-06	-0.640856
AL365181.3	9.06613e-06	2.25224
CTIF	9.15826e-06	0.83645
AP3D1	9.27963e-06	0.339947
SPAG1	9.28057e-06	-1.23945
ASIC3	9.31963e-06	0.998896
RNF144A	9.35895e-06	-0.586185
TBC1D30	9.51881e-06	0.870252
MEGF10	9.53895e-06	-2.95773
KIF5A	9.57834e-06	0.705256
HLTF	9.68544e-06	-0.544237
AC012313.9	9.78447e-06	1.85452
JPH4	9.86212e-06	0.649815
AUNIP	9.86278e-06	-2.99516
BUB1B	1.01093e-05	-2.40586
HOXD3	1.01143e-05	0.734674
NFYB	1.01435e-05	-0.529746
MT-ND6	1.01656e-05	-1.90936
TPBGL	1.03724e-05	2.05759
AC006058.3	1.0425e-05	1.26038
NDRG1	1.04487e-05	1.71677
DGCR9	1.05001e-05	0.63942
LRP1	1.06317e-05	0.550955
MADD	1.06649e-05	0.351155
DTX4	1.0772e-05	-0.604264
TGFBR1	1.09882e-05	-0.640742
EDNRB-AS1	1.10731e-05	-2.81421
HNRNPR	1.11011e-05	-0.384222
AC008770.4	1.11492e-05	1.58362
RAB3A	1.1152e-05	0.766256
HOXC5	1.1214e-05	1.3
GINS1	1.15015e-05	-1.19509
FAT4	1.15509e-05	-1.71735
G3BP1	1.16882e-05	-0.664935
CNMD	1.18751e-05	-5.6265
MCM6	1.18849e-05	-1.00528
DUSP1	1.19608e-05	0.496113
BBS9	1.20167e-05	0.666143
AC010654.1	1.20229e-05	1.40479
NUP153	1.20351e-05	-0.33615
GDPD5	1.21613e-05	0.791522
UBAP1L	1.24781e-05	0.751498
CA14	1.24972e-05	-1.18852
TMTC4	1.2499e-05	-0.624763
GNG3	1.26881e-05	0.874724
NXT2	1.27571e-05	-1.64583
SYBU	1.28721e-05	-1.03901
CLIC4	1.3127e-05	-0.679873
TAF9B	1.31502e-05	-0.601194
SPRED3	1.32177e-05	0.666153
BTBD17	1.32342e-05	-2.71949
CPEB1-AS1	1.34156e-05	2.30379
BEGAIN	1.34156e-05	1.16859
AL121761.1	1.3452e-05	1.15699
NIPSNAP2	1.35108e-05	-0.367565
RBMX	1.37626e-05	-0.415674
MSI1	1.37694e-05	-0.76364
HSPA2	1.38885e-05	2.25304
MYO1A	1.40179e-05	3.5417
CCDC169-SOHLH2	1.41788e-05	-3.72602
GRIK5	1.42167e-05	0.676621
RFPL1S	1.44013e-05	0.889706
THAP8	1.44027e-05	0.691981
L1CAM	1.45619e-05	0.616153
XPO6	1.46016e-05	0.347428
ARMH4	1.46749e-05	-0.73139
SULT4A1	1.47896e-05	0.699075
AC099521.2	1.48593e-05	1.03137
NTAN1	1.48721e-05	0.605826
CATSPER2P1	1.49196e-05	1.01716
DMD	1.51761e-05	-1.213
MT-ATP8	1.52163e-05	-2.07159
N4BP3	1.52166e-05	0.935501
SLC12A5	1.53101e-05	0.626483
AC012470.1	1.54561e-05	1.15138
LINC01896	1.55287e-05	1.55732
AKT1	1.55782e-05	-0.418324
BAIAP2-DT	1.56257e-05	-0.529092
MIMT1	1.57192e-05	20.0414
PDE4DIP	1.57228e-05	0.740413
ZNF296	1.60359e-05	1.22919
CCSER2	1.60457e-05	0.581515
MPP5	1.61252e-05	-1.32711
LMNB1	1.61694e-05	-0.919753
RAMP2-AS1	1.61792e-05	-0.813041
KLHL4	1.62709e-05	-1.39769
DTX1	1.65131e-05	0.692064
E2F2	1.6739e-05	-3.63972
SLIT1	1.67461e-05	-0.903557
ST6GALNAC3	1.67624e-05	-1.38328
JMJD6	1.6838e-05	0.563575
PGAM1P7	1.69408e-05	1.78638
C19orf25	1.73074e-05	0.362051
C2CD2	1.74411e-05	-0.646256
STOX1	1.74601e-05	-0.960706
TGM1	1.7563e-05	1.02179
MYH10	1.77433e-05	-0.449891
TMEM240	1.77478e-05	0.623736
AXIN2	1.78371e-05	-0.683819
PA2G4	1.78927e-05	-0.320666
PSRC1	1.8119e-05	-1.80502
RAD51	1.81998e-05	-3.03906
MT-ND4L	1.82481e-05	-1.66335
TMCC1	1.82523e-05	0.763826
SERPINE2	1.83088e-05	-1.12593
RBKS	1.83808e-05	1.10813
PCDHGB5	1.84407e-05	2.07715
TMEM254	1.84583e-05	-0.527788
MROH1	1.88629e-05	0.677227
GLRB	1.90779e-05	-0.794752
MN1	1.90977e-05	-1.04466
RUSC2	1.93919e-05	0.52241
ARL4A	1.95478e-05	-1.21684
TNFAIP8L3	1.96202e-05	1.87729
GPC3	1.97707e-05	-2.99988
HDAC5	1.97914e-05	0.58518
CFC1	1.98942e-05	-5.32406
COMMD10	2.00691e-05	-0.652318
MINPP1	2.02507e-05	-0.484333
HK1	2.03464e-05	0.674807
CWC22	2.03901e-05	-0.448766
ITGB8	2.04771e-05	-2.10794
GPSM2	2.05998e-05	-1.6242
ABCB9	2.08663e-05	0.517007
AC092720.2	2.09113e-05	1.53299
LBX2	2.10161e-05	2.91596
CARMIL3	2.10622e-05	0.863709
ILF3-DT	2.11011e-05	0.598764
GPR179	2.11214e-05	1.89658
H2BU1	2.11821e-05	0.989962
DNAJC13	2.14369e-05	0.402859
GNG10	2.18383e-05	-0.765423
BEX5	2.18494e-05	1.11599
AC091196.1	2.1911e-05	1.99037
DEPDC1B	2.20321e-05	-1.89851
PAPPA2	2.25023e-05	1.98179
AC091978.1	2.27497e-05	1.11038
PTPN5	2.34214e-05	0.813243
CHRAC1	2.34238e-05	-0.868386
NDN	2.34612e-05	-0.654063
RPE	2.35994e-05	-0.454421
ANK1	2.39508e-05	1.30197
COX14	2.39591e-05	0.508438
GALNT9	2.40732e-05	1.13243
PDCD2L	2.42822e-05	0.515158
CDC40	2.48956e-05	-0.394985
DACH2	2.49166e-05	-2.2316
IPP	2.49399e-05	-0.728192
ILF3	2.54615e-05	-0.324608
RHOBTB1	2.54667e-05	-0.597643
ADPGK-AS1	2.55678e-05	1.95426
SPOCK1	2.55763e-05	1.45956
NOL4	2.57632e-05	1.05453
ST8SIA3	2.58459e-05	0.857251
RPL23AP53	2.59043e-05	0.936559
NIN	2.59178e-05	-0.926969
SYT10	2.59695e-05	-5.1115
MT-ATP6	2.61351e-05	-1.71858
LRRC55	2.68408e-05	0.802714
PNMA6A	2.70455e-05	1.06436
PRRX1	2.73332e-05	-5.07489
ENO2	2.76778e-05	0.796607
NKAIN3	2.77336e-05	-2.73349
AK5	2.7774e-05	-1.10436
FDX1	2.77933e-05	-0.636296
AP002381.2	2.81788e-05	1.04775
LRRC41	2.8706e-05	-0.223139
ZNF335	2.87537e-05	0.436664
KLC4	2.90411e-05	0.527366
DNAJB14	2.91014e-05	-0.547227
UAP1L1	2.91354e-05	1.76562
MCF2L2	2.92779e-05	0.914442
AC091564.5	2.93788e-05	0.860747
SLC46A1	2.94685e-05	0.559136
C10orf105	2.94772e-05	-2.65966
SMARCC1	2.96531e-05	-0.389358
SZRD1	2.98793e-05	-0.472776
FAM217B	2.99083e-05	-0.711297
AC242426.2	3.01208e-05	2.36437
OVGP1	3.01576e-05	0.884328
SCN3B	3.02284e-05	0.932251
MAML2	3.04601e-05	-1.93182
AC015909.5	3.05005e-05	0.795841
IGSF9	3.06132e-05	-0.536386
DINOL	3.08059e-05	2.1627
SLC18B1	3.1234e-05	-0.977789
ENPP2	3.14603e-05	-1.76778
IGF2BP3	3.16019e-05	-0.550462
AC133552.5	3.16808e-05	1.0256
EXOC6	3.16948e-05	-0.612464
LIN37	3.17031e-05	0.488577
BHLHE40-AS1	3.18116e-05	1.19695
AL669831.7	3.1924e-05	1.60695
FAM163A	3.23419e-05	1.1727
AC012349.1	3.24559e-05	3.1929
MT-CYB	3.28854e-05	-1.70442
GCA	3.29697e-05	-0.902028
AC097359.2	3.30637e-05	1.06299
RRM1	3.33078e-05	-0.659275
CSPG5	3.34775e-05	-1.14145
TMEM131L	3.36833e-05	-0.799027
EIF3A	3.39355e-05	-0.383447
KIF13A	3.43045e-05	-0.723479
KCNK3	3.43306e-05	0.929329
ERFL	3.4369e-05	1.13636
IGSF22	3.43835e-05	2.07789
N4BP2	3.4446e-05	-0.64918
LUZP1	3.47712e-05	-0.585631
ULBP3	3.48997e-05	-0.653917
TPPP	3.49665e-05	0.626711
TMPO	3.50845e-05	-0.790234
DACH1	3.52387e-05	-1.26525
MAPK1IP1L	3.55975e-05	-0.447284
KRT18P59	3.56487e-05	1.29485
HNRNPA1	3.58499e-05	-0.636584
BEX2	3.59132e-05	0.657602
CACNG2	3.62552e-05	1.15238
MKI67	3.63603e-05	-3.29063
MRO	3.66514e-05	2.77497
MAPK8IP2	3.69905e-05	0.641006
MMP24OS	3.70103e-05	0.548165
ABCD1	3.70918e-05	0.564702
SEMA3A	3.73602e-05	-1.26176
SMARCE1	3.75327e-05	-0.367699
PIMREG	3.78899e-05	-3.21616
CALY	3.79674e-05	1.12089
NUDT11	3.83112e-05	-0.544428
MUC3A	3.83948e-05	1.76811
PTCH2	3.86911e-05	-1.13301
ANKRD31	3.9137e-05	0.956234
P2RY11	3.9209e-05	0.709358
IRS3P	3.93277e-05	2.65764
PBX3	3.94814e-05	0.796099
MAOB	3.98489e-05	-2.60707
MAP2K6	4.03742e-05	-0.714736
TMEM18	4.0766e-05	-0.38652
NUCKS1	4.08674e-05	-0.527014
C20orf204	4.18724e-05	0.877232
FAM181B	4.18956e-05	-1.32472
TACR1	4.21083e-05	-3.92874
FSTL3	4.22037e-05	0.490361
INTS7	4.22554e-05	-0.519979
CAPN3	4.2368e-05	1.5422
FAM210A	4.28823e-05	0.623615
AC096667.1	4.31511e-05	1.37829
CREB1	4.3332e-05	-0.534803
AL357079.1	4.33322e-05	0.959678
SMIM30	4.35999e-05	-0.654802
SYN1	4.39725e-05	0.943426
SCAPER	4.40172e-05	0.558748
SEPHS1	4.40266e-05	-0.611414
ZNF480	4.43443e-05	-0.555056
HERC1	4.44392e-05	0.511461
FAM120AOS	4.4479e-05	-0.354209
HNRNPF	4.46995e-05	-0.512732
SEPTIN11	4.49894e-05	-0.498733
AC006538.1	4.53477e-05	0.754739
C11orf58	4.53795e-05	-0.352808
AL109615.3	4.54114e-05	1.62276
AC078860.2	4.59561e-05	1.87393
AC008737.1	4.60735e-05	2.58321
ERH	4.63479e-05	-0.493035
AC022148.1	4.65861e-05	1.62635
BLMH	4.69267e-05	-0.439588
CLPB	4.70101e-05	0.620063
SLC19A2	4.72271e-05	-0.508296
EPB41	4.74257e-05	-0.402984
SAPCD2	4.77617e-05	-1.42585
AZIN1-AS1	4.80166e-05	0.718747
PSMA4	4.80646e-05	-0.417398
FBXO31	4.83958e-05	0.343496
CFP	4.86279e-05	1.73535
SPRYD3	4.86317e-05	0.72967
FZD9	4.90851e-05	-1.11194
ZNF490	4.90872e-05	0.510835
FAM161A	4.92504e-05	-0.55086
SNN	4.968e-05	-0.568624
AC099811.5	4.97495e-05	1.47578
PRDM11	4.98446e-05	-0.800414
AL606760.3	4.98907e-05	1.67574
AP000577.2	5.04707e-05	2.07357
C19orf38	5.05981e-05	1.92095
IPO5	5.0686e-05	-0.487196
CNNM2	5.0755e-05	0.593998
FER1L6	5.11499e-05	-3.04464
LINC00324	5.1169e-05	0.734552
ZDHHC20	5.15966e-05	-0.594632
IQSEC3	5.24983e-05	0.812948
VANGL1	5.26811e-05	-1.5796
MBNL1	5.27342e-05	-0.80415
NFIA	5.27356e-05	-1.70967
CX3CL1	5.27874e-05	-1.42003
KIFC2	5.28095e-05	0.606174
PABPC1L2A	5.2858e-05	1.27356
PAPLN	5.30455e-05	-2.53802
MEX3A	5.31053e-05	-0.430022
NONOP2	5.31847e-05	1.53288
MANSC1	5.37298e-05	-1.02067
AP005329.3	5.37456e-05	1.1697
SFT2D2	5.38495e-05	-0.977126
CLINT1	5.39383e-05	-0.381308
EXTL2	5.41726e-05	-0.664661
SERBP1	5.47147e-05	-0.388739
AC106791.1	5.47304e-05	1.85882
ODC1	5.53033e-05	-0.544407
ELOVL2	5.53225e-05	-0.823244
TRIM72	5.56363e-05	2.32363
SREBF2-AS1	5.59826e-05	1.14497
SGPP1	5.62792e-05	-0.617411
AL450384.2	5.70681e-05	0.961115
EPAS1	5.74606e-05	3.00117
RBM44	5.7942e-05	-1.01146
CHEK1	5.80995e-05	-1.31703
C5orf15	5.82672e-05	-0.51362
PCDHGB8P	5.89552e-05	1.46692
PPP2R2D	5.90409e-05	0.315828
SPP1	5.9417e-05	1.67785
LBR	5.95392e-05	-0.628151
RNU6-6P	6.0041e-05	-18.8069
NAP1L2	6.01228e-05	1.06128
AC092747.2	6.04999e-05	1.82275
TAS2R3	6.11937e-05	1.36146
FZD4	6.12411e-05	-1.18344
AC006262.1	6.20414e-05	2.35565
PLB1	6.23398e-05	1.49832
LMNB2	6.29081e-05	-0.505135
SLC39A10	6.31795e-05	-0.522017
KIF1A	6.32872e-05	0.602002
NAGS	6.35232e-05	1.00143
C1GALT1	6.43803e-05	-0.598966
CCDC168	6.44099e-05	1.48493
FN3K	6.44146e-05	0.610934
AL139246.5	6.4538e-05	1.30134
GAS6-AS1	6.45807e-05	2.12211
PCNX2	6.4601e-05	0.673784
AC007823.1	6.50562e-05	1.3415
TMEM51	6.51336e-05	-0.907355
ZNF622	6.54766e-05	0.50179
HGS	6.62398e-05	0.335341
MOXD1	6.65354e-05	-1.59043
AC132938.7	6.65417e-05	1.85069
PFN2	6.66231e-05	-0.519192
RFLNA	6.6664e-05	-1.15399
MISP3	6.70013e-05	1.07133
APEX2	6.72652e-05	-0.581683
FIGNL1	6.7386e-05	-0.653785
BAG2	6.74025e-05	-0.571
RNF112	6.76053e-05	0.967724
DHH	6.7683e-05	1.55936
ASAH1	6.77969e-05	0.569048
NAAA	6.78709e-05	-1.23126
TFDP2	6.80424e-05	-1.04776
AC067852.5	6.80986e-05	0.95457
CDKN1A	6.8294e-05	1.18342
HSPA6	6.86344e-05	2.811
SLC16A9	6.87139e-05	-1.06359
KHDRBS1	6.93248e-05	-0.310863
AC129492.1	6.94083e-05	1.4807
PPFIA3	6.96569e-05	0.692847
NUP62	6.98058e-05	-0.390582
AARS2	7.05753e-05	0.322963
NLGN1	7.10485e-05	-0.839421
CFAP298	7.10895e-05	-0.396676
AL592295.4	7.15345e-05	1.37548
TBC1D5	7.15383e-05	-0.468983
ANKRD37	7.17112e-05	1.5056
SEZ6	7.18588e-05	0.948666
NACAD	7.18797e-05	0.652273
PNRC2	7.22733e-05	-0.739171
AC093866.1	7.28139e-05	1.2109
RGS16	7.2843e-05	-1.74309
SFT2D3	7.28875e-05	-0.650495
SLC35E4	7.37783e-05	0.539099
ZNF460	7.38058e-05	0.581177
MBNL3	7.38198e-05	-2.99689
C1orf61	7.39434e-05	1.32601
MAPK3	7.44361e-05	0.441881
ONECUT3	7.47196e-05	0.945917
TNFAIP8L1	7.5311e-05	-0.878261
H2AW	7.57323e-05	0.703254
GK	7.58079e-05	-0.725283
CORO2B	7.62026e-05	0.621095
MCM4	7.67525e-05	-1.00262
MAP4K2	7.69144e-05	0.599564
RRM2	7.80987e-05	-3.14389
AC099521.4	7.81139e-05	0.989982
SUPT16H	7.82601e-05	-0.258375
GRIP2	7.8286e-05	1.06132
CAMSAP3	7.83302e-05	0.548484
LINC01484	7.83663e-05	-1.57828
AL731533.2	7.9146e-05	1.54231
NR1D1	7.92051e-05	1.04547
SCN4B	7.92745e-05	1.53843
POU2F1	7.97005e-05	-0.515801
AL096803.1	7.97414e-05	1.81771
UGDH	8.00337e-05	-0.473673
MTND4P12	8.00434e-05	-2.91071
TRIM13	8.02708e-05	-0.383813
AL031123.2	8.08076e-05	1.48639
SNX32	8.21921e-05	0.834147
TSPAN3	8.2553e-05	-0.48408
RAB38	8.33072e-05	-3.12167
FAM13A-AS1	8.3852e-05	0.721192
THRAP3	8.41901e-05	-0.326028
ADORA2A	8.44333e-05	1.01649
AC007773.1	8.44937e-05	1.42555
ITPRIPL2	8.44973e-05	-1.13528
HROB	8.45485e-05	-1.52184
KCNT1	8.46138e-05	1.77252
AC092809.5	8.50105e-05	1.76691
PCSK1	8.54569e-05	-1.57051
PFKFB4	8.54609e-05	0.924741
EFCC1	8.69809e-05	-3.71413
AC005498.3	8.718e-05	1.31118
PDE3B	8.74012e-05	-0.717806
CAMKK1	8.74608e-05	0.440797
NOL3	8.77688e-05	1.14283
AP2A1	8.78129e-05	0.358418
CASZ1	8.82599e-05	0.990441
AC245297.1	8.84218e-05	1.61831
ZFYVE1	9.00389e-05	0.390267
SPIRE2	9.02086e-05	0.498867
HSPA1A	9.02572e-05	1.44775
AC067930.8	9.03595e-05	1.17864
TSPAN2	9.11129e-05	-0.910437
UTRN	9.11373e-05	-1.24536
RAB23	9.18009e-05	-0.495412
SHANK1	9.28328e-05	0.891032
SNX7	9.28764e-05	-1.47449
MLC1	9.33113e-05	-5.38137
SIRT2	9.35026e-05	0.419413
DSTNP2	9.35031e-05	0.756382
ATPAF1	9.3522e-05	-0.371429
TRIO	9.35563e-05	0.422553
AC023024.1	9.38614e-05	0.874269
SLC26A2	9.4551e-05	-0.635618
ETNK2	9.45572e-05	0.627326
TMC3	9.45799e-05	2.43444
AC137932.3	9.46889e-05	1.73639
CDKN3	9.47282e-05	-2.10328
MRNIP	9.48315e-05	0.477011
GADD45A	9.55735e-05	0.817623
LGALS3	9.56952e-05	-2.84608
AL157392.3	9.59363e-05	0.553163
UBTD2	9.64527e-05	-0.499418
CUL5	9.65639e-05	-0.368699
MCM10	9.65679e-05	-2.92638
GASAL1	9.66055e-05	1.16996
TTPA	9.73569e-05	-3.53707
CKAP4	9.73995e-05	-0.558966
PPFIA4	9.77322e-05	1.17546
AC090340.1	9.78777e-05	2.22608
PCDHGA5	9.79209e-05	1.45694
DNASE1L2	9.79478e-05	1.0342
AC092692.1	9.80147e-05	1.17308
TPX2	9.94281e-05	-2.14864
LINC01503	9.95875e-05	0.95535
ADGRL1	0.000100585	0.573371
PCBP3	0.000101072	0.825456
SNAPIN	0.000101978	-0.40802
BMPR1A	0.000102137	-0.613431
MOB1A	0.000102602	-0.628078
LINC00882	0.000102868	1.03831
USP2	0.000103256	-1.36637
SPRY4-AS1	0.000103603	1.65359
EIF2AK2	0.000103651	-0.584178
TLCD3B	0.000103764	0.745894
RPL4P6	0.000103902	1.14929
LINC01783	0.000103917	1.80537
KIF5C	0.000103958	0.569977
MAD2L1	0.000104025	-1.65309
PMS2P3	0.000104289	0.505372
TCERG1L	0.000104895	1.94088
BLCAP	0.000105795	0.604643
KMT2E-AS1	0.000105958	0.933486
SLC8A2	0.000106227	0.864703
SYNGR3	0.00010699	0.694868
RNF5P1	0.000107364	1.88326
WDR7	0.000107829	0.620796
LRRCC1	0.000107937	-0.815778
BCYRN1	0.000108131	1.32788
AC078845.1	0.000108135	2.21168
PTPRD	0.000108299	-0.807691
FAM98B	0.000108893	-0.480315
LUCAT1	0.000108906	2.46511
RTKN2	0.000109319	-2.24769
AC023794.5	0.000109485	0.743129
AC092384.3	0.000109875	1.09285
MT-ND5	0.00011111	-1.41269
DLD	0.000111514	-0.438863
SRRM3	0.00011164	0.642295
SH3RF1	0.000111835	-0.574542
CDIP1	0.000111877	0.453224
ADAM8	0.000112329	1.00281
LRRC58	0.00011241	-0.556874
LINC01275	0.000112556	2.27496
CDIPT	0.000113342	0.361853
YPEL3	0.000113743	0.861388
ATP6V1G2	0.000114001	0.652578
TDG	0.000114125	-0.491437
HNRNPH3	0.00011482	-0.463059
QTRT2	0.0001154	-0.630057
CARMIL2	0.00011548	0.831185
MT-ND4	0.000115521	-1.48069
AL158151.4	0.000115874	2.40777
XRCC2	0.000115879	-2.14674
AC009486.2	0.000115917	1.53927
ELMOD3	0.000115964	0.40766
LINC-PINT	0.000116814	1.37176
LINC02600	0.000116847	1.04392
MID1IP1	0.000117153	-0.699907
PTPRG	0.000117597	-0.906967
AC090517.5	0.000118466	0.812333
TMEM164	0.000118745	-0.656057
ATP11B	0.000118916	-0.510582
ZMIZ1-AS1	0.000118976	1.19448
LINC01535	0.000119053	2.17353
RAB6B	0.00011911	0.714932
ZNF3	0.000119265	-0.329575
SNHG14	0.000120101	0.475885
KRT8P46	0.000120796	1.13576
ZNF519	0.000120855	-0.645888
AL157827.2	0.000121677	1.98476
SPON1	0.000122055	-2.89934
POLR2G	0.000122073	-0.396067
SH3BGRL	0.00012295	-0.543155
RPL13P5	0.000123527	0.700042
COMTD1	0.000124446	1.06565
CNBD2	0.000124734	0.595827
JOSD2	0.000124897	1.05345
AC010319.3	0.000124907	2.68153
HOXA7	0.000125368	-3.76705
AC116317.1	0.00012546	2.02912
ANP32A	0.00012629	-0.4138
SEM1	0.00012635	-0.58311
NAPEPLD	0.000127841	-0.724417
FAM242C	0.000128437	0.822386
CFAP97	0.000129582	-0.448362
GRAP	0.000130149	1.50263
CD274	0.000130301	1.83495
PHF2	0.00013049	-0.255975
AL137802.2	0.000131248	0.757136
GRIK2	0.000131758	-0.905552
SALL1	0.00013314	-0.724865
LINC00880	0.000134083	2.22337
AC108134.2	0.000135289	1.74204
SRSF9	0.000135336	-0.274849
SMCO4	0.000135591	-0.995567
AL031686.1	0.000135863	0.811707
VSTM2A-OT1	0.000136048	1.12196
AC008105.3	0.000136092	1.84244
AC087752.3	0.000136294	1.40902
GRIN2C	0.000136615	1.4373
PRR11	0.000137384	-1.02176
ASPM	0.000137441	-3.20986
GPR158	0.000137877	0.876079
EID1	0.000138144	-0.466492
PTPN13	0.000139098	-0.811581
NXF1	0.000139394	0.463441
FAM98C	0.000139503	0.508648
CELP	0.000139558	2.45195
SLAIN1	0.000140265	-0.621878
ZCCHC10	0.000141058	-0.455065
AC016588.2	0.000141214	0.720564
SLC27A6	0.000141316	-1.53234
PCCB	0.000142264	-0.482798
MTCH1	0.000142882	0.312849
SLC35A3	0.000143606	-0.651537
RAP2C	0.000143635	-0.678656
AC018730.1	0.000143651	-2.26164
HPGD	0.000143841	-1.81588
ART3	0.00014483	-4.31095
KIF4A	0.000145616	-3.086
TMC3-AS1	0.00014636	1.13026
LZTS3	0.000146361	0.542128
GALNT1	0.000146557	-0.510231
ENHO	0.000146776	0.847565
ZNF146	0.000148872	-0.428135
CDT1	0.000148931	-2.00149
CDIPTOSP	0.000149141	2.59284
LINC00957	0.000149164	0.72464
GALNT17	0.000149768	-1.23851
LRRC42	0.000149794	-0.52396
SLK	0.000149967	-0.570094
SGO2	0.000150474	-1.4338
DCLRE1B	0.00015112	-0.581065
ABCC8	0.000151708	0.98642
NCAPH	0.000152104	-2.18881
LINC00476	0.000154447	0.67219
STN1	0.000154531	0.494405
AC245884.8	0.000154937	0.954693
MCEE	0.00015611	0.476336
ASF1A	0.000156529	-0.440792
SHISA3	0.000157546	-2.13182
MDM2	0.000157817	0.64162
PLPPR1	0.000158299	0.876977
PAXBP1-AS1	0.000158391	0.595513
PCLAF	0.000158621	-2.13575
HID1	0.000158666	0.655649
CCDC24	0.000158903	0.542185
NAA50	0.000159096	-0.469838
ALOX15P1	0.000160246	1.86464
KRT8P36	0.000160808	2.16985
AC008764.8	0.000160937	0.87312
ABCB10	0.000160943	-0.446181
CHFR	0.000161985	0.401514
IMPG1	0.000162383	2.0492
AL133367.1	0.000163246	0.835674
RCC2	0.0001648	-0.587186
NCAPG2	0.000164888	-1.12814
XXYLT1	0.000164951	-0.453154
NPAS4	0.000165669	1.70779
ZFAND3	0.000165883	-0.383886
SMC3	0.000165963	-0.403867
SCRT1	0.000166316	0.729905
ANO8	0.000166639	0.472149
TOP1	0.000166872	-0.382079
AAMDC	0.000167334	-1.23477
UBR4	0.000169063	0.531485
AC097709.1	0.000169359	-2.91946
AC133552.2	0.00016936	0.657966
PSME1	0.000169785	-0.562175
OGFRL1	0.000170211	-0.642376
CCNF	0.000170347	-0.634758
AL360270.2	0.000171132	1.20607
MIR1915HG	0.000173159	-0.612803
DTL	0.00017326	-2.46134
ISCU	0.000173283	0.356957
PITPNM2	0.000173417	0.942538
RNF182	0.000173524	-1.50807
ZNF79	0.000174069	0.4694
PKHD1L1	0.000174789	-4.46811
MYCN	0.000175573	-0.876218
MAT2B	0.000175991	-0.900801
LINC00511	0.000176373	0.784567
HNRNPU	0.00017651	-0.311289
MIR193BHG	0.000176876	0.718882
CBX7	0.000177251	0.896799
LRRC9	0.000179538	-1.3554
TNIK	0.000180447	-0.530583
NPPC	0.000180901	0.979977
AC010435.1	0.000181625	1.91777
MTMR7	0.000181929	0.575551
TOM1L1	0.00018379	-1.29814
TRIP13	0.00018434	-1.51298
SYP	0.000184969	0.714102
LINC01138	0.000185167	0.551964
FNDC3A	0.000186433	-0.476314
MIB2	0.000186975	0.624669
GPRIN2	0.000187063	1.17519
PI4KA	0.000187195	0.496634
MTERF2	0.000187678	-0.408339
DTNB	0.000187952	0.489661
CEP170B	0.000188335	0.520185
SYNJ1	0.000190037	0.511591
KHDRBS3	0.00019142	1.50341
OXR1	0.000192122	-0.789085
SLC10A5	0.000193628	0.960066
RRAD	0.00019371	1.56265
LHFPL5	0.000193957	1.14742
GJC1	0.000194449	-0.926494
GEMIN8P4	0.000195424	1.02366
OTUB2	0.000196271	-0.600859
OPRM1	0.000196682	-2.36311
AL139385.1	0.00019687	1.35137
AC104581.4	0.000197213	0.982152
NME4	0.00019833	-0.819929
AC010624.5	0.000199081	3.12456
MAGOH	0.000199081	-0.472386
OPRL1	0.00020014	0.808299
TRMT2B	0.000200423	-0.583068
LEPROT	0.000202381	-0.489239
VPS13D	0.000202901	0.453671
BRSK1	0.000203032	0.478509
NXPH2	0.000203262	-2.71522
TWSG1	0.000203351	-0.948281
GALNT16	0.000203372	-0.589905
CAMK1D	0.000204548	-0.524699
FOXL1	0.00020495	-2.71313
CDHR1	0.000205001	1.07423
BEX3	0.000205703	-0.5549
FGF20	0.000206891	-2.18646
MCOLN1	0.000207329	0.769312
FAP	0.000207427	-4.95891
ADAM12	0.000207919	1.01482
CDKL2	0.000208123	0.750345
HAT1	0.000210065	-0.626095
CBFB	0.000210225	-0.62238
AC115284.4	0.000210469	0.822604
AL162171.3	0.000210598	0.813277
AC074143.1	0.000211205	1.21384
MSH2	0.000211375	-0.373066
CHST8	0.000212177	1.01014
APOM	0.000212891	-0.847067
AC069499.2	0.000213027	-2.22441
POFUT1	0.000213157	-0.589815
CFL1P1	0.000213875	0.710426
LBX2-AS1	0.000214244	1.76594
EHBP1	0.000214771	0.368546
SYT3	0.000214778	0.890364
EPHA3	0.00021518	-0.820017
AC007032.1	0.000215227	1.02192
LRRC8B	0.000216849	-0.68708
AC010624.1	0.000217296	1.34288
GDAP1L1	0.000218121	0.732613
CHST5	0.000218518	1.2706
REEP3	0.000219188	-0.79705
AC017007.3	0.000219707	1.2738
HMGB1P6	0.000219801	-0.834494
HTR1D	0.000220216	-2.74802
SPC24	0.000220402	-3.42828
FIGNL2-DT	0.000221009	1.89717
AC016596.1	0.000221994	1.18564
MAP1LC3A	0.000222021	0.793925
IMPDH1	0.000222237	0.52325
Z83847.1	0.000222245	1.22567
ATP2C2-AS1	0.000223877	0.891026
SLC6A1	0.000224707	-2.24428
PARP6	0.000224742	0.411287
DDR1	0.000224873	-0.889702
GNPNAT1	0.000226648	-0.606812
JAK1	0.000227432	0.591272
CBX2	0.000228632	-1.10124
ABCA13	0.000229331	-2.65845
B3GNT2	0.000229426	-0.797677
FAM120A	0.000229476	-0.427312
BCL3	0.000229958	1.03913
NIPAL2	0.000230054	-1.62337
FAM20B	0.000230421	-0.419887
TMCO1	0.000231461	-0.387054
FAM189A1	0.0002317	-1.04612
TMEM185A	0.000232279	-0.371823
PTGES3L	0.000234112	0.78633
AL049757.2	0.00023417	1.62328
POLD3	0.000236121	-0.633693
RAD51AP1	0.000236217	-1.83978
RWDD3	0.000236676	-0.641453
NANOS1	0.000238178	0.947681
TMED4	0.000238349	-0.424713
SDAD1P1	0.000239206	1.09137
COQ2	0.000239725	-0.67113
C5orf49	0.000240175	-1.10742
SLC37A3	0.000240209	0.324601
SMIM7	0.000240732	-0.273702
C6orf120	0.000241863	-0.439523
AC022506.2	0.000242831	-1.36701
NCAM2	0.000244094	1.42037
HNF4G	0.000244825	-1.87282
ANLN	0.000244956	-1.80292
ZNF708	0.000245295	-0.490124
RHOG	0.000245346	-0.627681
SERINC4	0.000245925	1.35004
AC097376.3	0.000245943	0.625538
AC008397.2	0.000246338	1.35885
ZBTB33	0.000246386	-0.517821
TMEM151A	0.000248207	0.839861
TMEM63C	0.00024881	0.703047
HNRNPC	0.000249427	-0.442105
SIRT4	0.000249915	0.822512
SCX	0.000250488	1.14626
RUVBL1	0.000250968	-0.38658
ADGRA3	0.00025114	-0.575132
HMGB3P22	0.00025145	2.08071
RBM12	0.000252094	-0.469553
SMC6	0.000252704	-0.434215
ACER3	0.000253105	-0.431232
AL590434.2	0.000253425	2.34574
CDC25A	0.000253535	-0.709294
AC022916.2	0.000254149	0.970001
GRAMD2A	0.000254275	2.80225
HNRNPAB	0.000254281	-0.514687
NEUROG1	0.00025664	-2.37579
LINC02846	0.000256691	0.883805
CEP250	0.000256773	0.483424
APEX1	0.000257269	-0.496218
SLC16A1	0.000257806	-0.821095
ARFIP1	0.000258388	-0.501984
SOX6	0.000259355	-2.08998
MIB1	0.000259454	-0.481653
GLB1L3	0.000259692	2.11695
MZT1	0.000261566	-0.604186
KLHL18	0.000262455	0.494083
AC099521.3	0.000263166	0.958341
AIF1L	0.00026322	-2.05498
GRSF1	0.000263709	-0.332275
RFTN2	0.000263743	-3.8405
AC076968.2	0.000264145	1.85556
ACSS2	0.000264949	0.520069
MAP1LC3B	0.000265211	0.580577
DYDC2	0.000265261	-1.6014
AL590666.2	0.000266946	2.24167
GPC4	0.000268116	-3.01028
ZIM2	0.000269673	20.736
LRP2	0.000269776	-3.148
UBE2T	0.000270697	-0.731775
MAN1B1	0.000271354	0.34009
NRG1	0.000271427	0.66746
METTL21EP	0.000271624	2.7725
ARNT2	0.000272055	-0.709441
AC073052.1	0.000272811	1.37999
TOX3	0.000274503	-1.07399
MTATP6P1	0.000275399	-1.59547
AL390957.1	0.00027686	1.70395
FXN	0.000277504	-0.593109
EMC3-AS1	0.000278315	-0.915867
GP5	0.000280176	1.71624
HP1BP3	0.000280206	-0.485053
AL049776.1	0.000280757	0.940335
SOCS6	0.00028087	-0.429172
NUDT17	0.00028148	0.709837
NEDD4L	0.00028172	0.481109
PCDHGC5	0.000282632	0.916896
AC010624.2	0.000282634	1.24859
AC027702.2	0.000282661	1.89146
PMFBP1	0.000283235	1.02239
AC026954.2	0.000284086	1.31241
ESCO2	0.000287996	-2.94483
ALDOA	0.00028876	0.563369
GPC6	0.000289141	-0.825132
HECW2	0.000289524	-0.703324
AC092295.2	0.000290991	0.756679
NPAS3	0.000293605	-1.85333
EMILIN3	0.000293807	-1.44059
UCP2	0.000294496	-1.31495
MGAT4C	0.000294871	-2.63946
TRPM4	0.000296053	0.660748
ABCC11	0.000296626	1.72539
AL031775.1	0.000296644	0.831672
SV2B	0.000297263	-1.26002
AC092999.1	0.000298604	2.19455
AL137077.2	0.00029869	0.933784
NCL	0.000298977	-0.326488
DSCC1	0.000299412	-2.25986
AL162586.1	0.000300452	0.863837
AL137127.1	0.000301259	0.782441
VAT1	0.000302115	0.46823
CSF2RA	0.00030325	1.79803
TMA16	0.000303378	-0.757628
PLXNC1	0.000306857	-1.11395
ATG9B	0.000306953	1.08741
AC098484.4	0.000307951	0.963148
TOP2A	0.000308336	-3.14935
SYDE2	0.000308707	-0.645518
AC107871.1	0.000308911	-0.848573
BCAP29	0.000309344	-0.620794
RHOXF2B	0.000310395	20.5776
ZC3H12C	0.00031183	-0.670943
SLBP	0.000312417	-0.386755
AC099489.1	0.000312744	-1.82559
ZNF711	0.00031275	-0.480855
AC006030.1	0.000312781	1.66499
SOBP	0.000314145	0.580307
EPHA5-AS1	0.000315278	2.1062
ARHGAP11B	0.000316206	-3.18934
ADAMTS3	0.00031642	-1.39361
AL023806.3	0.000316725	0.94558
WWC1	0.00031718	-1.12581
TTK	0.000318296	-2.53108
HOXB-AS3	0.000318609	-1.41757
SLC35A5	0.000320136	-0.506378
KPNB1	0.000321088	-0.368262
CHODL	0.000322112	-1.85341
BIRC5	0.000322619	-3.11264
LINGO1	0.000322908	0.548086
DKK3	0.000323141	-0.693006
TXNDC12	0.000326575	-0.435956
AC007000.2	0.000327584	1.31985
TUBA1B	0.000330334	-0.649767
PPME1	0.000331398	0.358013
MPDZ	0.000331851	-0.60528
UHRF1	0.00033203	-2.18197
TSEN15	0.000332354	-0.40505
TMCC2	0.000335388	0.461185
AURKB	0.000335591	-3.31259
PTPRE	0.000335877	0.631847
IQGAP2	0.000336507	-1.59502
CACNB2	0.000337422	-1.06723
HYAL2	0.000338021	-0.62364
AL513548.3	0.000338632	1.29991
PPP6R1	0.00033875	0.277313
KDM4B	0.000339149	0.287103
RNF145	0.000339596	-0.397427
DEK	0.00034008	-0.690274
AC005052.1	0.000340226	0.987932
NDEL1	0.000340475	0.360737
RPAP3	0.000342967	-0.311218
AC087533.1	0.000343311	1.19766
AOC3	0.00034357	1.24848
GNAI1	0.000344325	-0.626534
AC006141.1	0.000344961	1.52483
LIF	0.000347085	1.51325
TMED5	0.000347579	-0.777798
HAUS1	0.000352175	-0.583026
LINC00921	0.000353309	1.66781
AL096803.2	0.000353416	0.874895
RNF123	0.000354079	0.43649
FAM126A	0.00035442	-0.793036
ZBTB18	0.000354422	-0.941676
RND1	0.000355415	0.660993
LCMT1	0.000355627	0.377992
SHPK	0.000356198	-0.405385
APH1B	0.000357239	-0.552986
RCAN3	0.000357786	-0.937246
SORT1	0.000358291	-0.508989
C9orf106	0.000358368	2.58105
NEUROG2	0.000358472	-1.68993
RPL12P25	0.000358581	2.13074
RNF208	0.000359356	0.608146
AL671762.1	0.000359358	3.65113
AZIN2	0.000359393	0.568684
AL137002.2	0.000360666	0.898492
DRD1	0.000362295	-3.38454
ARL13B	0.000363211	-0.489768
AP2M1	0.000364175	0.323096
AC007405.4	0.000364349	0.958379
AC016831.6	0.000365411	2.15016
ZNF24	0.000368882	-0.472493
AL354740.1	0.000373157	1.11434
FMN1	0.000374092	1.22064
PLIN5	0.000374656	-1.57159
NAGK	0.000374743	0.390147
AC005077.1	0.000376091	20.305
AC093510.1	0.000376168	1.48266
B3GNT4	0.000376979	1.06294
CYP4X1	0.00037769	0.906542
PDE1C	0.000377715	-1.55904
ZIC3	0.000378991	-3.47268
MRPL19	0.000382633	-0.389729
AC009549.1	0.000383031	1.23903
WDR35	0.000384391	-0.661329
AC108448.3	0.000384686	3.52091
SETD3	0.000384903	0.367387
AC091271.1	0.000385985	0.579827
CHN1	0.000386736	-0.415144
NUDT10	0.000387069	-0.552743
PLCH1	0.000388673	-1.14579
AC018809.3	0.000390441	5.42592
MTX3	0.000392745	-0.628597
RUFY2	0.000392892	0.487478
PPP1R13B	0.000394122	0.417778
AKAP5	0.00039468	-0.820996
THAP12	0.000394745	-0.381821
C17orf100	0.000395668	0.668299
PHLDB2	0.000395854	-1.80401
ABHD14A-ACY1	0.000396116	0.878704
CABP7	0.000397186	-1.87123
APELA	0.00039856	-3.49125
AL359091.1	0.000398779	-1.30715
RTRAF	0.000399947	-0.348392
YIF1A	0.000400257	0.407516
MT-ND2	0.000401626	-1.37505
AC079140.6	0.000401925	1.48869
CAMTA2	0.000402258	0.54922
SCN2A	0.000402313	0.863581
LRRC8D	0.000403019	-0.389258
AC012368.1	0.00040339	0.803799
CNTN2	0.000405788	-1.55085
AL442067.3	0.000406096	0.77022
LHX6	0.000408048	2.02992
AP1AR	0.000408568	-0.39714
SATB1	0.000408919	-0.712557
MAPK11	0.000409195	0.621098
KDM3B	0.000409592	-0.257259
UBAP2	0.000410041	0.43236
NHSL1	0.000411261	-0.760587
KIF20B	0.000411931	-0.996213
HMGB1P5	0.00041223	-0.977852
GAS2L3	0.000414179	-1.864
C19orf57	0.000415246	0.51749
TMEM245	0.000417451	-0.411068
SREK1	0.000418477	-0.586091
AC091825.3	0.000418751	0.844825
PHF19	0.000419147	-1.2232
EPS8L2	0.000424704	1.02099
IFT80	0.000426656	-0.570085
SORBS2	0.000427122	-0.684527
LYPD6	0.000430278	-1.25559
TMED1	0.000430292	-0.619257
COPG1	0.000431326	0.344008
EFCAB14	0.000435124	-0.640659
SRRM5	0.000435575	1.11496
SNORD35B	0.000436827	20.0792
PLK2	0.000437787	0.799766
ELOVL3	0.000438367	2.36327
KCNAB2	0.000439936	0.568532
SUMO2P4	0.000440176	20.0636
OSER1-DT	0.00044027	0.71141
IL20RA	0.000440432	-2.82278
PDE2A	0.000440788	1.27502
DHX40	0.000442886	-0.435746
ICA1	0.000444263	0.7783
FSTL4	0.000445471	-0.710102
AC021148.1	0.000446515	0.96662
DDIAS	0.000446531	-1.56768
PHLDA3	0.000449293	0.532528
CERT1	0.000449417	-0.434161
ALOX12B	0.000449619	2.03915
SLC17A7	0.000450298	1.68872
WDR76	0.000450718	-1.07922
USP25	0.000452972	-0.438448
AP006623.1	0.00045438	0.754525
DCAF13	0.000455696	-0.430736
EXOC3L1	0.000455825	1.27203
AC093849.4	0.000455952	1.61533
XRCC5	0.000458604	-0.31281
PDHB	0.0004588	-0.366531
H3-3A	0.000462033	-0.446344
PBK	0.000462528	-3.17682
FGFBP3	0.00046383	-1.01074
MIR3936HG	0.000464322	0.732433
CASTOR3	0.000464699	0.437574
PMS2CL	0.000469142	0.437855
CYS1	0.000470376	-2.71929
USP13	0.000470486	-0.514008
TEAD1	0.000473315	-0.98168
SEPTIN1	0.000473655	0.950228
SH3BP5	0.000473831	0.645979
ESPL1	0.000474485	-2.70427
RANBP1	0.000475292	-0.513851
BX322650.1	0.000475413	1.02756
SET	0.00047603	-0.344345
WDR45B	0.000477704	0.276788
ADAMTS13	0.000477873	0.656839
AC004816.1	0.000480049	0.64055
HASPIN	0.000482281	-2.13462
AC006449.5	0.000484205	0.581661
IMPAD1	0.000487446	-0.402756
SORD2P	0.000488739	-1.29006
MRTFA	0.000489751	0.448265
INCENP	0.000490013	-0.749467
NBPF20	0.000490101	0.557477
FABP6	0.000490773	1.20271
KLK14	0.000492311	1.36848
ARRDC3	0.00049414	0.864742
ENPP5	0.000494402	1.03021
RDX	0.000495755	-0.318306
OSGIN1	0.00049592	0.796012
FOXN4	0.000496	-2.8898
B3GLCT	0.000499878	-1.21308
HDGF	0.000502567	-0.537767
RNF34	0.000503353	-0.346282
POC1B-GALNT4	0.000505741	-2.08819
TMEM179	0.000505806	0.81218
PDE6G	0.00050593	2.09661
MT-ND1	0.000506532	-1.28555
PCP4	0.000510411	-2.15841
TCF15	0.000511071	2.07368
AC079411.1	0.000511921	1.57269
DUSP5P1	0.00051236	1.71331
STX18-AS1	0.00051272	0.634753
PENK	0.000513205	2.33905
B3GAT1	0.000514283	0.636666
ZRANB2	0.000514315	-0.40149
FAM135A	0.000514786	-0.400426
DLGAP2	0.000515247	1.16805
AC102953.2	0.000516075	0.454104
KIFC1	0.000517541	-2.86539
AC016582.3	0.000518142	1.47987
RAB11FIP5	0.000518582	0.50678
OLFM3	0.000523296	1.35866
AC099329.2	0.000524235	1.9717
SLC7A14	0.000525137	0.914736
CHRNB2	0.000528478	0.674059
MAPK12	0.000529395	0.657714
MMP24	0.000530647	0.63852
NT5M	0.000531459	0.682822
SV2A	0.000534703	0.531255
TRIM67	0.000535896	0.909094
RNF19B	0.000536116	0.490551
IDH2	0.000536455	-0.501497
AC105052.2	0.000536848	0.88763
FBXO16	0.000540253	0.477061
RASL11B	0.000540892	-1.10418
AC006504.1	0.000541354	1.69836
MPRIP-AS1	0.000542437	19.7461
CPNE7	0.000542645	1.0298
RASGRP2	0.000545128	0.834877
NRXN2	0.000545354	0.712709
GALNT2	0.000546494	-0.404998
SH3PXD2B	0.000546953	-0.58138
CXXC5	0.000548017	0.54791
AC027796.3	0.000548362	1.58179
OPTN	0.000549286	0.446856
SPC25	0.000550813	-2.73849
GEN1	0.000553401	-1.15009
Z95331.1	0.000554278	0.972601
WARS2	0.000555789	-0.533109
CYTOR	0.000556137	1.58653
AC023157.3	0.000556679	0.778814
NAGPA-AS1	0.000557454	2.15738
GUK1	0.000560239	0.460015
PTPRZ1	0.000561168	-1.37895
AC144652.1	0.000562353	0.517156
CAPZA1	0.000562671	-0.269237
DCTN1-AS1	0.000563271	1.14949
LGR5	0.000564907	-2.31073
SLC9A5	0.000565447	0.895143
TLK1	0.000565447	-0.49324
ATG13	0.000565855	0.404142
GUCY1B1	0.000566202	-0.689078
GJD2	0.000566895	1.24063
SPAG4	0.000567317	1.04554
CENPO	0.000569697	-0.778355
MANEA	0.000570734	-0.715307
RN7SL3	0.000571088	2.14793
LRRC2	0.000573733	-2.68456
GSTO2	0.000574168	1.12402
AC046176.1	0.000575516	1.08594
CHST9	0.000575549	-2.17571
SUMO2	0.000577325	-0.393439
ZBTB24	0.000578328	-0.43979
NPY2R	0.000578711	-4.13829
PLIN4	0.000580388	-1.44698
DAZL	0.000583769	-6.69444
TMBIM4	0.000583947	-0.743337
MPHOSPH6	0.00058756	-0.407026
PEX2	0.000589059	-0.498032
ST7-AS1	0.000589399	-1.07606
MIR9-3HG	0.000589602	-3.29428
CACNB1	0.000591779	0.428398
MGST1	0.000594868	-2.22813
LINC01664	0.000599066	1.47355
TRIM24	0.00060021	-0.588617
AC135050.7	0.000601337	1.74386
ELAVL1	0.000603272	-0.365065
WDR37	0.00060328	0.419469
TJP1	0.000606095	-0.61261
HELQ	0.00060769	0.403166
FAM171A1	0.000608819	-0.467688
FANCI	0.000609067	-1.92062
NDC80	0.000609659	-2.71514
MYOCD	0.000611028	-2.88892
HOXA4	0.000611504	0.914753
PLSCR5	0.000611522	-3.83711
LRRC75A	0.000612587	-1.01891
CMTM6	0.000613538	-0.933289
PRPF40B	0.000614078	0.517643
C5orf30	0.00061452	-0.874294
ZNF426-DT	0.000615359	0.824251
IER3	0.00061551	0.912216
MKRN3	0.000617397	-0.760933
TUBB2A	0.000622322	0.739457
SYN2	0.000622555	1.13707
ZIC2	0.000624135	-3.35987
E2F1	0.000626772	-1.7049
CPNE9	0.000626849	1.29783
ANXA6	0.000628552	-0.750776
PRKCZ	0.000629179	0.516716
TRAF3	0.000629785	-0.469871
COX17	0.000630647	0.411306
MND1	0.000631561	-2.0519
DENND6A	0.000631573	-0.562481
MACROH2A1	0.000633163	-0.41338
LSMEM1	0.000633594	1.03513
CD9	0.000637091	-3.09825
KCND3	0.000637683	-0.987728
DDX11-AS1	0.00063857	0.802582
ZIC1	0.000639714	-4.21406
PTBP2	0.000640122	-0.35487
CSMD2	0.000640912	1.14626
RGMB	0.000641474	0.649897
AC104530.1	0.000642439	2.29041
NEAT1	0.000642514	0.950689
AC104083.1	0.00064411	-1.30494
TOLLIP-AS1	0.000645568	0.84862
KCNK4	0.000647257	2.07319
CABIN1	0.000650271	0.318017
AC010442.1	0.000651909	-0.57677
BX322639.1	0.000652659	3.6499
KCNK12	0.000653791	1.18297
TMED7	0.000653801	-0.526677
SEPTIN8	0.000654304	-0.253029
AQP10	0.000659505	-3.07084
AC010336.8	0.000660389	0.89583
ENAH	0.000666214	-0.562812
AC073957.2	0.000668105	1.89433
MPPED1	0.000668171	-2.03233
KIF11	0.000670616	-2.24323
CES1	0.000673424	4.70061
AL670729.3	0.000673719	1.13465
CASKIN1	0.000675092	0.624095
SOCS4	0.000675939	-0.475765
PIF1	0.000675982	-2.28343
OGFOD2	0.000676852	0.488882
CNIH1	0.000678105	-0.363816
TBC1D1	0.000680229	-0.574464
CDCA8	0.000680552	-2.2272
AL049779.4	0.000684331	1.05752
ZXDA	0.000686396	0.838601
LIMK2	0.000687229	0.477956
PELO	0.000690682	0.420452
AL356417.3	0.000692231	2.54098
AC106800.2	0.00069239	2.24057
GALNT14	0.00069464	1.23374
LINC02298	0.000695566	1.04269
DNASE1	0.000697414	0.464
AC011330.3	0.000698357	1.46629
AL137918.1	0.000698654	2.08815
PLCH2	0.000702521	1.30408
CAP2	0.000703218	-0.528896
ANKFN1	0.000704102	-2.15182
SYNJ2BP	0.000706296	-0.448721
REEP2	0.000708499	0.544742
KLHL35	0.000709048	-1.24343
ZNF100	0.00071215	-0.75629
SRGAP2C	0.000712585	-0.701665
AC005091.1	0.000712746	2.34479
GSTO1	0.000712904	-0.650517
CENPE	0.000713424	-1.85629
PPP4R1	0.000715027	-0.362503
E4F1	0.000715341	0.334834
DPP7	0.000715364	0.933003
SNX9	0.000718575	-0.281536
PKMYT1	0.000718822	-1.36318
AC091982.3	0.000719061	0.978557
AL603750.1	0.000720072	-1.15508
PLAGL1	0.000722001	-1.16483
GGH	0.000727071	-0.732198
AC100797.5	0.000729302	1.57769
SIK1	0.000730261	2.02797
AC024257.3	0.000736208	1.33288
SLC12A2	0.000736227	-0.713656
SEPTIN2	0.00073758	-0.473296
HLA-L	0.000738903	0.958335
SEMA5B	0.000738928	-1.1816
COLEC12	0.00073983	-1.5005
ANO7	0.000740567	1.02046
KLF13	0.000741898	-0.421914
PPP4R2	0.000743374	-0.449103
MYCL	0.000743538	-0.728985
NUBP1	0.000744787	-0.390542
MED15	0.000746129	0.278938
IGSF3	0.000746528	-0.589807
RB1	0.000747163	-0.483528
TWF1	0.000747518	-0.402245
LINC02145	0.000749146	1.47049
JADE2	0.00074969	0.957579
RNF138	0.000752745	-0.463932
FBLN7	0.00075289	-1.09416
GNB4	0.000753041	-1.12528
AP000347.1	0.00075357	1.00859
FKRP	0.000754422	-0.508194
DCAF1	0.000754967	-0.271323
AL049543.1	0.000756033	0.819222
AC025678.3	0.000756049	1.10789
USP46	0.000761044	-0.488947
SPTSSA	0.000762292	-0.508139
CYP3A5	0.00076312	-1.1545
CIP2A	0.00076556	-1.57431
AC104118.1	0.000765609	0.912059
RCE1	0.000765706	0.367411
COL6A3	0.000767352	-4.13847
TENM3	0.000768465	-0.830171
NDNF	0.000769105	-1.95074
ENY2	0.000769392	-0.492647
MCM3	0.000770248	-1.18978
AL161938.1	0.000770518	2.39846
AC022034.3	0.000774818	-3.16241
PTPRO	0.000774998	-1.06259
CAGE1	0.000776901	1.82231
MCM2	0.000777469	-1.31543
RITA1	0.000779507	0.353957
HS3ST4	0.00077988	1.14685
ENDOV	0.000779958	0.417752
WDR74	0.000781029	0.388655
PRRT4	0.000782781	0.607071
LPAR4	0.000783178	-2.1202
GNAI2	0.000790803	-0.765288
AC074138.1	0.000791158	0.785677
SOAT1	0.000791208	-0.552216
AL157400.3	0.000791356	1.13646
PBX2	0.00079182	-0.456565
SGCD	0.000793623	-1.15241
ZNF621	0.000795417	-0.272825
MBOAT1	0.000796644	-3.12549
PAPOLB	0.00079791	1.65453
RNF139	0.000798856	-0.373702
AL512791.2	0.000800029	0.904651
HNRNPL	0.000801677	-0.386549
KIF2C	0.000801952	-2.92816
GSTK1	0.00080322	-0.406886
UNC119B	0.0008066	-0.410687
SELP	0.000807027	-5.5292
SGO1	0.000808171	-2.12956
DPY19L2P4	0.000808735	1.18741
AL162231.4	0.000809027	0.708587
RTL8B	0.000809203	-0.641677
GPD2	0.000809477	-0.940948
AL136040.1	0.000809708	1.11509
IGDCC3	0.000810785	-0.746253
KCNJ9	0.000812237	0.815951
FOPNL	0.000813509	-0.401552
HOXB9	0.000817628	-2.50366
SUZ12	0.000817883	-0.400953
CREG1	0.000818668	-0.484227
SACS	0.00082073	-0.529584
KCTD1	0.000826869	-0.320885
AC020661.1	0.000829006	0.93377
PRDX3	0.000829099	-0.373374
COX19	0.000830343	0.374816
DLGAP1	0.000830602	0.682689
FEZ1	0.000832102	0.552764
CDK2AP2	0.000833428	0.455536
ITGA11	0.000835005	-2.92528
MZT2A	0.000839247	0.546559
CDC42EP4	0.00084041	-0.462884
SDHD	0.000841037	-0.491349
AL358074.1	0.000841616	1.5084
EXO1	0.000842279	-2.42802
CDC5L	0.000842722	-0.306082
ORC6	0.000844443	-1.16736
NUP50-DT	0.000846023	0.522999
CKMT2-AS1	0.000849412	0.490341
TSPAN31	0.000851023	-0.486953
KIAA1586	0.000852893	-0.441664
WAPL	0.000852926	-0.349246
FAM219A	0.000852985	0.495931
FZD6	0.000855111	-1.14647
MIR762HG	0.000857592	0.490971
GPR68	0.000859869	-0.914309
AC055839.2	0.000860219	-0.487366
PHLDB3	0.000862274	0.725552
TMEM216	0.000863407	-0.443072
SCARNA2	0.000864051	1.08487
KLC3	0.000865989	1.23457
FNDC5	0.000868912	-0.59575
OLFM2	0.000869018	0.564591
C7orf61	0.000869049	1.49541
PDCL	0.000871586	-0.468703
LYNX1	0.000872817	0.984564
AC084018.2	0.000874845	0.89794
CEBPB	0.000874916	0.799109
AC100793.2	0.000875026	1.50924
ELOVL5	0.000883076	-0.645215
SCN1B	0.000885378	0.725118
LINC01232	0.000895267	1.10118
PPP1R15A	0.000895323	0.652091
TMEM37	0.000895476	-1.76872
ZNF608	0.00089641	-0.475639
ZKSCAN5	0.000901081	0.266874
CDK1	0.000901982	-2.96454
TRIM46	0.000902506	0.487562
CHRNB1	0.000904015	0.577531
PTPRG-AS1	0.00090479	0.569155
AMOTL1	0.000906191	-0.398374
ARL5B	0.000907245	-0.521828
TBX1	0.000907263	-3.43733
AC004706.1	0.000907512	1.78164
SLC36A4	0.000909332	-0.489879
DLGAP5	0.000911343	-3.17519
AF274858.1	0.000911447	0.817244
RIMS4	0.000913167	0.751573
GAS1	0.00091499	-1.06666
LIN28B-AS1	0.000915704	0.979544
RPS6KA3	0.000915925	-0.589997
LINC00910	0.000923044	-2.13938
AL592424.1	0.000931897	0.655199
C1orf21	0.000931999	-0.631136
AP1S1	0.000933545	0.400923
GTSE1	0.000933805	-2.48712
DNALI1	0.000934381	-0.516059
RPS4XP16	0.000935457	0.996572
IFT20	0.000937842	0.437509
GAS6-DT	0.000940464	1.33954
BSN-DT	0.000943023	1.11937
ZSCAN31	0.000943314	-0.811612
AC026471.3	0.000944994	1.85529
DECR1	0.000946645	-0.903385
AFF2	0.000948262	0.772738
ZMAT1	0.000948484	-0.677002
SFPQ	0.000950202	-0.453437
GALNT7	0.00095047	-0.721906
CENPH	0.000954872	-1.09562
PHETA1	0.000956344	-0.434129
RFC5	0.000956599	-0.579442
TMEM38A	0.000957453	0.469542
SNRPN	0.000958265	0.5065
RBFOX3	0.000960279	0.87765
HEXA-AS1	0.000965684	1.07587
LINC01572	0.000966617	0.716171
MISP	0.00096727	1.04051
AC021148.3	0.000971162	1.09833
ALCAM	0.000972086	-1.04299
RTN2	0.000973051	0.538452
FOXN3-AS1	0.000974243	1.14856
RAD23B	0.000975334	-0.307683
CXXC4	0.000975393	-0.513567
SLC9A7	0.000977835	0.74272
SNAI1	0.000978992	1.27689
VSNL1	0.000979733	1.5689
PIM3	0.000980274	0.450922
CBX3P4	0.000980692	1.63798
TNFRSF10C	0.000982252	1.46701
AL117339.4	0.000986647	0.931057
SSX2IP	0.000986732	-0.724042
AC090236.2	0.000988722	1.46524
MTHFD1	0.000994246	-0.730833
USE1	0.000995825	0.386237
SOX3	0.000996637	-2.23242
CHRNE	0.000998507	2.01869
NCSTN	0.00100329	-0.451924
DARS-AS1	0.00100463	1.29082
THAP9	0.00100775	-0.636543
NSUN5	0.00100866	0.39478
MIR29B2CHG	0.00100988	0.83975
AL445623.2	0.00101134	1.0319
AC036176.1	0.0010118	0.905117
CYP21A2	0.00101208	1.37887
NRG4	0.00101259	-2.22251
FAM71A	0.00101261	1.71116
DNM1P35	0.00101352	1.09402
CDCA3	0.00101393	-1.32738
WDR11-AS1	0.00101548	0.755628
IQGAP3	0.001019	-2.97028
AL354694.1	0.00101907	1.48771
AL135838.1	0.0010199	2.31967
AL357054.1	0.00102187	1.58558
NYAP1	0.00102227	0.46744
MXD1	0.00102278	0.549918
DOCK11	0.00102409	0.497149
UBE2R2	0.00102456	-0.255751
DMXL2	0.00102644	-0.392018
TUBG2	0.00102831	0.348928
CADPS2	0.00103491	-2.42952
CHAF1A	0.00103727	-1.19349
NASP	0.00103737	-0.604245
AC084262.2	0.00103816	1.02776
NCAPG	0.00104224	-2.61843
TCEAL8	0.00104331	-0.497947
TIFA	0.00104654	-0.827338
LINC01145	0.00104764	0.606071
PTPRN2	0.0010495	1.25504
RN7SKP99	0.00105201	1.93765
EPS15L1	0.00105477	0.33459
TBX6	0.00105684	1.3509
KIF20A	0.00105822	-2.885
CEBPA	0.00105944	0.81354
SNRPB	0.00106225	-0.601819
KNSTRN	0.0010631	-0.379488
RCBTB2	0.00106389	-0.562673
TMEM168	0.00106549	-0.55762
OR9K1P	0.001068	-4.1391
ORMDL3	0.00106902	-0.404604
NR2F1	0.00106945	-0.652272
FAM181A	0.00107324	-3.05204
MLLT1	0.00107623	-0.415552
FUT8	0.0010767	-0.625825
KCNC2	0.0010768	-2.70749
PREX1	0.0010777	-1.50857
KCTD15	0.00107946	-0.421751
GUSBP1	0.00107978	0.867213
SEC11A	0.00108158	-0.396034
AC009163.7	0.00108363	0.835713
ABL1	0.00108439	-0.300825
AP3M1	0.00108596	-0.298379
TK1	0.00108726	-3.04435
DDX52	0.00108897	-0.347399
SLC6A9	0.00109418	-0.858636
ZNF180	0.00109633	-0.447823
PTX3	0.00109659	-1.741
AC074024.1	0.00109758	1.82135
DUSP7	0.00109772	0.406079
AC022210.2	0.00109803	2.25091
TMEM177	0.00109824	-0.405108
PCDHGB6	0.00110074	-0.918249
HOOK2	0.00110096	0.457795
LINC01597	0.00110111	1.38447
KIF15	0.00110178	-2.01765
AC016590.1	0.00110195	2.52509
TUBGCP2	0.00110463	0.322488
ESF1	0.00110634	-0.371474
PPP1R12A-AS1	0.0011077	0.748042
RAB3GAP1	0.00111034	-0.374869
YIPF6	0.0011108	-0.368307
PRR4	0.00111129	-0.810661
OGFOD1P1	0.00111245	1.54056
AL022328.1	0.00111757	1.92775
CPE	0.0011179	0.515175
CFAP299	0.00111808	-3.35656
CNGA3	0.00112069	1.52396
PLEKHA7	0.00112131	-0.774772
SLC8A1-AS1	0.00112417	-2.71726
AC091078.1	0.0011286	-1.59601
WFDC1	0.0011311	-1.96046
SESN3	0.0011329	-0.924009
SKA1	0.0011342	-2.89125
TMCC3	0.00113485	-1.28592
AL359813.1	0.00113609	1.91117
ALG8	0.00113985	-0.330136
RIDA	0.00114174	-0.648395
ERBB4	0.00114178	-2.03533
AC125437.1	0.00114719	0.86543
MELK	0.00115043	-2.27002
RAPGEF2	0.00115093	-0.425701
AC116565.1	0.00115376	0.845408
ATP1A3	0.00115661	0.538535
AC022140.1	0.00115769	3.08521
CTCF	0.00115868	-0.326164
SCARA3	0.00116363	-1.31684
BAHD1	0.00116748	-0.293598
BBC3	0.00117154	0.845211
RRH	0.001172	1.12964
VDAC3	0.00117374	0.390627
BRD7	0.00117689	-0.275631
XBP1P1	0.0011775	2.01117
CARD8	0.00117991	-0.429831
FAM47E	0.00118203	-1.2686
PDE8B	0.00118241	-1.31535
AC099811.1	0.00118549	1.16191
PDE1A	0.00119132	-3.65757
MEGF9	0.00119181	-0.516766
PTPN21	0.00119281	-0.52311
CLCN2	0.00119404	0.650285
LINC00337	0.00119614	1.72744
DUT	0.00119643	-0.382168
SLC16A6	0.00119811	1.43584
APBB2	0.0012012	-0.521876
SMIM11A	0.00120308	1.23363
YEATS4	0.00120322	-0.480758
FBXO22	0.00120463	0.341726
OARD1	0.00120533	-0.353721
SERPINF1	0.00120836	-1.61114
HS2ST1	0.00121165	-0.617087
PRCP	0.00121637	-0.481232
STPG2	0.0012174	1.44271
OPRD1	0.00121805	1.29202
ACSS1	0.00121959	-2.02938
GMFB	0.00122203	-0.462393
CDC25B	0.00122405	-0.628223
NMNAT2	0.00122471	0.710713
SRPK3	0.00123167	2.7654
GDF15	0.00123175	1.64176
CNKSR3	0.00123255	-1.01563
AP001816.1	0.0012337	0.723369
JAKMIP2-AS1	0.00123407	-4.51989
SLITRK6	0.00123496	-1.94706
PRR14	0.00123599	0.490486
GHR	0.0012362	-1.64732
ARRDC3-AS1	0.00123917	-1.0599
AC109992.1	0.00124108	1.81692
STMN1P1	0.00124345	1.94637
GRIA4	0.00124442	0.701199
AC026310.3	0.00124526	1.59888
RNF146	0.00124632	-0.356619
CLTB	0.00125203	0.620487
TBC1D17	0.00125549	0.430495
AC005753.1	0.0012561	2.18395
AC109449.1	0.00125616	1.4839
AL121753.2	0.00125713	0.739903
AC048341.2	0.00125818	-0.741099
PATZ1	0.0012593	-0.254697
AL139099.2	0.0012675	1.32914
AC055811.3	0.00126764	1.58544
AC007728.2	0.00126962	2.45182
ARHGAP11A	0.00127236	-2.11448
[truncated: 58,677 more rows]

## Sheet: Fig 3B
gene_name	pvalue	log2FoldChange
RNA5-8SN2	6.70662e-44	14.3846
HOTAIR	1.46359e-37	-30
RNA5-8SN4	4.75737e-33	14.1104
TAFA5	5.46686e-25	-7.96442
TBC1D3	3.22618e-19	-25.0334
RBAKDN	1.10789e-13	-29.0987
RNU6-5P	2.20995e-13	-26.809
ZNF439	6.46486e-12	2.3539
RNF5P1	4.76948e-11	-2.60326
RNU1-3	2.26554e-10	-5.71443
HSD11B2	4.89382e-10	0.990231
AC022107.1	7.17131e-10	-0.603253
AC016700.2	9.55814e-10	-30
UQCRFS1	2.51129e-09	-0.432643
HOXC12	2.54652e-09	-29.1691
AC012414.4	3.21609e-09	-3.94585
TCERG1L	5.65866e-09	-2.82981
TP53TG3B	5.958e-09	-28.186
ZNF454	1.28237e-08	1.58348
BX322639.1	1.65525e-08	5.75862
AC012618.3	4.48277e-08	1.43012
TBC1D3C	8.27746e-08	12.3866
AC020951.1	1.15293e-07	2.131
PAX2	1.50648e-07	2.53123
ZNF229	1.97276e-07	3.5435
AC068446.2	2.85846e-07	-3.46762
AGAP14P	3.11118e-07	4.52337
AL049779.1	3.15446e-07	2.87341
SLC9A7	3.31231e-07	-0.737607
AC126755.7	3.39806e-07	-5.50963
TP53TG3F		-24.8115
MC4R	4.96084e-07	-2.58473
CDH24	5.2502e-07	0.614731
TTC34	7.39639e-07	-1.38071
SOX18	7.63589e-07	2.07982
AC091729.3	8.04737e-07	-0.874219
OCRL	9.47076e-07	-0.502919
PCDHB7	1.0387e-06	-2.05026
ZNF737	1.18718e-06	1.15737
CU633904.2	1.36391e-06	-3.13626
ZNF440	1.43465e-06	0.552786
INTS4P1	1.54747e-06	1.91245
AC005829.2	1.6688e-06	4.74272
AL022238.4	1.9724e-06	1.29079
AC133548.2	2.05507e-06	-10.9901
HOXD12	2.27362e-06	-23.144
PCDHB15	2.42431e-06	0.948796
RNA5-8SN5	2.44866e-06	-5.56448
RNA5S7	2.48182e-06	-23.091
AL353644.2	2.58049e-06	-5.4884
AC136352.8	2.76577e-06	-2.46561
AC011043.1	2.825e-06	2.01583
AC239809.3	3.70017e-06	2.03522
ZNF350	3.9374e-06	0.742365
CCDC86	4.09745e-06	-0.713033
TMEM185A	4.81587e-06	-0.369744
RHBDL3	5.10611e-06	0.952485
AUH	6.19238e-06	0.463862
FAM199X	6.20745e-06	-0.522926
GTF2H2	6.20886e-06	0.795114
SLC16A2	6.44874e-06	-0.492688
SNORD116-18	6.55892e-06	11.9066
AL390726.5	6.74663e-06	1.17226
MGAM	6.78065e-06	1.82455
PCDHGA10	6.93554e-06	1.19756
AL590666.4	7.60615e-06	2.06597
AC006504.1	9.13123e-06	-2.10126
ZNF493	1.2223e-05	0.628739
CYGB	1.38547e-05	-0.696962
ZNF649	1.40022e-05	0.457688
ZNF506	1.45549e-05	1.45838
PCDHA10	1.48731e-05	1.0127
CTXN3	1.68616e-05	1.40584
SENP3-EIF4A1	1.7056e-05	-1.5342
AL138976.2	1.79587e-05	-0.947441
AC120036.4	1.8179e-05	1.72735
LHX1	2.01657e-05	1.14767
ECHDC2	2.11171e-05	-0.90416
COL13A1	2.22273e-05	1.08785
ARHGAP25	2.47395e-05	1.87897
ZNF736	2.48102e-05	4.04461
AC009084.2	2.62299e-05	-0.996226
C1orf61	2.69919e-05	-1.10221
LGALS3BP	3.02733e-05	-0.421317
GFAP	3.04947e-05	-1.88577
HMX3	3.11994e-05	1.30654
MTND4P12	3.15758e-05	1.72718
SLC8A1	3.24765e-05	-0.398437
FMN1	3.29388e-05	-1.18396
ZRANB2-AS2	3.4252e-05	-1.20578
DGLUCY	3.52806e-05	-0.325391
NGEF	3.60778e-05	-1.24003
IGSF11	3.66033e-05	-1.14018
ISYNA1	3.75316e-05	0.468458
PTPN18	3.93944e-05	0.404735
TAF7	3.98338e-05	0.401487
THPO	4.02737e-05	-1.5073
STK33	4.05181e-05	-0.580346
TAC1	4.2165e-05	-1.12985
LINC01414	4.25393e-05	0.875375
MECOM	4.42434e-05	1.80446
BUB3	4.55449e-05	0.300028
TMEM245	5.02517e-05	-0.240585
MYO5B	5.17329e-05	-1.17484
DGCR6	5.30273e-05	0.886994
FGF13	5.35919e-05	-0.598071
KCND2	5.44901e-05	-0.826151
PRAC1	5.72114e-05	-19.7172
MMGT1	5.77306e-05	-0.509089
A2M-AS1	6.0635e-05	-1.21395
AL645608.7	6.34532e-05	0.976496
DNAJC17	6.52433e-05	0.335347
AC068446.1	6.65802e-05	-2.32718
PCDHB10	7.15989e-05	-0.704407
RNF128	7.58988e-05	-1.19431
DINOL	8.31027e-05	1.75186
ECI1	8.60931e-05	0.35316
ROPN1B	8.84664e-05	-2.67179
LHX1-DT	9.11807e-05	1.24061
RNA5S16	9.47239e-05	19.1396
GALC	9.59644e-05	-0.492663
KDM7A	9.66666e-05	0.454574
SLC35G1	9.73337e-05	0.490902
AC006504.5	9.96851e-05	-1.42196
FZD10	0.000101011	1.80781
AC018665.1	0.000103033	-0.435836
SLC25A53	0.000103143	-0.445633
SPACA9	0.000105083	-0.537944
TRA2A	0.000106195	0.283581
IMPAD1	0.000110049	-0.354527
OTUD5	0.000110281	-0.226754
AMFR	0.000114848	-0.316606
ZNF177	0.00011639	0.630274
LINC02864	0.000119058	-8.1409
KCNN2	0.000123383	0.76052
GRM2	0.00012475	0.796675
LRRC46	0.000127157	-1.47733
LOH12CR2	0.000127386	-0.862837
TIFA	0.000128912	0.910155
LINC02526	0.000130697	2.43667
MID2	0.000130729	-0.544065
AC079154.1	0.000131799	-0.905522
PCDHB11	0.000138014	-0.930239
AC139530.2	0.000141536	-18.6448
AL671277.1	0.000148725	1.32042
BMP7	0.000153806	0.364799
C1orf174	0.000155352	0.263581
GRIA1	0.000160513	0.48989
AC005082.1	0.000163532	2.18394
HMX2	0.000165672	1.68136
AC234782.1	0.000175318	-0.781131
MIR193BHG	0.000175401	-0.526185
KMO	0.000175881	-3.477
RPL39L	0.000176734	0.680629
ZNF608	0.000179676	0.390194
SYN2	0.000183571	-0.816823
AHNAK2	0.00018676	-0.606532
C22orf24	0.000186843	-0.824722
PLD3	0.000190106	-0.273535
TWIST2	0.000192296	1.69228
PRDM16-DT	0.000196669	2.75292
GPM6B	0.000200158	-0.501828
SLC6A10P	0.000201622	-6.99032
AMZ2	0.000204163	-0.348122
MSL3	0.000208345	-0.375111
LINC00662	0.000208732	-1.60025
AC012349.1	0.000209947	-1.52847
AC021097.1	0.000211559	1.35512
ZNF883	0.000212811	0.908492
SLC35G5	0.000213302	-1.18935
VCP	0.000215486	-0.212068
TMEM164	0.000216467	-0.480791
PRKCA	0.000217705	-0.512126
ZNF585B	0.00021946	0.692576
NPIPA8	0.000221873	-4.74964
DMC1	0.0002258	1.66884
SGPP1	0.000226791	-0.35831
UPK3BL1	0.000231375	-1.38346
HOXD10	0.000233538	-3.55434
POM121B	0.000233757	2.13859
AC008758.5	0.000248001	1.10049
ZNF302	0.000257034	0.345858
PEG3	0.000258307	10.841
AC027644.4	0.000259162	2.24785
AL133367.1	0.000259196	-0.603954
WDR61	0.000260159	0.204343
SDAD1P1	0.000263489	-0.812833
USP14	0.000266226	-0.261106
MYC	0.000267847	-0.981313
PIR	0.000287276	-0.714715
EDN3	0.0002905	2.31384
ZNF669	0.000291418	0.304046
CLTRN	0.000294337	-0.934276
LONP2	0.000294519	-0.218386
MTLN	0.00029501	0.695582
AC091185.1	0.000296437	1.78549
GNS	0.000299795	-0.35043
TBC1D3H	0.000307277	15.2435
AC246817.2	0.000309028	-3.19119
APOA1	0.000310022	-1.19401
ARMCX5	0.000310029	0.327748
LINC01006	0.000310707	0.538943
AC026954.2	0.000312643	-1.13723
LINC01409	0.000315342	-0.702634
AC138907.8	0.000315655	-6.52653
AC011511.5	0.000317954	2.99303
C4orf33	0.000318249	0.460283
RTL8B	0.00032291	-0.512914
LHX5	0.000327541	1.88729
AC097639.1	0.0003295	-1.22069
AC007009.1	0.000332479	-0.972516
RARRES2	0.000335185	1.73651
SFXN1	0.000336723	0.21905
MKLN1-AS	0.000340354	-0.703487
AC008591.1	0.000347052	-1.89818
MANEA	0.000355089	-0.439018
ZNF682	0.000360526	0.670358
SORD	0.000365782	0.339543
MAP4K2	0.000379686	0.426617
DNAJC9	0.000381892	0.199064
FSTL4	0.000382099	0.598253
PCDHB4	0.00038244	-0.685409
POLR3A	0.000385477	-0.19874
NEFH	0.000386293	-0.732491
PENK	0.000393635	-1.71579
AC005052.1	0.000394563	-0.650062
AL713852.2	0.000395261	-1.73769
AL683807.1	0.000397763	1.54957
AC011477.1	0.00040029	1.20245
AC005831.1	0.000405456	-1.75786
ASIC4	0.000405492	0.838843
BEND3P1	0.000406374	-2.50742
SFN	0.000410325	1.90977
HAP1	0.000410808	-0.664757
OSTN	0.000412022	1.98886
ZNF625-ZNF20	0.000413249	0.482815
AC006115.2	0.000420572	1.96734
TMSB4XP8	0.000426813	-12.5124
GPR155	0.000426816	-0.405232
FAM24B	0.000429586	3.10579
VPS45	0.000435185	0.189088
TXNRD2	0.000436675	1.93608
AC145212.1	0.000440517	-4.96987
USP15	0.000454304	0.245714
ZNF879	0.000470537	0.605828
PMS2P2	0.000473849	-3.22946
ALCAM	0.000474643	-0.89545
AC022905.1	0.000493668	-2.51806
AC010615.2	0.00049475	1.21463
AL356235.1	0.000494884	-1.11065
SLC26A6	0.000499708	0.536269
NPPC	0.000508136	0.661164
JAK1	0.000512858	-0.430943
ZDHHC9	0.000515145	-0.374947
ZNF75A	0.000518504	0.31627
UIMC1	0.000526779	0.304024
LY6H	0.000527498	-0.422398
HMGN1	0.000536307	0.270009
ZNF365	0.000541287	-0.888747
CRNDE	0.000546979	0.57926
AC137834.1	0.000553555	4.60086
SMIM10L2A	0.000553604	-0.362188
RIOX1	0.000557675	0.220013
ZDHHC20	0.000559201	0.443331
MYCL	0.000560794	0.559215
ABCA3	0.000566138	-0.357591
NOMO2	0.000572675	-0.443015
MIR503HG	0.000573155	-1.77167
AL356019.2	0.000573747	-0.630595
AATK	0.00057799	-0.355624
PNMA6B	0.000583533	5.69889
SHD	0.000590213	0.631175
OPHN1	0.000592026	-0.452224
SLC35F4	0.000596299	0.971888
ZNF442	0.000598974	0.616138
HFM1	0.000600651	0.485544
CENPV	0.000602694	0.315769
SYT16	0.000609002	-0.598431
SDSL	0.000620688	-0.889292
SLC35A2	0.000620775	-0.343491
CSAG3		5.6871
AC004812.2	0.000635841	-0.35974
AC010547.1	0.000640116	-1.20369
SLC9A6	0.00065354	-0.406628
DUX4L50	0.00066351	-1.38529
SLC6A5	0.000664107	1.74136
TPH2	0.000666474	-1.42204
PGBD4	0.000678314	-0.320391
ATP11C	0.000678596	-0.377157
CACNG2	0.000685809	-0.646519
DDAH1	0.000685896	-0.582361
APOH	0.000686206	-1.83635
MIER2	0.000691155	0.268749
WASH9P	0.000691255	0.508141
ZNF562	0.000698201	0.467867
AC008543.5	0.000703002	2.33223
IGFL2	0.000708105	2.09789
PNLIP	0.000711342	-4.65938
XIST	0.000716904	2.66468
ATP6AP2	0.000729965	-0.351503
TMEM161B	0.000739647	0.41473
CPT2	0.000755654	-0.313099
TCEAL4	0.000764823	-0.314155
ZNF568	0.000771614	0.618472
PGBD1	0.000775256	0.205174
RSPH3	0.000777365	-0.308025
PCDHGA7	0.000782915	-2.04796
AC019171.1	0.000790715	2.23829
THBD	0.000794761	-1.54239
KRT8P12	0.000797732	-0.627254
ERLIN2	0.000805812	-0.282473
AC108519.1	0.000812485	0.940451
ADH5P4	0.000822705	-2.08116
ARL4D	0.000823525	0.543735
PRRT3-AS1	0.000826157	-1.9389
C11orf80	0.000829024	0.283776
CEP85L	0.000836409	0.480732
RETREG1	0.000849931	-0.482849
AC005324.3	0.000854377	-2.34848
AC136944.2	0.000873754	-3.7058
RPS6KA3	0.000878048	-0.401127
SLC49A4	0.000880605	-0.282195
PWAR1	0.000891023	1.73539
CICP27	0.000898175	-0.782134
FBXL20	0.00090143	0.193268
ZNF717	0.000903232	1.58381
CCND2	0.000903442	-0.45176
GTF2H2C	0.000914748	0.411385
MYOM2	0.000929175	0.848083
NR4A2		-1.92024
SLC25A14	0.000935464	-0.272677
AKAP1	0.000951256	-0.322776
AC072054.1	0.000959153	2.23656
PTH2R	0.000960274	-2.44779
SYT2	0.000961758	0.886109
AC025279.1	0.000963966	1.92877
ZFP37	0.000979229	0.380347
NEUROG2	0.000983394	1.16384
KCNK10	0.000985339	-0.463722
LINC00907	0.000989214	1.12086
KCNK5	0.000990698	0.95063
NR0B1	0.00101171	-1.24584
ADCY8	0.00102518	-0.800179
AL022313.4	0.00102664	-0.60345
ACOX1	0.00103562	-0.299499
ARHGEF25	0.00104222	0.303224
AC120036.3	0.00105226	1.79463
AL157388.1	0.001055	-2.5717
NUS1P2	0.00105743	0.67911
H3C1	0.00106277	1.15182
EPHA3	0.0010654	0.535052
TMX4	0.00106927	-0.430937
PDK3	0.00107115	-0.462883
AL359878.1	0.00107212	-0.489341
GOLM1	0.00107252	-0.325797
AC098934.1	0.00107851	0.404601
ATP7A	0.00107876	-0.289653
SNX18P7	0.0010849	-1.39006
AL161804.1	0.00109151	1.48269
AC006213.2	0.00109798	0.652497
SPSB4	0.00110298	0.365245
STX4	0.00110438	-0.222497
SHISAL2B	0.00110796	-1.31914
AL353608.3	0.00110858	-2.63193
SMG1P2	0.00111698	0.455807
AL132800.1	0.00112685	-0.949752
CDK10	0.00112756	0.632443
PHYHD1	0.00113136	-1.16187
MEX3C	0.00113792	0.169618
TTR	0.00113995	-2.26612
AC055764.2	0.00114133	-0.96332
KRTAP5-1	0.00114507	-0.710845
STRA6	0.00114698	1.3685
AC015802.1	0.00115134	-1.43493
H4C1	0.00115292	1.11852
SIM1	0.00115473	1.38953
IL21R-AS1	0.0011585	-1.13885
CPSF4	0.00115973	0.334301
AL512625.2	0.00116581	-0.788495
DSTYK	0.00116961	-0.276327
AC110998.1	0.00117349	-1.43905
ZNF10	0.00118037	0.286221
AL672310.1	0.00118071	2.034
PLAGL1	0.00119158	0.906982
RAB9A	0.00119315	-0.508495
ZNF561	0.00119514	0.255079
NDUFAF5	0.00119896	0.248249
HIVEP2	0.00120913	-0.331107
XK	0.00120974	-0.613357
DUBR	0.00121669	-0.474402
IGSF9	0.00122614	0.344394
NAAA	0.00123422	0.690129
AL356740.1	0.00123583	-0.612963
ZEB1	0.00123591	0.282994
TENM1	0.00123885	-0.928151
AKAP11	0.00124142	-0.304327
FRMPD2	0.00126517	1.74301
ZNF69	0.00127409	0.88935
MTF2	0.00127433	0.407339
WASHC1	0.00127907	0.508645
STBD1	0.00128848	-0.693547
H2BC20P	0.00129517	-0.50343
ASNSP1	0.00131017	4.50099
TACC1	0.00131301	-0.276681
ZNF441	0.00132659	0.89195
TIMM29	0.00133758	-0.266452
MAP3K15	0.00133799	-0.90316
TNFSF13B	0.00135577	1.33235
ERFL	0.00136594	-0.698341
E2F4	0.00137655	0.265594
C15orf41	0.0013766	0.336044
AL845472.2	0.00137714	-0.424267
ZNF219	0.00138104	0.401329
CHAF1B	0.00140294	0.590784
AC073270.2	0.00140562	3.30706
CCSAP	0.00140785	-0.333121
XIAP	0.00140855	-0.386721
TNFRSF1B	0.00141974	2.23465
PRRG1	0.00142056	-0.474653
AC125232.2	0.00143168	0.40832
TMCC3	0.00143268	-0.825824
MEGF6	0.00143404	0.737399
USP27X	0.0014365	-0.269564
REPS2	0.00144881	-0.793975
AC112178.1	0.0014678	-5.92524
AL162458.1	0.0014711	-0.455572
AC244033.2	0.00147121	-0.382218
DUSP1	0.00147177	0.336165
AC114341.2	0.00148618	-1.23459
WDR75	0.00148719	0.240952
TIGD2	0.00151923	0.304144
SMS	0.00152496	-0.378386
FTSJ3	0.00153797	-0.335696
AL442128.2	0.0015449	-0.630581
ZBTB33	0.00156196	-0.318161
CAPN6	0.00156275	1.6814
CDH12P3	0.00156378	15.499
YIPF6	0.00156838	-0.262099
TNFRSF14	0.00158098	1.25565
LINC01139	0.00158651	-2.77741
TIMP2	0.0015906	-0.282374
TFAP2B	0.00159735	2.96445
PSD3	0.00160532	-0.3256
AL136301.1	0.00160922	2.29487
CTSB	0.00162623	-0.258768
AC245452.2	0.00163056	-3.08668
ASB1	0.00163206	-0.279619
LINC02731	0.00165491	0.888469
NMBR	0.00167511	-1.70994
TBCD	0.00167996	-0.321473
SNAP91	0.00168026	-0.33341
PTCHD4	0.00169182	0.612701
COMP	0.00170034	1.60096
DLAT	0.00171472	-0.254505
CRIM1	0.0017221	-0.425911
UTP6	0.00172368	0.223138
TNKS2-AS1	0.00173147	-1.20318
INTS6L	0.00175035	-0.312711
CCNT2	0.00175139	0.231695
DNMT1	0.00175526	0.309026
ZNF432	0.00176824	0.333037
SPTY2D1OS	0.00177647	-0.889076
ENO1-AS1	0.00178798	-1.49105
RGS9BP	0.00179793	-0.789926
PAXIP1	0.00179859	0.274913
PEBP4	0.00180211	-1.42028
MSTN	0.00182039	1.25463
GSTM1	0.00183019	-4.45858
AC010336.1	0.00183091	-1.00246
SMARCA1	0.00183804	-0.415117
NUP205	0.00184462	0.303185
CNTNAP3C	0.00184678	-1.26885
TM9SF2	0.00186374	-0.241275
AC116609.3	0.00187213	-2.18278
C1orf162	0.00187383	0.908682
WRAP73	0.00188538	0.390082
ACOT12	0.00189568	1.81702
AC078881.1	0.00190777	-2.07266
ZBED5	0.00191306	0.165694
AC026412.1	0.00192984	-0.609956
ZNF841	0.00193245	0.479101
C7orf61	0.00194105	-1.14245
MRPL39	0.00194673	0.27977
KAT2B	0.00196489	0.369387
WNT3A	0.00196625	2.95068
AC233723.2	0.00197254	-0.559895
C2CD6	0.00198114	1.58755
AC026471.6	0.00198414	-0.720678
SNORC	0.00200133	-0.5278
AC023480.1	0.00200314	1.10002
YEATS4	0.00200568	0.363942
AC010196.1	0.00201138	-1.937
AL731533.2	0.00201503	-0.960784
SYTL5	0.00201609	-1.49873
AL132712.2	0.00204309	2.66657
ZNF300	0.00206013	1.44318
TRA2B	0.00207427	0.258626
WDR60	0.00208064	0.42192
NUP42	0.00209005	0.231742
BST1	0.00209163	-0.749483
CYP26C1	0.00209316	2.12447
AL049828.1	0.00210148	-0.587996
AC006538.1	0.00210941	-0.393676
IGF2BP2	0.00211272	0.237204
NUP107	0.00211452	0.288371
ZNF674-AS1	0.00211546	-0.393152
CDH2	0.00211861	-0.496898
AC084198.4	0.00213935	-0.411114
DOT1L	0.0021448	0.303527
ATAD2B	0.00214708	0.242993
CCDC77	0.00217281	0.399169
TAF15	0.00217989	0.22963
HPRT1	0.00220291	-0.422607
MANEA-DT	0.00221668	-0.587735
GPR50	0.00222675	-2.28483
AL512625.3	0.00223097	-1.18611
MANSC1	0.00223723	-0.509058
WNT10A	0.00224099	2.12502
AC006504.7	0.00226509	-0.999605
LIMCH1	0.00228384	0.395614
AC034236.2	0.0022872	-0.421316
AC012313.2	0.00229014	-0.445781
AC012291.3	0.00229494	-0.841644
BRSK2	0.00230306	0.238856
CDKN2AIP	0.00230481	0.256086
AC079305.4	0.00231661	-0.591769
B4GAT1	0.0023199	-0.314544
AL353150.1	0.00232065	0.542545
RPS20P22	0.00232761	1.01677
ZNF778	0.00234359	0.375398
AL672167.1	0.00235471	-2.80771
TCHH	0.00236767	1.33943
CD81	0.0023705	-0.256643
AL353748.3	0.00237738	-0.352237
PANTR1	0.00238667	0.932969
NFAM1	0.00240853	-0.598047
TMEM99	0.0024094	-0.484854
IGDCC3	0.00240974	0.570027
AC005332.4	0.0024157	-0.318793
AL357093.2	0.00242651	-1.74792
ZNF680	0.00244358	0.75326
IFNAR1	0.00244387	-0.238496
MEX3B	0.00244619	0.19282
AL390800.1	0.00245608	3.04376
CACNA1B	0.0024652	-0.48498
IDS	0.00247496	-0.345733
MIR4453HG	0.00248595	-0.286999
DNAJC3-DT	0.0024994	-0.446016
ZNF560	0.00251092	1.96999
SYAP1	0.00252745	-0.302613
RUNX1	0.00253286	-1.02545
ZNF3	0.00254599	0.178768
LINC01415	0.00256681	-1.71823
BRD8	0.00259892	0.239384
PLIN2	0.00261681	0.357368
NPIPB7	0.00263631	1.60598
SPRYD7	0.00263815	-0.395721
AC105020.5	0.0026521	-1.96132
SOX5	0.00265273	0.522754
AC009159.3	0.00265968	-1.03377
ELP4	0.00266754	0.358178
EEF1AKMT3	0.00268597	-0.55346
MAFA	0.00268944	0.861555
LBX1	0.00271308	1.6367
EVX1	0.00272146	1.98856
DNAJC3	0.00274342	-0.45283
GABRP	0.00276005	2.91653
NSUN5P2	0.00279639	0.399681
AC120498.10	0.00280821	-0.699458
HAND2-AS1	0.00282433	2.61988
URI1	0.00282497	-0.182687
CCDC141	0.00283473	-2.44996
IGSF1	0.00289212	-0.620981
AL139011.2	0.00289438	0.916026
LINC02027	0.00290818	-3.09703
BNIP2	0.00291163	0.220252
HMGB1	0.00292058	0.294873
WDR86	0.00292224	0.361843
PNMA2	0.00294168	-0.277086
GSDMD	0.0029424	-1.55846
TPP1	0.00294637	-0.520878
ADAMTS19-AS1	0.00295811	-1.50312
ZNF70	0.0029662	-0.200711
TTC41P	0.0029797	-0.863415
CD99L2	0.00298376	-0.25102
RPL23AP82	0.00298516	-0.340925
C1QTNF9B	0.00301895	-1.6475
GAL	0.00302323	-1.14525
ZNF610	0.00302456	0.328244
ANOS2P	0.00303702	0.50726
AL121758.1	0.00304447	-3.45931
PIM1	0.0030451	0.423005
ARMCX5-GPRASP2	0.00304664	-0.527871
ZNF571-AS1	0.00305227	0.880269
PAPOLG	0.00305507	0.242358
PPP2R5D	0.00306387	-0.151738
DACH1	0.0030667	0.662081
CYREN	0.0030757	0.37492
KRR1	0.00308157	0.274553
AC007743.1	0.003087	-0.75609
TMEM65	0.00310856	-0.359973
AC115282.1	0.00310948	-0.765671
RRP12	0.00313115	-0.303044
REEP3	0.00313124	-0.415433
ABLIM3	0.00313384	-0.492435
AC129510.1	0.00313658	-0.84673
LMO2	0.00316696	0.548555
NRCAM	0.00316908	-0.317312
PACRG-AS1	0.00317032	-1.76453
TMEM9B	0.00317485	-0.264114
NAPRT	0.00318859	-0.930533
RHOBTB1	0.00318939	-0.334265
EPB41	0.00321898	0.247606
RNVU1-28	0.0032391	2.77638
AC010654.1	0.00324206	-0.71416
LINC00884	0.00325876	0.946281
AC124068.1	0.00329046	-0.357956
NXPH4	0.00329054	0.696783
NKRF	0.00331443	-0.271781
MSR1	0.00333079	-2.2302
SYT17	0.00333775	-0.758685
PTGFR	0.00333923	-1.16223
NKD2	0.00334557	0.647268
TBX2	0.00335206	-1.35595
MALRD1	0.00335865	-1.61902
AC005225.4	0.00337279	0.877117
AC145285.2	0.00337425	-0.865917
AC007066.2	0.00337428	-0.429367
EDA	0.00338134	-0.505038
ETFBKMT	0.00338781	-0.489877
DISP3	0.00339623	0.692986
CREB1	0.00339735	0.201405
ZNF266	0.00340245	0.411939
MRPS7	0.00342724	-0.220162
HSPA5	0.00343502	-0.364137
C1orf50	0.00343833	-0.28007
DCAF4	0.00345297	-0.329837
FSTL5	0.00348985	-0.902796
FAM120AOS	0.00349707	-0.185414
UPK3BL2	0.00349874	1.1195
ST20-AS1	0.00350875	-0.462085
CCDC68	0.00351075	-1.77063
SLC35B1	0.00354141	-0.257573
AC099521.4	0.00354497	-0.485283
DOC2GP	0.00355208	-0.940615
OMG	0.00355753	-1.64934
SIPA1L3	0.00358718	0.379539
KLLN	0.00359151	-0.429478
AL109806.2	0.00359392	-1.92729
PTPRD	0.00359457	0.490094
HELZ	0.00360349	-0.222541
C11orf54	0.0036148	0.366911
LINC01123	0.00361804	-0.645397
AC012313.8	0.00361866	-0.594411
PAX5	0.00365485	1.17646
AL139353.1	0.00366219	-0.872186
PRR27	0.00367627	-1.27977
ARHGAP18	0.00368718	-0.674485
ZNF542P	0.00371955	0.412595
FZD9	0.00372515	0.518036
HOXA13	0.00372885	-5.95283
SCX	0.00372976	0.66714
PADI1	0.00373662	1.85138
ADSS2	0.00378406	-0.201228
DNAH14	0.00379409	0.293073
ITPRIPL2	0.00381309	-0.6174
ABCD2	0.00384085	-0.863744
SYCE2	0.00384775	-0.988699
HCG11	0.0038638	-0.579031
AC091488.1	0.00387611	2.12305
MUC19	0.00390323	1.95913
JRKL	0.00390856	-0.237562
ZNF14	0.00391769	0.285936
TSPOAP1-AS1	0.00392642	-0.37666
FUNDC1	0.00392903	-0.32851
AKAP7	0.0039368	-0.455529
SUV39H2	0.00394807	0.324451
HOXC11	0.00395431	-10.5983
PDE9A	0.00396864	0.163397
GRSF1	0.00397136	-0.198408
ANKRD13A	0.00397557	0.212209
ZNF280C	0.00399851	-0.25858
TMEM161B-AS1	0.0040006	0.364297
AC023906.3	0.00401925	-1.08272
LAMTOR5-AS1	0.00405389	-0.363337
MAGI2-AS3	0.00406186	-0.369925
CXorf38	0.0040627	-0.385077
TCEAL3	0.00407794	-0.383732
TGFBR3	0.0041053	1.15146
ZNF772	0.00411549	0.294571
LINC00629	0.00412552	-1.1766
ZNF765	0.00412743	0.381604
KCNH5	0.00413103	-0.746029
ZNF430	0.00413178	0.28363
MAPK11	0.00413348	0.349151
KIRREL1	0.00413565	0.346853
EZH2	0.00414308	0.475457
PLCB1	0.00417928	-0.650338
CEP192	0.00418925	0.220477
AC092111.1	0.0041966	0.570301
AC080080.1	0.00420044	-0.59104
NACA3P	0.00420497	2.17874
CYP3A5	0.00420694	0.748463
ULBP3	0.00420844	-0.358764
SPDYE18	0.0042157	-2.40437
MAPK12	0.00422208	0.374253
DRAXINP1	0.00422726	-2.82052
AC019205.1	0.00423742	0.334842
ADGRG1	0.00424668	0.494726
C11orf71	0.00424899	-0.355805
AC097505.1	0.0042586	-1.53441
FLRT3	0.0042644	0.509181
AL390719.1	0.00426843	-0.931018
HMGB1P6	0.00429028	0.857948
MUTYH	0.00429913	0.394116
NELL1	0.00429913	0.519647
PRDX4	0.00430938	-0.434628
NIPAL3	0.00433111	-0.415201
PCDHAC2	0.00435504	-0.44611
AC004477.3	0.00437023	-0.538747
C1orf229	0.0043825	-0.477037
AC244197.2	0.00439703	-0.943941
ZBTB37	0.00442626	-0.229614
SLC35E1P1	0.00443425	-0.766318
ECPAS	0.0044495	-0.204887
AC090510.1	0.0044505	-0.352895
AC138951.1	0.00446405	-2.33875
DNMT3B	0.00446489	0.409645
NNAT	0.00447139	2.8666
TRNAU1AP	0.00448112	0.205136
PGAM1P7	0.00451974	-0.966955
SLC7A2	0.0045275	-0.705391
AC118754.1	0.004561	1.82666
ACVR1C	0.00456186	1.30201
NUDC	0.0045651	-0.200404
CD101	0.00458172	-1.02085
RAP2C	0.00458717	-0.288974
ALKBH3	0.00460068	-0.40591
SCN2B	0.00460121	-0.50986
EVX2	0.00461405	2.80238
AC108471.3	0.00464167	-0.494716
SRRT	0.00464449	0.30665
AC079160.1	0.00465078	-2.37401
PPP1R14C	0.00465276	-0.443084
HAND2	0.00469006	2.53301
AC009549.1	0.00470714	-0.659125
ZNF559	0.00471462	0.5044
ZNF620	0.00474812	0.215051
HSD17B2	0.00479226	-2.27287
SNHG20	0.00481141	-0.249925
RAMP2-AS1	0.00481734	-0.452539
MYO5BP2	0.00488281	4.9187
HIP1R	0.00489625	0.31984
PCDHGA9	0.0049009	-0.933136
TBKBP1	0.00491614	-0.237918
FPGT-TNNI3K	0.0049734	1.39116
NDUFB8	0.00497432	0.21926
SIAE	0.00497563	-0.432991
SPSB3	0.00497871	0.225472
FAM66B	0.00501072	1.01896
GLUD2	0.00501099	-0.811778
IRX5	0.00501502	0.699087
AL136360.1	0.0050201	-1.79445
FN3K	0.00502974	-0.302606
SLC7A6OS	0.00504465	0.17375
SNX12	0.00505684	-0.222191
ACER2	0.00505864	0.292212
ZNF708	0.00506103	0.239417
HLX	0.00508971	-1.86856
ZCCHC12	0.00510373	-0.321112
AL121929.3	0.00511001	-0.497444
SAXO2	0.00511941	-0.760359
KCNK9	0.00512892	-1.25584
COPG1	0.00514348	-0.187924
SCHIP1	0.00517186	0.477541
BCAP31	0.00517255	-0.258811
TPRXL	0.00517665	-1.90162
C11orf65	0.00517859	-0.903227
HSP90B1	0.00519755	-0.340924
MAVS	0.00519901	-0.357338
FRRS1L	0.00520079	-0.344369
MGST3	0.00521366	-0.30772
AC137630.3	0.00522098	1.13241
MAB21L2	0.00526551	-1.08153
KMT5A	0.00531235	-0.208048
AC009948.2	0.00532522	-0.901793
FANCL	0.0053342	0.383317
CFAP65	0.00535085	-1.00579
OR5AW1P	0.00535148	-2.08499
PCDHGC5	0.00537727	-0.506786
AC023593.1	0.00539312	0.722929
NBEAL1	0.00540594	-0.352429
MBIP	0.00545769	0.200995
AL049840.2	0.00551333	-0.311507
AL139385.1	0.00551738	-0.713931
CCDC59	0.00554574	0.254221
BCAR3	0.00555612	0.45143
AC121338.2	0.00557349	2.16476
AC099778.1	0.00558094	-0.392019
TTF1	0.00559514	0.202195
FRZB	0.00559797	1.01092
OCM	0.00559894	-0.953275
POC1B-AS1	0.00561539	-0.376868
MATN1-AS1	0.00562309	0.865826
USP9X	0.00562665	-0.352091
AL359091.1	0.0056347	0.614232
EXD2	0.00565579	-0.199023
HOPX	0.00569509	-0.584608
ACSL4	0.00572955	-0.386917
TMEM17	0.00573282	-0.521785
LIG1	0.00574178	0.385574
AC004233.2	0.00575626	-0.693526
MOB1B	0.0057566	-0.260881
SGCE	0.0057826	0.35679
MATK	0.00582287	-0.676114
POC5	0.00582541	0.243746
MIGA1	0.00583294	-0.175311
KIF9	0.00583964	-0.527021
RLIMP2	0.00584727	-0.488672
AL139287.1	0.00585452	0.786853
AC093249.6	0.00586123	-0.652949
SLC37A3	0.0058902	0.27876
HSPA12B	0.00589367	-1.11019
LPGAT1	0.0059013	-0.264741
C6orf62	0.00590274	-0.240791
HHIPL2	0.00590732	1.59757
PEMT	0.00592599	-0.312745
LINC00921	0.00592926	-0.949127
ADCY1	0.00593927	-0.400674
LEPR	0.00594773	0.58497
PLEKHA6	0.00594817	0.299021
AP001066.1	0.00595939	-2.16014
REPIN1	0.00596769	0.223174
LINC00672	0.00596963	-0.863269
TUBGCP2	0.00596986	-0.167954
DGAT2	0.00598719	-0.48669
AC244090.1	0.00601922	-0.378776
MARCHF4	0.00603739	-0.464017
DENND2A	0.0061019	0.289659
AL035409.2	0.0061066	-0.772192
ART5	0.0061097	1.13435
XBP1	0.0061369	-0.356551
BFSP2	0.00614394	-2.41907
HS3ST1	0.006147	-1.16545
SERINC4	0.00615064	-0.578174
ZNF17	0.00621112	-0.283197
RPS4XP2	0.00621174	-2.50907
PRICKLE1	0.00622654	-0.686071
OR7E22P	0.00625272	1.77815
EPC1	0.00625528	0.173147
PCDHGA6	0.00626658	-1.31517
BLCAP	0.00627468	-0.268921
HPDL	0.0062942	0.90037
DAAM1	0.00629843	0.259647
AC073283.2	0.00630689	-0.787835
AMOTL2	0.00630795	0.211341
GFOD1	0.00630949	-0.327325
ZFHX4-AS1	0.00632482	0.687442
DBX1	0.0063279	2.08605
SLC20A2	0.00635222	-0.243338
AC099681.3	0.00636047	1.24789
AC079777.1	0.00636412	-1.04645
ERO1A	0.00636785	-0.210236
JAM3	0.00636991	0.324037
AL136309.1	0.00637242	1.79865
MED28	0.00637698	0.253225
KPNA6	0.00639127	-0.142986
MED21	0.0064006	0.233044
PCBP1-AS1	0.00640141	0.359538
AC011270.2	0.00641579	0.574074
DCAF12L2	0.00642139	-0.548207
PCDHB8	0.00642569	-1.09606
PPP1R3E	0.00646027	-0.290342
IMPA2	0.00646845	0.9445
TSIX	0.00648373	-2.09979
HECTD2	0.00648873	0.296048
AC005532.1	0.00652004	1.52062
PCDHA5	0.00653015	0.749688
CLRN1	0.00655597	1.4258
CCDC144NL	0.00656014	-1.3189
BTLA	0.00656549	1.85631
AL132655.2	0.0065735	1.17164
UGGT1	0.00663253	-0.23572
AC124312.1	0.00663735	-0.895999
SCAMP1	0.00667494	-0.258687
C3orf70	0.00669329	-0.607354
PIBF1	0.00671142	0.300191
CIB4	0.00672155	1.42565
PCDH9	0.0067599	0.529924
VPS26B	0.00676107	-0.17409
WDR59	0.00676327	0.276293
AC022034.3	0.00676807	-1.77215
AL645929.3	0.00677034	-1.24526
TAS2R9	0.00677453	1.59798
THADA	0.00679296	-0.292004
LINC02595	0.00679741	-0.99109
LINC01136	0.00681047	-1.75983
GOLT1B	0.00681874	0.466655
AP000894.4	0.00682706	-0.666455
AL096706.1	0.0068961	-0.402335
RARA-AS1	0.00689944	0.256125
KANSL2	0.00691146	0.183562
PPP2R5E	0.00691764	-0.201949
ERN1	0.00692273	-0.324127
FLT3LG	0.00694458	-0.811093
TCTN3	0.00695158	-0.204351
CASP8AP2	0.00697782	0.183808
CHSY3	0.00701089	-0.592853
C2CD3	0.00701947	-0.288051
DCST1-AS1	0.00702778	0.771551
ETV5	0.00703343	-0.472554
GOSR2	0.00703881	-0.17365
HS2ST1	0.00707008	-0.341458
TAB3	0.00707104	-0.399032
LINC00491	0.00708511	-1.09193
GEMIN8	0.00711974	-0.367907
ZNF763	0.00712998	0.412614
PARS2	0.00714994	-0.243311
RCAN3	0.00715664	-0.524514
CCDC33	0.0071591	0.992266
SHPK	0.00716757	-0.3279
AC008267.5	0.00717027	-0.458818
ZNF423	0.00717727	0.345777
ASB3	0.00717742	0.202872
PTGR2	0.00719226	-0.478059
LAMP5	0.0072089	0.826241
RPL9P7	0.00721008	-1.3676
AL445685.3	0.00721649	-3.93314
B4GALNT3	0.00727739	0.512759
AL109917.1	0.00728454	-0.603903
MMADHC-DT	0.00728859	-0.784375
CD70	0.00729743	1.90551
SLC35F6	0.0073107	-0.277659
SLC26A10	0.00733154	0.60487
PCDHGA12	0.00740437	-0.703682
CYB561	0.00741975	-0.364947
MEI1	0.00748074	-2.31309
RSPH10B	0.00749265	-0.866968
HIPK1	0.00754687	-0.253132
GM2A	0.00755029	-0.248617
FBXL14	0.00755124	0.259234
RTL1	0.00760642	-1.40868
NOP9	0.00760712	-0.169873
LINC01411	0.00763132	-2.61532
AC144652.1	0.00763867	0.341871
EXTL3-AS1	0.00764244	-0.680097
GARNL3	0.00765707	-0.362093
TMSB4Y	0.00767645	0.913671
PHEX	0.00772826	-1.09916
ZNF700	0.00774464	0.255624
SCP2	0.00775733	-0.267104
ZNF331	0.0077631	0.289581
AC069133.1	0.00777159	1.41371
KYAT1	0.00779907	0.369814
HERC2P5	0.00781178	-4.82388
LRRC58	0.00784453	-0.280248
BTG1	0.00784799	0.375044
SLC22A20P	0.00785586	-0.759822
AL031587.3	0.00788901	-0.657448
AL022328.4	0.00789311	-0.430366
CEP76	0.0079059	0.308429
AC079298.3	0.00790688	1.04643
USP33	0.0079069	0.147954
EYA1	0.0079332	0.751027
VPREB3	0.00795791	-1.54501
CLK2	0.00796997	0.220263
AF165147.1	0.0079703	0.986942
ITPKA	0.00797756	0.788819
EDIL3	0.00799472	-0.471422
CRACR2A	0.00799613	-0.972266
MAN1C1	0.00800203	-0.55893
AC010092.1	0.00800438	-2.06322
NDUFA6	0.00801213	0.272633
GGTA2P	0.00801538	-0.890788
AC009133.4	0.00801824	1.07353
AL138762.2	0.00802277	-0.594767
PEF1	0.0080344	-0.241982
CNOT2	0.00803688	0.199773
C1orf52	0.00803857	0.213729
UBQLN2	0.00805124	-0.25691
THSD4-AS1	0.00808073	-1.71234
AL121821.2	0.00808482	-0.957151
AL080250.1	0.00810862	-0.671801
LINC02804	0.00811552	0.73395
STS	0.00813265	-0.559926
DHRS4-AS1	0.00814424	-0.253423
HTR7	0.00815019	-1.21221
SLC25A35	0.00815974	-0.560998
MYL7	0.00816833	1.63439
NKAIN4	0.00817737	0.552822
AC025165.5	0.00817866	-0.480934
ST6GALNAC6	0.00820022	-0.311861
ASPG	0.00824226	1.67164
PPP6R3	0.00825826	0.174406
AC138969.4	0.00828989	-6.11899
GPATCH2L	0.00829847	0.221959
AL136317.2	0.00831785	-1.02388
PMP2	0.00832022	-2.2943
ETNK1	0.00832526	0.233428
SH2D4A	0.0083289	-1.37884
SEPTIN2	0.0083297	0.274679
CU633906.2	0.00833874	-2.04954
LHFPL4	0.00834639	-0.353461
EIF2AK2	0.00834877	-0.297668
WDR44	0.00835683	-0.312231
ADCYAP1R1	0.00837705	0.369676
NUP54	0.00838868	0.191065
CLPTM1L	0.00840436	-0.256416
AC092745.2	0.00846585	-1.12426
BRF2	0.00852481	0.205781
KLRG1	0.0085256	-0.473668
CLTC	0.00852641	-0.269152
PBLD	0.00852869	-0.369798
GNRH1	0.00854389	1.15649
EEF1A1P5	0.00856224	0.430403
CHTF18	0.00856253	0.546276
ZNF510	0.00863758	0.198672
ZNF44	0.00865576	0.295472
QPRT	0.0087014	0.267685
ZNF606	0.00870432	0.176621
ACSL1	0.00871074	-0.376649
AC073648.7	0.00873857	2.50172
AC242426.2	0.00874768	0.884777
CCDC74B	0.00875784	0.563055
UBE2A	0.00876214	-0.186676
FUT4	0.00876727	-0.308771
TGOLN2	0.00877815	-0.161784
CCDC14	0.0087815	0.285799
TMEM132C	0.00880988	-3.2031
AC007846.1	0.00882468	2.04017
AL009176.1	0.00883344	-1.36003
F7	0.00885038	-0.657844
METTL17	0.00886804	0.272097
MAP1A	0.00887046	-0.401999
DHRS4	0.00888448	-0.412522
ZNF528-AS1	0.008897	2.22526
AL445928.2	0.0089077	-1.08459
PIK3C2B	0.00899781	0.253791
SNX18	0.00901852	0.372558
PCID2	0.00905811	0.208713
RPAIN	0.00906147	0.162205
LUC7L	0.00906162	0.287645
DMKN	0.00910011	0.775084
SCAMP3	0.00910055	-0.168907
ITGB1-DT	0.00910796	-0.800325
TENM2	0.00911599	0.717913
NUB1	0.00913684	0.248936
IRX3	0.009141	0.722186
GDF10	0.00917031	1.57657
TBX1	0.00918658	-1.59074
ANKRD29	0.00920418	-0.698855
AL021707.5	0.00920842	2.21051
PABPC1L2A	0.00921394	-0.46796
ZNF576	0.00921782	-0.254026
AL031777.1	0.0092416	-1.80092
NR2F1-AS1	0.00925064	0.345221
SLC37A4	0.00926535	0.243813
FITM2	0.00930232	-0.275237
ASAP2	0.0093088	0.187089
GLRA2	0.00931707	-0.560125
SLITRK6	0.00935666	1.25862
MAN1B1	0.00936436	-0.164541
ENSA	0.00937103	0.151643
AC139099.1	0.00937384	1.70955
BRD7	0.0093773	0.169916
SEZ6L2	0.00941848	-0.292555
PRELID1P4	0.00944239	-1.84538
OR2X1P	0.00944613	1.97156
AF228730.5	0.00945211	1.84494
TMEM86B	0.00945815	-0.34943
AC006963.2	0.00947633	-0.636683
SENP5	0.00947731	-0.137278
MCF2L2	0.00949868	-0.365315
UHRF2	0.00951784	0.283178
AC022296.4	0.00952617	-2.05568
AC006511.7	0.00952961	1.8331
POLH	0.00953264	0.467776
PCYOX1	0.00955803	-0.231477
PCDHB18P	0.00956961	0.787602
AL133260.1	0.00961552	-1.55343
KHDRBS3	0.00962852	-0.77721
TBC1D3G	0.00966717	-8.88354
NSUN2	0.0096694	-0.296333
TNRC6A	0.00967074	0.246874
AL137918.1	0.00969087	-1.50464
RBM41	0.0097163	-0.316297
ZSCAN30	0.0097356	0.227376
ZNF354C	0.00974172	0.77179
PRORP	0.00974263	-0.248719
PKP4	0.0097451	0.363026
C17orf58	0.00975682	-0.302064
NUDT21	0.00980734	0.184098
PHB	0.00980811	-0.237801
EFR3A	0.00984011	-0.299331
FAM86B3P	0.00989302	0.586925
SPECC1L	0.00991001	0.123656
CANX	0.0099315	-0.214597
AL121759.2	0.00993509	-1.7541
SDC1	0.00995562	0.313164
NDUFA6-DT	0.00998009	0.366702
CNKSR2	0.00999714	-0.328347
WDR91	0.0100335	0.336512
AC008770.4	0.0100683	1.09943
AC009318.4	0.0100761	1.67715
INTS6	0.0100874	0.181603
MRPS10	0.0101283	-0.213762
AP000867.5	0.0101837	2.28386
AC007405.3	0.0102017	1.02269
AC008066.1	0.0102304	1.51455
STAM-AS1	0.0102452	-0.558484
PPP1R7	0.0102564	-0.274589
USPL1	0.0102876	0.19668
CLCN5	0.0103324	-0.311053
AL592183.1	0.0103628	1.63546
AC027796.3	0.0103631	1.44219
MESTIT1	0.0103764	-0.716031
LINC02527	0.0103796	3.50116
SMARCD1	0.0103803	0.173926
EIF4G1	0.0103813	-0.147825
AC023024.1	0.0103919	-0.451949
GAS1	0.0104225	0.631046
PHOX2A	0.0104283	-1.336
ZNF738	0.010441	0.234853
TMEM154	0.0104437	2.61554
TRIAP1	0.0104443	0.288702
SYCP2L	0.010453	0.688429
ABCA9	0.0104595	2.0781
MBD4	0.0104826	0.219983
BACH2	0.0104968	0.387134
TRAF4	0.0105038	0.187677
TNFSF9	0.0105094	0.558684
RWDD2B	0.0105554	0.850062
DPF3	0.0105602	0.509182
NPB	0.0105828	-0.628434
DNAJB11	0.0106036	-0.249616
GPR83	0.0106363	-0.548277
TTC12	0.010648	-0.59321
SLC25A38	0.0106502	-0.166556
AC093752.1	0.0106518	0.22989
CALHM5	0.0106565	-1.10494
TMEM273	0.0106594	1.72504
ESRRB	0.0106677	0.748166
TMEM47	0.0106813	-0.61801
LINC01410	0.0106901	-1.50031
PEG13	0.0107057	-0.333974
HLA-DPB1	0.0107181	0.825559
RNF217-AS1	0.0107209	-0.564407
RN7SKP99	0.0107349	1.50742
JPH4	0.0107417	-0.259682
EIF3FP3	0.0107721	0.759185
AC004383.1	0.0107777	-1.21757
ZNF804B	0.0107867	-0.872588
OGDHL	0.010789	0.313039
MFSD12	0.0107991	-0.268798
AL035252.4	0.0108183	-0.422684
PLEKHM1	0.0108335	0.296106
TRIM74	0.0108373	-0.865368
DLD	0.0108624	0.184285
GPR61	0.0108779	-0.570226
MNAT1	0.0109152	0.190099
AC231533.2	0.0109177	-1.2876
LINC01597	0.0109177	-0.854185
AC104083.1	0.0109214	-0.60093
WNT7A	0.0109331	0.839492
CTSD	0.0109438	-0.266708
AC011468.2	0.0109574	-1.55682
PDIA3	0.0109632	-0.305005
AC136944.4	0.0109642	-4.50526
EFCAB5	0.0109679	0.78993
RPGR	0.011035	-0.530753
LINC02303	0.0110571	1.48922
PDLIM1	0.011063	0.719938
TCTN1	0.01109	-0.270935
CARD8	0.0111207	0.224854
MGMT	0.0111258	0.50812
IPO9	0.0111317	0.141984
ZMYM1	0.0111954	0.288049
ZDHHC6	0.0112008	0.217238
SUZ12P1	0.0112916	0.201903
RAB11FIP1P1	0.0113297	-0.5893
ZNF253	0.011335	0.397066
AC026273.1	0.0113741	0.956907
ADCY9	0.0113763	-0.263343
AGAP10P	0.0113998	1.16053
FKBP9	0.0114118	-0.368691
SLC25A25	0.0114569	-0.179619
AC104472.3	0.0114846	-1.42159
ENPEP	0.0115219	1.03463
C22orf42	0.0115272	0.703255
THY1	0.0115454	-0.328541
LINC02282	0.0115501	2.34246
LINC02301	0.0115939	1.55523
SPOPL	0.0115954	-0.274385
AC008443.4	0.0116146	1.59733
ANKRD42	0.0116439	-0.330517
ACP1	0.0116532	0.152729
MTMR1	0.0116693	-0.254841
AL162426.1	0.0116709	-0.787358
HGC6.3	0.0116812	2.13246
BBIP1	0.0116835	0.193393
ZNF212	0.0116897	0.234713
EXOSC6	0.0116942	-0.250326
AC084880.1	0.0117079	1.25076
AC005261.2	0.0117328	-0.25527
AGKP1	0.0117859	-1.23713
AC092198.1	0.0117939	-0.929641
AC063962.1	0.0118022	-2.22215
AC007663.3	0.0118249	-0.660267
PSMD12	0.011869	-0.205922
NR2F1	0.0118845	0.415076
MBTPS2	0.0119259	-0.353983
AC025181.2	0.0119977	-0.410675
C1GALT1C1	0.0120794	-0.372014
GLCE	0.0120943	0.278504
EIF5AL1	0.0120956	-0.723564
WASH7P	0.0121012	0.585192
MIR181A1HG	0.012123	-0.634948
PCDHA7	0.0121362	0.671128
PAX8-AS1	0.012151	-3.2698
TTN	0.0122038	-1.56187
TRIM52-AS1	0.0122372	-0.314734
NPY1R	0.0122517	-1.21194
PTCHD1	0.0122592	-1.03557
WNT6	0.0122627	3.46212
GBA	0.0122691	-0.385634
GPR142	0.0122827	2.36901
MMP7	0.0122865	-1.69951
SPP1	0.0122948	-0.786987
AC044860.1	0.0122986	0.601899
PCDHB5	0.0123327	0.801768
AC068286.2	0.0123335	1.44888
SH3GLB1	0.0123645	-0.214798
APCDD1L-DT	0.0123648	0.973956
FMNL2	0.0123712	-0.196297
NRN1	0.0123717	0.939409
UBA6-AS1	0.0123789	-0.206851
CR381653.2	0.0123928	2.46872
HOXC13	0.0124068	-2.28757
ATF6	0.0124175	-0.164962
AC007389.1	0.012432	0.673805
TMEM192	0.0124417	-0.258668
LINC02428	0.012443	1.42515
PLCL1	0.0124595	-0.296547
SLC15A1	0.0125038	-1.51821
CLCN4	0.0125151	-0.290489
SLC8A1-AS1	0.01252	-0.699602
GRK2	0.0125324	0.159785
TMLHE-AS1	0.0125341	1.40646
BOLA3-AS1	0.0125683	-0.354599
FAT1	0.0125698	-0.377999
AL645929.2	0.0126095	1.69672
CABCOCO1	0.0126122	-1.28002
HLCS	0.0126172	-0.264415
PLD2	0.0126432	0.457883
SLC25A51	0.012653	-0.187416
AL122058.1	0.0126548	1.11521
WDR13	0.0126643	-0.166876
BABAM2	0.0126723	-0.270133
CERNA1	0.0126828	-0.53915
AL645728.1	0.0127147	-0.448281
A1BG-AS1	0.0127175	-0.243841
FRMD5	0.01275	0.238142
AC130304.1	0.0127588	-0.389043
FAM50B	0.0127774	1.32893
TNKS2	0.0127818	-0.134475
ZNF32	0.0127848	0.277876
SH3GL3	0.0127916	0.327663
GLI4	0.0127921	0.278858
CYP24A1	0.0128405	2.91517
AP000350.2	0.0128496	1.88553
LINC01522	0.0128593	-0.85377
AC007448.5	0.0128658	-0.540588
AC092115.3	0.0128799	2.14338
PRAF2	0.0129029	-0.242045
H4C2	0.0129467	0.863158
PHLDA3	0.0129498	0.309717
MLN	0.0129935	1.37593
TGFBR3L	0.0130026	-0.973101
VTN	0.0130097	-0.566308
NDOR1	0.0130287	0.267012
NSL1	0.0131073	0.187292
FGF13-AS1	0.0131196	-1.15567
AC100847.1	0.0131522	-1.37127
PCK2	0.0131641	0.55359
RASSF7	0.0131736	0.546018
IST1	0.0131904	0.227191
ARFGEF3	0.0131986	-0.304023
MAGEA2	0.0132126	3.39336
TMCO1-AS1	0.0132285	-0.614483
SLC8A2	0.0132322	-0.372043
ATP2A2	0.013251	-0.23095
LANCL3	0.0132516	-0.605941
GYG2P1	0.0132519	-1.15308
MIPEP	0.0132564	-0.320108
PRSS12	0.0132761	-0.993509
CA10	0.0132914	-0.869144
MTCP1	0.0132987	0.700484
MYH3	0.0133134	0.715189
HECTD1	0.0133257	-0.141717
NEK9	0.0133472	0.311928
CDKN1C	0.0133614	0.365708
CSTF2	0.013392	-0.237679
IPP	0.0134244	-0.283809
STX2	0.0134498	0.178935
MEG8	0.0134886	-2.13912
RPLP1P6	0.013495	-0.993529
GSTK1	0.0135004	0.205814
NOMO1	0.0135386	-0.250322
SLC35E3	0.0135618	-0.260571
MCEMP1	0.0135694	-1.81631
C1QTNF3-AMACR	0.0135734	1.13105
AL356273.4	0.0136056	-1.14364
LHX5-AS1	0.0136129	1.91108
CCDC18	0.0136202	0.622149
FKBP2	0.0136251	-0.401696
IL13RA1	0.0136487	-0.946022
AC007292.1	0.0137028	-0.55717
INKA2-AS1	0.0137091	0.334345
NCAPD3	0.0137239	0.285404
LRRFIP1P1	0.0137285	0.3897
AC010422.3	0.013752	-1.41692
PTCH1	0.0137679	0.574122
RAPGEF4	0.013776	0.460413
TRAPPC2B	0.0137968	0.25357
RCOR2	0.0137989	0.373577
LINC02610	0.0138091	-0.712279
SPART-AS1	0.0138204	-1.39677
CERS2	0.0138363	-0.266715
KLHL36	0.0138429	-0.163526
NKAP	0.0138725	-0.258537
SPDL1	0.0139068	0.240775
ALPK1	0.0139228	1.24216
GUCY1A1	0.0139248	-0.498761
ACCS	0.0139354	-1.33529
AC069307.1	0.0139518	-1.00478
PDE7A	0.0139683	0.215571
AC010531.6	0.0139769	-0.93554
BX664615.1	0.0139932	0.889887
CXorf40A	0.0140005	-0.252076
ZNF155	0.0140227	0.258322
SNRNP40	0.014032	0.170491
PRDM16	0.0140344	1.44098
PLAAT1	0.0140868	0.518875
AC021979.3	0.014088	-1.50398
KAT7	0.0140904	-0.231757
FAHD2B	0.0140938	0.234017
LRRC36	0.0141297	0.813183
AGK	0.0141353	0.186017
AC046168.2	0.0141537	0.988235
DDOST	0.0141634	-0.224633
CCNL2	0.0141646	0.274175
ZNF426	0.0141873	0.229071
ADAMTS14	0.0142078	-1.39888
ATF1	0.014231	0.290719
AC097103.1	0.0142355	-2.29965
SCGB1A1	0.0142468	1.06342
FUT9	0.0142609	-0.469137
CHD1L	0.0142799	0.243412
MRPL30	0.0142916	0.24375
MTREX	0.0143026	0.17622
NLRC5	0.0143087	-1.31998
AC007448.4	0.0143312	-1.01832
FAM9C	0.0143339	-2.43387
GPATCH1	0.0143426	0.194607
GMPR	0.0143708	-0.635783
REM2	0.0143911	0.35525
RPS27P25	0.0144095	-1.36711
AC106820.5	0.0144123	-0.75843
CLU	0.01443	-0.594594
TRPV3	0.0144585	1.08598
ERCC5	0.0144977	0.183874
SDCBP2-AS1	0.0145464	-0.3751
LAMP2	0.0145492	-0.233064
MCM7	0.0145604	0.412482
CLK3	0.0145644	0.221026
RAMACL	0.0145668	-0.718459
ZNF211	0.0145753	0.187449
MAD2L2	0.0145814	0.192237
SORBS2	0.0145922	-0.263434
AL451165.2	0.0146379	-0.60403
CLPTM1	0.0146495	-0.229218
GPR68	0.0146536	0.396169
EGR1	0.014679	0.519294
SCRIB	0.0146833	0.253674
KDELR2	0.0147451	-0.191746
MTNR1A	0.0147536	-1.86769
SBNO1-AS1	0.0147598	-0.450516
BEX3	0.0147616	-0.217644
LINC01578	0.0147684	0.180218
AC010624.2	0.0148447	-0.466877
SCARB2	0.0148495	-0.206273
WDR76	0.0148508	0.557321
TMEM8B	0.0148561	-0.187715
CYP26A1	0.01492	1.56256
ACTL6A	0.0149202	0.324316
AC005393.1	0.0149324	-0.530493
RIPPLY2	0.0149525	-0.577132
LONRF2	0.0149917	-0.299039
ZSCAN12P1	0.0149931	-0.782789
DLL1	0.0149994	0.498195
KCNK7	0.0150002	-1.50966
PHOX2B	0.0150359	-1.1161
APPL1	0.0150794	-0.148947
AC138907.9	0.0151047	-2.83266
MHENCR	0.0151162	-0.379064
ARMC7	0.0151209	-0.264803
AC080013.3	0.0151773	-0.897266
ARHGEF10L	0.0151811	0.254252
HSPG2	0.0152035	-0.936943
EFNB2	0.0152156	-0.280163
ARC	0.0152314	0.457048
CLEC4F	0.0152375	1.30452
SLITRK2	0.0152387	2.19658
FGFR1	0.0152661	0.358676
PTPRE	0.015283	0.343589
AL359851.1	0.0153325	-1.60038
TLK1	0.0153357	0.231385
CECR7	0.0153421	-1.72556
AC079354.2	0.0153504	-1.59547
LMNA	0.0153587	0.251263
CDC37L1-DT	0.0153659	-0.718449
HMX1	0.0153779	1.08544
AQP3	0.0153828	-0.693013
MRPS9-AS2	0.0153872	1.2026
NRF1	0.0154017	0.182974
UPP1	0.0154078	0.329905
ARHGDIA	0.0154206	-0.304845
ZEB1-AS1	0.0154243	0.28114
RAB9B	0.0154282	-0.395077
UTP23	0.0154463	0.251502
AQP6	0.0154646	-0.891044
LINC00682	0.0154785	-1.09781
LINC01635	0.0155492	-1.66508
DGKK	0.0155594	-0.739214
RFESD	0.0155608	0.742313
KC877982.1	0.0156249	-2.09325
LINC02580	0.0156407	1.5466
AC106820.3	0.0156644	-0.878707
ABHD10	0.0157339	0.181866
ZNF148	0.0157939	0.177652
SNAI1	0.0157991	0.651976
DDR2	0.0158235	-0.883214
PPM1D	0.0158349	0.233906
MRNIP	0.0158414	0.21147
ZNF33B	0.0158431	0.297811
ZNF749	0.0158502	-0.264753
SNHG4	0.0158597	-0.448052
RPARP-AS1	0.0158732	-0.314175
SPATA3-AS1	0.0158773	-1.85784
ADIPOR1	0.0158846	-0.148208
FAM182B	0.0158938	-0.662876
AC022413.3	0.0159104	-1.32321
ZNF799	0.0159193	0.403371
AC136475.1	0.0159302	-0.589647
LINC00526	0.0159561	0.254916
RGS12	0.0159564	-0.438005
CD7	0.016016	1.60834
BMP3	0.0160189	0.837985
TUBGCP3	0.0160886	0.179718
AC009961.1	0.0161114	0.540976
AC024958.1	0.0161506	1.32765
P4HB	0.0161704	-0.306239
SRP68	0.0161788	-0.172595
RITA1	0.0161977	-0.16661
ZDHHC11B	0.0162225	-0.581478
LYPD3	0.0162246	0.670179
SUPT5H	0.0162328	-0.182197
AC025048.2	0.0162337	-0.347862
ITSN1	0.0162765	-0.240015
ALDH7A1	0.0162805	0.228191
CTNNAL1	0.0162921	0.384759
AC022414.1	0.0163023	2.26537
AC006333.1	0.0163146	-0.221428
NUCB1	0.0163232	-0.209329
RNF216	0.0163516	-0.174149
CHCHD3	0.016364	0.168341
TRDMT1	0.0163682	0.469722
AC025164.2	0.0163695	0.772972
Z73965.1	0.0164004	-0.588182
CKLF	0.0164161	0.297645
CD46	0.0164203	0.387269
MNX1-AS1	0.0164738	1.42468
NCKIPSD	0.0164769	0.211052
HLA-DMA	0.0164988	-0.826718
AC003101.3	0.0165074	-0.54268
POU4F1	0.0165557	1.22913
LERFS	0.0165672	1.6156
SATB1	0.0166267	-0.318863
SERINC5	0.0166444	-0.257606
CNTF	0.0166636	0.485908
EMSLR	0.0166875	-0.780487
C1QL4	0.0167425	0.56064
AL137779.2	0.016759	-0.705888
AC073346.2	0.0167838	0.613231
AC024361.1	0.0167868	-0.581031
MLH1	0.0167948	0.150469
DNAH6	0.0168308	0.673972
DSC2	0.0168312	-0.394562
LARS1	0.0169008	0.143462
PARVA	0.0169027	-0.573602
AC073389.3	0.0169247	-0.555971
TARS3	0.0169292	0.256713
LIMS3	0.0169627	-1.72107
KCNAB1	0.0169667	-0.597246
TDP1	0.016976	0.159343
CCDC154	0.0169871	0.753949
CLUL1	0.0169943	0.861312
PISD	0.0169972	0.182488
JAKMIP1	0.0170001	-0.392582
FBXO21	0.0170143	0.177855
PHLDB1	0.0170289	0.204841
NEK1	0.0170513	-0.175428
AC016769.5	0.0170997	2.71358
SGPP2	0.0171504	-0.754601
AC080013.1	0.017178	-0.53228
SLC22A14	0.0171881	0.885686
AC099489.1	0.0171899	-0.907305
LSR	0.01722	-0.965829
AL671883.2	0.0172429	1.28934
KIF26A	0.0173333	0.379859
GFPT1	0.0173741	-0.19008
SELENON	0.0173785	-0.235281
TOR2A	0.0173902	0.180936
EIF1B-AS1	0.0174094	0.487454
SCRN3	0.0174334	-0.22482
LINC01844	0.017447	0.620315
RAI2	0.017452	-0.338319
USP28	0.0174535	0.317625
AC020928.1	0.0174781	0.928848
CTDSPL2	0.0174957	0.21917
TRABD2B	0.0175407	-1.1836
TCEAL1	0.0175445	-0.281449
SPEG	0.0175507	0.27081
MSN	0.017556	-0.290001
AL021807.1	0.0175856	-0.998827
ZNF491	0.0176385	0.356931
ZNF829	0.0176866	0.806721
EPHX3	0.0177446	-1.07443
MAGEE1	0.0177906	-0.283011
BUB1B	0.0178064	0.929809
PHF24	0.0178176	-0.767467
PIGFP1	0.0178302	1.90559
AC010894.3	0.0178348	-1.14756
UGDH-AS1	0.017837	-0.344681
FCHO1	0.0178423	0.271132
AC079174.2	0.0178492	-0.524457
PTMAP1	0.0178589	1.30905
PCDH17	0.0178943	-0.670723
AL499602.1	0.0179047	-1.765
HTR6	0.0179199	-0.868054
FASTK	0.0179199	0.291921
DSP	0.0179231	-0.508748
ABCD1	0.0179258	-0.245672
TRPS1	0.0179606	0.454913
MYBPC1	0.0179666	2.52537
KIAA2013	0.0179778	-0.168475
AL355512.1	0.0179999	-1.25892
PDE6B	0.0180487	-0.555188
DSN1	0.0180833	0.534983
MIR1-1HG	0.0180986	0.937382
CPEB2	0.018102	-0.35369
AC138207.8	0.0181574	-1.28356
MYDGF	0.0181977	-0.199572
PRKAR2A-AS1	0.0182204	-0.601879
KRT18P59	0.0182409	-0.693733
H2AZ1	0.0182727	0.245374
PIF1	0.0182841	1.21893
TSNARE1	0.0182992	0.290418
RPL7P3	0.0183316	1.2706
AL662890.1	0.0183679	0.790245
TACO1	0.0183793	-0.201704
ZNF578	0.0183896	2.29721
AC104446.2	0.0183898	-0.992338
RPS3AP38	0.0184204	-0.613152
NT5C	0.0184533	0.199642
TDRD5	0.0184625	1.79819
AC113349.2	0.0184682	-1.15258
SMIM32	0.0184709	-0.662668
AC006978.1	0.0184779	-0.316296
KLRD1	0.018502	-1.24728
PNMA1	0.0185076	-0.216423
HERC2P3	0.018517	0.670016
HS1BP3	0.0185292	-0.258529
AC092279.1	0.0185944	0.215101
BMS1P4	0.0186045	0.575739
RAC1	0.0186554	-0.15531
UFL1-AS1	0.0186989	-1.67518
ENTPD3	0.0187063	-0.792246
RAD1	0.0187297	0.17105
C1orf220	0.0187605	-0.368741
PSIP1	0.0188306	0.156493
AC068279.2	0.0188353	2.08996
FOXO3B	0.0189181	0.365524
STEAP3-AS1	0.0189182	0.723793
AC132938.7	0.018941	-0.873734
AC120024.1	0.0189495	-0.961958
DISC1	0.0189976	0.494252
ANKRD18EP	0.0190376	0.397685
AC096541.1	0.0190624	-1.34824
RCE1	0.0190846	0.218607
HOOK1	0.0191012	0.453992
RPS7P3	0.0191093	-0.95945
AL354811.1	0.0191169	0.472037
FOXC1	0.0191195	2.47184
AL391832.4	0.019128	1.9399
NEK8	0.0191373	-0.384016
SIRT2	0.0191464	-0.152653
RIT1	0.0191515	0.234339
USF1	0.0191984	0.155992
GRIA2	0.0192386	0.365848
AC012435.2	0.0192412	1.23289
CXorf56	0.0192744	-0.245926
MOSPD2	0.0193292	-0.268511
FRAT1	0.0193684	0.246373
Z83843.1	0.0194019	-0.443102
DNMT3A	0.0194108	0.180319
AC005785.1	0.0194311	0.978187
ANKRD34C-AS1	0.0194328	-1.28608
AL359715.1	0.0194392	0.574659
AL136090.1	0.0194692	1.39751
AC093510.2	0.0194868	-1.04573
TFE3	0.0194965	-0.222253
FAR2	0.0195161	-0.486463
TSPYL2	0.0195271	-0.222402
MARCHF7	0.0195485	0.168325
ZNF8	0.0195545	-0.115118
QSOX1	0.0195571	-0.220255
SCN4A	0.0195767	1.52893
EWSR1	0.0195885	0.122883
SIL1	0.0195919	-0.297704
AC026691.1	0.0196166	-0.462712
ZNF485	0.019626	0.394005
AC006059.5	0.0196368	-0.614119
NXPH2	0.0196643	-1.18776
AC061965.2	0.0196685	-1.25939
TMEM231	0.0196698	-0.2967
AC022424.1	0.0196832	0.558233
NXT1	0.0197123	0.186728
AC012569.1	0.0197338	0.967912
NPIPP1	0.0197637	-0.331661
FBXW9	0.0197653	-0.224745
PXDNL	0.0198397	0.527641
DUSP22	0.0198784	-0.280199
NASP	0.0199067	0.292948
AC018638.2	0.0199111	0.480774
DVL2	0.0199416	0.277611
AC006116.3	0.01997	-1.60751
SLC45A1	0.0199784	-0.269544
AL109933.5	0.0199875	-0.741314
CLMP	0.019988	0.849892
SARM1	0.0200074	-0.257422
CRB3	0.0200147	1.00393
GSTZ1	0.0200319	-0.205248
EPM2A	0.0200337	0.279865
ARHGEF16	0.0200535	0.597754
COL9A1	0.0200742	1.20776
GLMN	0.0200852	0.214981
PLTP	0.0200942	-0.550046
ABCA4	0.0201077	-2.06598
EXOSC8	0.0201329	0.325952
DTNBP1	0.0202072	-0.233203
AC105940.2	0.0202262	1.2721
KCNMB3	0.02023	0.454437
AF131215.5	0.0202377	-0.326818
BCL11A	0.0202477	0.742876
AL022322.1	0.0202503	-0.426546
GDF9	0.0202994	-0.417226
ZDHHC15	0.0203183	-0.25763
SLC1A4	0.0203342	-0.386256
SH2D4B	0.020376	1.0658
AL353660.1	0.0203801	-1.20725
LINC01004	0.020383	-0.488603
ZNF646	0.0203846	0.197689
AC131206.1	0.0204015	0.900559
SOCS2-AS1	0.0204107	-0.727777
ZACN	0.0204749	-0.407485
SRSF11	0.0205076	0.206581
PROCR	0.0205083	-1.19123
AL162731.1	0.0205219	1.07717
AC010501.2	0.0205411	-0.655182
ZNF835	0.0205441	1.7706
BLOC1S3	0.020594	-0.277563
ZNF627	0.0206048	0.183142
AP3D1	0.0206151	-0.139453
TCEAL8	0.0206174	-0.244916
SYT3	0.0206296	-0.351194
TRAPPC9	0.020663	-0.211865
CXXC5	0.0206783	0.2813
ENOX1	0.0206911	-0.307739
OR2AK2	0.0207234	1.75845
LINC01144	0.0207239	-0.411181
LGI2	0.0207309	0.552106
AC005759.1	0.020733	-1.49635
PRUNE2	0.0207598	-0.387186
AC007786.2	0.0207744	-1.18759
C9orf163	0.020802	-0.494224
AC105020.6	0.0208137	-0.569203
TOR4A	0.0208437	-0.622716
DERL1	0.0208592	-0.242785
SLC35B3	0.0208627	-0.20345
LINC02253	0.0208906	1.42747
C6orf163	0.0208983	-0.493672
SMAD1	0.0208987	-0.304958
CRYGD	0.0209008	-1.81005
AC022898.2	0.0209187	-1.08075
AC103739.1	0.0209459	-1.45921
PPIAP3	0.0209626	-1.40668
CCDC113	0.0209673	-0.269916
ZFP64	0.0209703	-0.194242
AC025198.1	0.0209774	-1.93811
OCA2	0.0209785	-1.07951
TMEM43	0.0209938	-0.132768
RNF10	0.0209967	-0.180693
HSPA8P4	0.0210016	-1.13544
SCRG1	0.0210023	-0.917015
AP003108.3	0.0210099	-0.48221
KPNA1	0.0210198	0.148409
PHKG1	0.0210374	1.01575
LHFPL3	0.0210798	0.541638
AC138907.10	0.0210932	-2.84615
AIM2	0.0210936	0.468664
SFMBT2	0.0210945	0.396754
EXOC3-AS1	0.0211078	-0.358271
ATRN	0.0211242	-0.164374
GAPDHP35	0.0211391	-0.872909
NBPF11	0.0211555	0.175626
LINC00354	0.021156	-0.963735
SNHG17	0.0211863	0.473487
SPHKAP	0.0211872	-1.3285
FABP6	0.0211922	-0.49967
AC099730.1	0.0211949	1.2593
RGS7BP	0.0212148	-0.403984
F8A3	0.0212616	1.76197
TSPAN15	0.0213107	0.43793
GPR149	0.0213123	-1.01355
PMS2P3	0.021341	0.259879
ZCCHC18	0.0213434	-0.304774
AC140504.1	0.0213513	-1.84671
SPN	0.0213579	0.656449
TBC1D4	0.0213762	-0.23328
ZNF385B	0.0213887	-1.2239
SQOR	0.0214024	-0.838059
APOBR	0.0214094	-1.02234
TIA1	0.0214129	0.245431
GDE1	0.0214465	-0.341353
POLR1E	0.0214472	-0.230197
RNF217	0.0214848	-0.325569
POT1	0.021498	0.208397
CHD9	0.0215964	0.179024
PCGF6	0.021657	0.214641
LINC00634	0.0216875	0.436951
H1-4	0.0217008	0.429696
SMARCE1	0.0217085	0.150025
TMSB15A	0.0217195	0.280556
AC004556.3	0.0217205	-5.57852
ERC1	0.0217231	-0.266868
FREM2	0.0217422	-1.40477
ICAM5	0.021745	0.903223
TMEM155	0.0217466	2.01998
LINC00900	0.0217842	-0.862457
AGAP1-IT1	0.0217894	-0.92295
AC007731.2	0.0218295	-0.810029
TRDN	0.0218545	-1.96794
DNAJC15	0.0218553	-1.0874
TRMT13	0.0218842	0.266171
AL357153.1	0.0219383	-0.744474
AL022345.4	0.0219434	-0.707852
AC137630.4	0.0219506	-0.814244
GRN	0.0219738	-0.400433
ZNF77	0.0219883	0.22887
MYH9	0.022012	-0.494692
SYP	0.0220494	-0.268111
FOXD3	0.0220936	1.59613
LINC02777	0.0220992	-1.37314
GABRG1	0.0221363	-1.14708
YPEL1	0.0221551	0.338249
AC124067.4	0.0221605	-1.79293
C2CD5	0.0221853	0.208904
YAE1	0.0221905	0.172164
ABR	0.0222045	0.178376
AC011468.1	0.0222057	0.671823
AC004771.2	0.0222093	-0.402562
CCDC178	0.0222232	-0.872925
AL356417.3	0.0223289	1.65881
AC006511.4	0.0223433	-0.491211
LBX2-AS1	0.0223542	-0.827952
KCNV1	0.0223953	-1.15567
PRDM13	0.0223979	1.60776
CACNB4	0.0224025	0.297445
AF201337.1	0.0224098	-1.19332
FRG1-DT	0.0224852	-0.545252
ZYG11B	0.0225495	-0.17943
DDX59	0.022555	0.228931
FAM20C	0.0225583	-0.236868
HTR5A	0.0225778	-1.12936
CKLF-CMTM1	0.0225836	0.472947
CYB561D1	0.0225945	-0.190042
ZNRF2	0.0226073	-0.262076
AC120193.1	0.0226273	0.836728
AL627095.2	0.0226408	0.442236
HGF	0.0226692	-1.92551
RAD54B	0.0226815	0.483913
ZNF844	0.0227092	0.497028
TRAIP	0.0227202	0.504833
IQSEC3P1	0.0227343	1.59153
WSCD2	0.0227423	0.542979
GSE1	0.0227525	0.239122
SEC22A	0.0227925	0.263236
SLFNL1	0.0228182	0.639079
PPP1R1C	0.0228782	-0.675385
AL357874.3	0.022885	-0.476992
IGDCC4	0.0228853	0.286614
KREMEN1	0.0228876	-0.473991
CSTF1	0.0229129	0.167884
SNUPN	0.0229131	-0.21334
MRGBP	0.0229186	0.134105
EEF1A1P11	0.0229199	0.896146
UNC5B	0.0229385	0.500977
CHML	0.0229723	-0.289699
SLC39A14	0.0230262	-0.294698
COX14	0.0230483	-0.21346
AC124319.3	0.0231061	-1.0111
LMTK2	0.0231068	-0.146349
ZNF296	0.0231471	-0.47468
NCAM2	0.0231895	-0.671018
CU638689.5	0.0231897	0.460307
ZNF275	0.0231986	-0.168687
TRIT1	0.0232319	0.234588
AL031432.4	0.023263	-0.373412
MUL1	0.0232978	-0.171918
C14orf39	0.023339	-1.23165
DUOX2	0.0233537	1.26115
ZNF652	0.023389	-0.211399
MCF2L-AS1	0.0233964	-0.345121
TMEM163	0.0234011	-0.736181
CMTM4	0.0234524	-0.203991
SMCR5	0.0234565	-1.09328
H2AC20	0.0234578	0.631874
RPS11P5	0.0234947	-0.812078
AC107072.2	0.0235069	1.2261
ATP1B1P1	0.0235174	-0.743119
MAMDC4	0.0235248	0.468591
TUBA4A	0.0235552	-0.937477
HEXD-IT1	0.0235646	-0.733182
ABCC11	0.0235728	-0.768819
AC009133.2	0.0235841	0.840538
AC016583.1	0.023632	0.952453
AC110769.2	0.0236884	-0.497174
USP32P2	0.023708	1.28972
AC116351.2	0.0237173	1.20703
TMC5	0.0237547	-1.28497
MFAP5	0.0237967	-2.07409
PGP	0.0238142	0.229346
FLG	0.0238275	2.59794
ATP6V1B1	0.0238279	1.1073
AL136962.1	0.0238308	-1.84789
AC107375.1	0.0238551	-0.308506
GOLGA8O	0.0238681	-0.907279
GIGYF1	0.0238837	0.273923
CDC14A	0.0238849	0.358612
WDR17	0.0239426	0.276638
AL117379.1	0.0239509	-0.579565
AC096647.1	0.0239533	1.1607
PIGW	0.0239788	-0.335272
AC011447.6	0.0239825	0.946023
ITFG2-AS1	0.0239996	-0.688989
AC105271.1	0.0240399	2.09682
ANAPC2	0.0240413	0.200657
GOLGA6L17P	0.0240468	1.55769
AC068831.2	0.0240518	-0.958838
TSPAN31	0.0240918	-0.243031
NNMT	0.0240988	-1.28748
LMNTD2-AS1	0.0241017	0.760437
CTCFL	0.0241036	-1.61619
AL365181.2	0.0241151	-1.02962
BTN2A1	0.0241556	-0.149768
MAOB	0.0241645	-1.00279
RDM1P5	0.0241694	1.11028
RASSF10	0.0241856	-0.618649
TMOD2	0.0241975	-0.330091
LAMP1	0.024205	-0.257366
UBE2O	0.0242106	-0.155064
OR9A1P	0.0242247	1.86729
EBF3	0.0242323	0.362819
PCDHGB6	0.0242344	-0.505159
USP25	0.024254	0.22316
ARNTL2	0.0242835	0.327984
LRRC41	0.0243332	-0.101016
CAT	0.0243343	0.657278
AP1M2	0.0243494	-1.61069
ANKS6	0.0243559	0.322974
TARBP1	0.0244127	0.300115
ITGB1BP2	0.0244356	0.505081
DIXDC1	0.0244505	0.185283
AC007255.1	0.0244953	-0.662199
AC112487.1	0.0244963	-1.57668
MANBAL	0.0245023	-0.153468
AC073508.3	0.0245203	-0.26323
AC087683.1	0.0245802	-1.30838
WDR81	0.0245978	-0.444537
HIF1A	0.0246429	-0.188208
AL596257.1	0.0246472	-1.3302
MB21D2	0.0246986	0.398454
GUCA1B	0.0247002	-0.622776
SNHG1	0.0247446	0.432472
PDZRN4	0.0247653	0.706883
LINC00951	0.0247704	0.854526
EFHD1	0.0248253	-0.510519
OGT	0.0248331	0.227445
SNTB1	0.0248513	-1.32004
CCDC25	0.0248602	0.201806
SLC26A8	0.024864	-0.817734
ARHGEF7	0.0248956	0.203128
H19	0.0250125	1.43771
LINC01749	0.0250327	1.95984
KAT8	0.0250499	0.153809
COL25A1	0.0250503	-0.593999
LINC00115	0.0250732	-0.486089
DUSP12	0.025089	0.168152
AC010996.1	0.0251384	0.928592
KCTD12	0.0251596	-0.755961
LINC02478	0.0251634	-1.93005
BX255923.2	0.0251828	-1.34343
FAM120A	0.0251992	-0.171557
E4F1	0.0252216	0.196467
CYB5R3	0.0252282	-0.224456
RPL23AP25	0.0252862	-1.97437
AGPAT1	0.0252878	-0.179857
APLP2	0.0252946	-0.194918
GALNT4	0.0252965	-0.825335
CD55	0.0253222	-0.382334
AC211476.11	0.0253769	0.567206
LINC01534	0.0253804	-0.359798
ABAT	0.0253931	0.219863
ABHD12	0.0253946	-0.19853
LAPTM4A-DT	0.0254305	0.957503
TBX20	0.0254411	-1.52834
WASH5P	0.0254495	0.429147
APBB3	0.0254826	0.192668
DRD1	0.0255146	-1.54182
AL355987.2	0.0255386	0.943268
RFT1	0.025572	-0.202925
AC009812.4	0.0256263	-0.52203
AC024940.2	0.0256276	1.10983
AL024495.1	0.0256313	-1.14001
LINC00632	0.0256577	-0.546456
PTBP2	0.025677	0.168117
TCTN2	0.0256912	-0.313198
RAB3IP	0.0257814	0.272943
MFN1	0.0258017	0.258194
UMPS	0.0258468	0.331479
NORAD	0.0258568	-0.184166
Z95115.1	0.0258588	-0.26178
AC104561.4	0.0258833	0.706934
AKNAD1	0.0259098	-1.2569
PKD2L1	0.0260835	1.18183
PAK1	0.0260905	0.166428
CMTM1	0.0260923	0.375298
SPRYD4	0.0260978	-0.256741
AC138356.2	0.0261252	-1.18442
PTEN	0.0261451	-0.165253
CNTNAP5	0.0261535	-0.483059
LSP1P4	0.0262101	1.26743
RASGRP1	0.0262424	-0.981039
TMEM189	0.0262479	-0.154125
TAZ	0.0262921	0.214862
DLEU1	0.0263044	0.497088
BSG	0.0263168	-0.137676
AL356968.2	0.0263323	-1.20357
AC051619.4	0.0263776	1.08101
PNKD	0.0263856	0.135874
RIMBP2	0.026463	0.323874
CLHC1	0.0265115	0.301083
GLYCTK-AS1	0.0265253	0.443289
MALSU1	0.0265318	0.152795
AC103810.5	0.0265688	-2.11142
KCNIP1	0.0265731	0.343676
ZNF594	0.0265884	0.401456
AC139795.3	0.026624	-0.916592
SERPINB9	0.0266267	-0.420019
MBL1P	0.0266464	0.742102
NEUROD1	0.0266709	0.914469
REXO1	0.0267067	0.170059
AL365204.1	0.0267259	0.932911
ZAP70	0.0267829	-1.0194
CCDC146	0.026814	-0.455339
CRYGS	0.0268706	0.454949
PHPT1	0.0269027	0.168523
RARA	0.0269325	0.22354
OR2I1P	0.0269334	0.805856
BDKRB2	0.0269671	1.10207
HLA-H	0.0269772	0.954412
CCDC120	0.026979	-0.238521
TMEM44-AS1	0.0270186	-0.380505
CSNK1E	0.0270309	0.0983067
ROBO2	0.0270782	-0.318148
AC010733.2	0.0271362	-2.3826
EID2B	0.0271389	-0.221003
TERT	0.0271683	1.39441
[truncated: 58,677 more rows]

## Sheet: Fig 3C
gene_name	pvalue	log2FoldChange
MTCO1P12	2.35484e-15	-2.41328
FOXF1	5.9307e-09	2.48841
AC110285.2	2.74415e-07	-0.628218
POLR2J3	3.057e-07	-0.466276
ATP10A	4.52114e-07	1.37557
RASA4	7.61534e-07	-0.487926
AACSP1	1.04565e-06	-1.83352
UPK3BL1	1.30481e-06	-0.648422
FOXG1	1.45062e-06	-2.16285
RNASEL	2.09764e-06	0.800902
LINC01551	3.71768e-06	-2.81142
AC105052.4	3.8243e-06	-0.508303
ZNF559	4.42248e-06	-0.405525
MYH3	6.42307e-06	-0.7209
AC105052.1	6.67833e-06	-0.742081
MELTF-AS1	6.87037e-06	-0.375082
MAPK15	1.11769e-05	-0.739664
CR381653.1	1.20262e-05	-2.55999
AC012645.1	1.26008e-05	0.620594
TMEM198B	1.3455e-05	-0.260941
AC012645.4	1.52659e-05	1.05567
SLC38A5	1.57234e-05	-0.667797
SLCO1A2	1.64653e-05	-0.885061
SLFN11	1.69184e-05	-1.4509
CDKN1A	1.73099e-05	0.652645
NDRG2	1.84681e-05	-0.309172
TCEAL6	1.92865e-05	0.982094
LINC01876	2.05507e-05	-0.622982
AGAP12P	2.21403e-05	-1.25005
AC084198.4	2.23421e-05	-0.315828
SCUBE2	2.36169e-05	-0.653865
MTHFS	2.40641e-05	0.348623
AC010973.2	2.6559e-05	-0.454402
LINC02527	2.77104e-05	-2.55672
ZNF177	3.04616e-05	-0.351895
AL450405.1	3.17313e-05	0.910819
ACAN	3.71225e-05	1.02953
FOXN4	3.72329e-05	-1.13918
MRPL18	3.81461e-05	0.139642
GDF15	4.00222e-05	0.88474
TRDN	4.06997e-05	-1.13204
ARCN1	4.19054e-05	0.1868
PAX9	4.25377e-05	2.00361
RHOB	4.25431e-05	0.27691
RFLNB	4.29327e-05	0.342497
LCN9	4.442e-05	1.55504
LHX2	4.48898e-05	-1.65964
FENDRR	4.58692e-05	2.77507
AC090578.1	4.77133e-05	-0.376792
ATIC	4.82087e-05	0.263404
TXNRD1	4.85647e-05	0.136218
C9orf72	5.02164e-05	-0.265044
SNHG17	5.05239e-05	0.279739
RIBC1	5.31684e-05	-0.565052
RPL29P11	5.32983e-05	-1.40373
AC022784.1	5.35511e-05	0.857608
DNAH17	5.42487e-05	-0.904685
EI24	5.50462e-05	0.122233
TBX5	5.80199e-05	-3.10241
TSTD1	5.83692e-05	-1.17841
AC006206.2	5.87047e-05	-1.40748
TRIAP1	5.92253e-05	0.204169
TOMM5	5.9739e-05	0.174947
PLIN5	6.01485e-05	-0.74447
BX664615.2	6.08394e-05	-1.57028
DNAJB9	6.20152e-05	0.267107
AP002840.2	6.41924e-05	-0.545061
MTND1P23	6.67153e-05	-1.63633
SLC6A10P	6.68399e-05	3.00785
ARF4	6.7079e-05	0.221349
NF1P8	6.76148e-05	-3.20672
AC025171.1	6.87944e-05	-0.464474
GHITM	7.12234e-05	0.160495
TBC1D3E	7.16362e-05	-3.80783
CASS4	7.45544e-05	-0.683686
MAMDC2	7.84876e-05	0.616057
AC084036.1	8.17761e-05	0.475557
RASA4B	8.2654e-05	-0.48806
CR381670.1	8.48182e-05	-2.60255
CHRND	8.87265e-05	-0.788915
NT5DC3	9.48193e-05	0.264925
C4B	9.56752e-05	-0.680688
C15orf40	9.68085e-05	-0.202428
PAQR6	9.8026e-05	-0.334639
SHISA9	9.8458e-05	0.64904
TEKT2	0.000102992	-0.435826
PRKN	0.000103189	-0.329922
TMEM107	0.000105092	-0.254364
PRELP	0.000106992	-1.3887
AC026367.3	0.000107844	0.632969
DIO3OS	0.0001105	-1.03956
LRRC59	0.000111523	0.185217
AC112484.1	0.00011238	-0.465708
RNASEH1	0.000113426	0.113669
UGCG	0.000116662	0.206155
PRRC1	0.000117674	0.186149
C11orf49	0.000118508	-0.165091
NPIPA8	0.000121025	-1.78553
ENPP6	0.000121934	-1.41628
USP27X-AS1	0.000123141	-0.284919
MRPS35	0.000125235	0.153135
CCDC178	0.000125567	-0.681231
RAB5IF	0.000127202	0.131431
MAFF	0.000128638	0.323077
CLDN15	0.000128755	-0.231661
INSM2	0.000128868	-0.820899
PCDHB5	0.000128939	0.758052
UAP1	0.00013899	0.218687
TMSB15B	0.000139428	-0.301717
RANBP3L	0.000141327	-1.3949
VWA5B1	0.000145907	-0.815612
UBE2A	0.000154027	0.12893
AC012313.6	0.000161514	-0.308233
PTCH2	0.000165206	-0.394812
CRYM	0.000171076	-0.791346
AL031681.3	0.000171215	-1.56887
Z99496.2	0.000176864	1.41677
BBS1	0.000181172	-0.161169
PLXNB1	0.000183605	-0.246432
KDELR2	0.000188492	0.232676
CD70	0.000193858	1.10235
MDM2	0.00019453	0.245668
FAM157C	0.000196056	-0.480948
PUM1	0.000201188	-0.120127
SH2B3	0.000203739	0.224041
ABL2	0.000206921	0.229553
SAR1B	0.000207531	0.213276
RSPH1	0.000212069	-0.635235
PITPNB	0.000212274	0.0977597
TMEM87B	0.000214096	0.438225
RPL23AP7	0.000227773	0.272955
AC125232.1	0.000232124	-2.79682
AP003108.3	0.000234767	-0.292186
AL353593.1	0.000244246	0.295925
DNAAF1	0.000251707	-0.729833
MORN1	0.000258128	-0.229265
FAM157A	0.000259634	-0.556352
AC009041.3	0.000265394	-0.395585
SAXO2	0.000265488	-0.436943
PRKAG2	0.000265517	0.227062
FAHD2B	0.00027289	-0.17687
MFSD2A	0.000274479	0.236669
LINC00431	0.000276811	-2.56475
AC104041.1	0.000278256	-0.636081
AC005154.5	0.000281216	-1.08848
CCDC144B	0.000283014	-0.58548
SCARF1	0.00028567	-0.355008
CASQ2	0.000290786	-1.08641
TNFRSF10B	0.000291731	0.293207
L1TD1	0.000293146	-1.17341
DIO3	0.00029668	-0.750152
AC007848.1	0.000296859	-1.27832
STN1	0.000300892	0.167557
RFX6	0.000311325	-1.20314
AC009315.1	0.000311727	-0.484671
CRYZ	0.000313981	0.611642
THEGL	0.00031521	-0.607866
AP002884.2	0.000325913	-0.884699
RSPH9	0.000332548	-0.372203
SFPQ	0.000334244	-0.19057
AC007842.1	0.000338656	-0.230531
POTEF	0.000343648	-1.32128
CLEC18B	0.000352211	-0.536912
RPL10P9	0.000355123	-0.913062
STAB1	0.00036221	-0.848514
OSBP	0.000369592	0.145697
TCEANC2	0.000370066	-0.210434
AC004263.2	0.000373171	-0.471346
SESN1	0.000374405	0.219964
B3GALT1-AS1	0.000381466	0.960142
ATF6B	0.000381717	-0.168415
AC006160.1	0.000410259	-0.437513
FABP5	0.000418635	0.174394
AC010729.1	0.00041888	-0.77758
RPP40	0.000420285	0.172515
CSTB	0.00042768	0.149942
LATS2	0.000436084	0.248951
PCDHB18P	0.00044411	0.540973
SST	0.000445697	-0.547502
KLHL41	0.000448154	-0.653307
TMEM71	0.00045763	0.637321
ZNF559-ZNF177	0.000459637	-0.346038
LINC01277	0.000463573	-0.539933
PLEKHG5	0.000463717	-0.245494
ALDH1B1	0.000465157	0.192797
MYOM3	0.000465429	-1.1741
AL627309.5	0.000476187	-0.304566
AL031595.2	0.000477945	-0.64008
UCP3	0.000479522	-0.324705
PTOV1-AS2	0.000480183	-0.321882
AL109811.1	0.000484651	-0.514416
AC109326.1	0.000491718	-0.786962
HMGN1P38	0.000492368	0.631533
MRPS7	0.0004934	0.113654
AK8	0.000498101	-0.421761
PCDHGB4	0.000498581	-0.8031
ARVCF	0.000502928	-0.246263
RAB1A	0.000503781	0.1289
KIAA1324L	0.000510652	-0.208973
BLOC1S2	0.000512841	0.162509
NEPRO	0.000515275	0.157053
NECTIN3-AS1	0.000515459	0.71912
DRC1	0.000519068	-0.632562
EHD4	0.000519818	0.295642
FRMD4B	0.000525428	-0.322547
RENBP	0.000532653	-0.264402
RRM2B	0.000533213	0.297151
ZNF674-AS1	0.000537912	0.151116
ALG10B	0.000545442	0.511254
GOLT1B	0.000546261	0.268406
FTL	0.000546423	0.233525
STPG3	0.000548542	-0.896201
CNN2	0.000548695	0.310296
GDPD3	0.000558833	-0.356831
TMED7-TICAM2	0.000560943	0.446955
ISCU	0.000561304	0.133816
RPL23AP15	0.000565345	-1.10144
AC016876.4	0.000568509	-0.662063
ZMAT3	0.000570669	0.308366
SMG1P6	0.000583682	0.416455
UNC13D	0.000584052	-0.482831
RAD1	0.000590628	0.117394
EIF5A	0.000594703	0.140933
RNF7	0.000597554	0.12796
AIFM3	0.00062187	-0.471709
AC240565.4	0.0006221	-0.50014
PDSS1	0.000624159	0.163965
AC025171.2	0.000627712	-0.770431
AL031123.2	0.000629866	-0.485292
AC025423.2	0.000634815	0.273941
SPAG8	0.000643074	-0.45403
AC005154.2	0.0006486	-0.338373
YTHDF1	0.000649802	0.0894576
TUFT1	0.000655429	0.25025
CFAP43	0.000661653	-0.552699
RAPH1	0.000663575	0.263988
IKBIP	0.000664919	0.285444
CCDC102B	0.000672282	-0.233507
SLC5A12	0.000677319	-0.793185
C2orf27A	0.00069792	0.234576
AC087222.1	0.000700418	-0.547101
PTPRQ	0.000708719	-1.1701
PI15	0.000717362	-0.765503
HAGLR	0.000717815	-0.37098
GPN1	0.000718624	0.142695
POLR2J3	0.000722212	-0.385986
DNAAF3	0.000726178	-0.693582
ABCE1	0.000726945	0.152651
DIABLO	0.000728454	0.115009
POTEE	0.000740808	-1.17959
SLC25A34	0.000743653	-0.375644
AC112484.3	0.000753048	-0.45081
PRR29	0.000758062	-0.576748
CDK11B	0.000764466	-0.144496
XCL1	0.000768105	-1.08649
BCL11B	0.000768859	-0.7132
SZT2	0.000769028	-0.225439
ABCA4	0.00076936	-1.04163
DDX18	0.000784911	0.10842
RPL21P44	0.000787371	-0.631879
ZNF561	0.000790629	0.143723
AC245140.2	0.000792018	-0.257676
NR2F1	0.000792738	-0.252236
PHLDA3	0.000802033	0.292527
CDR2	0.000803669	0.278824
LINC02315	0.00080696	-0.502444
TVP23C	0.000818854	0.263746
PTAFR	0.000823078	-0.563174
IMP4	0.000838793	0.13569
FAM3C	0.000842164	0.176831
PALLD	0.000856597	0.271189
TMED3	0.000859875	0.216354
UGP2	0.000861183	0.196204
GOLPH3	0.000865057	0.11889
ADA2	0.000866416	0.466818
CXorf40B	0.000870254	0.136995
CACNG6	0.000879093	-0.654403
SDC1	0.00089045	0.326482
HEXD	0.000902753	-0.204659
AL669831.1	0.000903015	-0.197641
LINC02525	0.000905237	0.473011
FAT2	0.000907638	0.818596
IRAK2	0.000907832	0.293056
AC016168.1	0.000913985	-0.62811
TPPP3	0.000919933	-0.348181
IGSF9	0.000926606	-0.253452
SPINK5	0.000936854	-0.902432
CYP26A1	0.000938414	0.929104
MCU	0.000938544	0.144822
MARCHF10	0.000946166	-0.5761
SLC30A1	0.000947189	0.19891
ASCC3	0.000948833	0.178026
UBXN11	0.000955866	-0.314525
SPPL2B	0.000957926	-0.215257
TIMM17A	0.000960421	0.139922
GRM3-AS1	0.000962566	-0.399252
ECD	0.000967129	0.102279
NEK5	0.000969968	-0.703182
SNAI2	0.000972137	0.648349
NBPF8	0.000978479	-0.271152
PLIN4	0.000988946	-0.513367
STPG3-AS1	0.000992576	-0.457169
CLIC5	0.000993016	-0.660049
BCRP3	0.000999425	-0.406884
AL355304.1	0.00100617	-0.280493
POLR3D	0.00101541	0.202915
LINC00491	0.00102443	-0.722757
IFT172	0.00103184	-0.176566
PTGDS	0.00103245	-0.784632
LGALS4	0.00103334	-0.56736
ZNF263	0.00103937	0.133356
EEF1AKMT4	0.00104625	0.273353
EDEM3	0.00104741	0.141896
SUMF2	0.00105244	0.130803
AL022238.3	0.00105423	-1.01377
HOXA2	0.00106036	-0.202531
KLC3	0.00109493	-0.555943
ZNF253	0.00109722	-0.245844
AQP1	0.00109931	-0.476567
TTC12	0.00111044	-0.361558
SBF2	0.00111722	0.244714
FTH1	0.00111969	0.168702
LINC00649	0.00112254	-0.611847
WT1	0.00113387	1.05378
TMEM220-AS1	0.00115809	-0.474727
AL365256.1	0.00115889	-0.642453
AL691447.2	0.00116472	-0.567503
BICD2	0.00116945	0.0865818
KCNF1	0.00117095	0.415205
DAD1	0.00118289	0.168865
CHP1	0.00118315	0.133321
C21orf62-AS1	0.00118604	-0.311486
SEC31A	0.00118645	0.200487
BX284668.2	0.00118982	-0.610335
CCDC40	0.00119453	-0.271428
ENO4	0.00119609	-0.403686
OGFOD1	0.00120288	0.120115
C4A	0.00120361	-0.536491
DES	0.00121298	-0.87507
CROCC	0.00123675	-0.252215
SETD3	0.00124219	0.110671
NUTM2B-AS1	0.00124879	0.16368
DZANK1	0.00126916	-0.158167
PPP2R2A	0.00127903	0.166665
LRRC74B	0.0012805	-0.70145
GPR50	0.00128728	-0.995291
MAP2K2	0.0013004	0.129061
SCGN	0.00130182	-1.0169
THSD1	0.00130828	0.326617
AL513548.4	0.00131248	-0.364086
CCDC191	0.00132505	-0.282464
ANXA2R	0.00135137	-0.544769
PMM2	0.00135339	0.221198
SBDS	0.00136122	0.136695
AC020687.1	0.00136704	1.10122
MRPL33	0.00137398	0.130816
THSD4-AS1	0.00137816	-0.871235
BOLA2-SMG1P6	0.00137922	-0.264271
LINC01123	0.00138105	0.351679
IQCC	0.00139058	-0.186619
PIRT	0.00140074	-0.80897
VSIG10	0.00141467	-0.213843
TRPA1	0.00141797	-0.939743
PRRG1	0.00141916	0.198169
BX664615.1	0.00143458	-0.601632
PODN	0.00143595	-0.511322
DSTN	0.00143763	0.178311
MAP10	0.00143857	-0.341471
LINC00894	0.0014562	-0.3284
MPC2	0.00147201	0.109431
AC068669.1	0.00148493	-0.337814
ESPN	0.00148848	-0.631478
RNF224	0.0014901	-0.391508
HPR	0.00149582	1.23106
PTBP3	0.00149662	0.127738
RPS7P1	0.00149768	0.312043
MAPK6	0.00149836	0.144105
FAM167A	0.00150287	-0.216639
AC005329.1	0.00151836	-0.285454
FABP5P7	0.00152007	0.533994
ZNF812P	0.00152919	1.24784
TMEM273	0.00152953	0.787655
ZC3H15	0.00152953	0.120515
OST4	0.00153009	0.160632
KARS1	0.0015311	0.120229
AL080250.1	0.0015359	-0.333086
PDCD6IPP1	0.00154055	1.09293
COPB2	0.00154276	0.138582
SLC25A26	0.00154432	0.193484
GOLGA5	0.00154895	0.170927
NEK2P4	0.00156122	-1.86728
RTL5	0.00156132	-0.132324
HILPDA	0.00156644	-0.181514
TNNC2	0.00156833	-0.773359
ZNF154	0.00157365	-0.304504
AL513477.1	0.00158349	-0.446998
PDE8B	0.00158726	-0.490378
RAB11FIP3	0.00158729	-0.13057
GABRB2	0.00159128	-0.527715
AC016907.2	0.00159625	-0.489217
GADD45A	0.001607	0.272027
SH3BP4	0.001614	0.218163
ANKRD45	0.00162015	-0.415136
SSR3	0.00162027	0.203208
IGF1R	0.00162482	0.19388
SEC24A	0.00163359	0.13857
AP000763.4	0.00164476	-0.675875
COPS6	0.00167092	0.0884398
C17orf113	0.0017113	-0.175978
DENND6B	0.00174885	-0.213368
LCNL1	0.00174933	-0.61453
RNF212	0.00175242	-0.604107
AC027020.2	0.00176076	-0.502056
ACCS	0.00176424	-0.821101
LINC02303	0.00176754	0.909674
FAM66E	0.00177139	-0.613593
DGKH	0.00177461	0.188842
UTP25	0.00179304	0.113871
AP002026.1	0.0017972	-0.301202
SUCO	0.0018233	0.265747
TOMM6	0.00183158	0.132864
BLOC1S6	0.00183183	0.139105
UCHL3	0.00183507	0.133408
C11orf1	0.00183889	0.194699
AMD1	0.00184426	0.122968
AC084125.4	0.00185988	-0.729237
MRPL30	0.00186442	0.148609
AP000880.1	0.00186499	-0.527335
PNO1	0.00186687	0.161069
WDR60	0.00186749	-0.184372
PTPRG-AS1	0.00187128	-0.212951
AC135803.1	0.0018733	0.766978
MSC-AS1	0.00187745	-1.03608
PGRMC2	0.0018825	0.179063
SUB1	0.00189522	0.117469
ANKRD18B	0.00189789	0.530516
PEX11B	0.00190003	0.114853
EEF1B2	0.00190476	0.157018
AC092329.4	0.00191014	-0.161066
HOOK2	0.0019142	-0.173875
EIF4A1	0.0019227	0.0982464
STAG3L4	0.00193149	0.119149
PSMB5	0.00194378	0.145385
ARRDC3	0.00195297	0.223241
COX17	0.00195543	0.119107
AP006621.5	0.00196924	-0.319818
AL392083.1	0.00197365	-0.51886
CCDC162P	0.00197648	-0.547995
OLIG2	0.00199372	-0.80725
FBXO33	0.00199814	0.128832
IQCE	0.00200651	-0.185028
NKRF	0.00200721	0.157903
AEN	0.00200856	0.250871
LLPH-DT	0.00201228	-0.599268
AC112487.1	0.00201345	-1.07601
YIPF5	0.00201503	0.148779
BX255925.1	0.00201691	-0.675864
AL391516.1	0.00203299	-0.665706
HOXC-AS1	0.00203913	2.05006
GJC2	0.00204487	-0.32908
PRR27	0.00204823	-1.03082
ZBTB11	0.00205885	0.135887
AGL	0.00206044	-0.164827
TXNL1	0.00207005	0.118141
OSCP1	0.00208269	-0.185139
ZNF468	0.00210077	0.212832
AC005306.1	0.00210143	-0.358234
INTS1	0.00210462	-0.189501
AC024580.2	0.00212805	-0.382429
LINC01993	0.00214023	-0.490526
VARS2	0.00216435	-0.201386
SAMD4A	0.00218487	0.371098
INSM1	0.00218807	-0.486847
FAM86B2	0.00220592	-0.881651
MYOG	0.00220677	-1.07765
NEUROG1	0.00220931	-0.722231
SDHAF1	0.00222222	0.131793
CLDN10	0.00222459	-1.10723
AC022905.1	0.0022318	-0.914723
PCDHGB5	0.0022431	-0.591775
EDA2R	0.00224652	0.344111
MMEL1	0.00225591	-0.527402
ZNF614	0.00226241	0.12413
AC074085.2	0.00226288	1.31129
TSIX	0.00226605	-0.93646
AL645568.2	0.00227737	-0.54119
UPK3BL2	0.00228696	-0.525156
ZNF841	0.00228868	0.200511
C2orf81	0.00229435	-0.305259
SNHG16	0.00231878	0.184098
CREB3	0.00233528	0.117469
BX322639.1	0.00233617	-1.26882
RSPH3	0.0023362	-0.123119
AC087752.4	0.0023648	-0.300877
AC011466.1	0.00237125	0.507063
FBXO22	0.00238434	0.138834
ARL1	0.00240041	0.183938
RPL23AP82	0.00240214	0.16553
MAK16	0.00240606	0.166801
AL450998.2	0.00240837	-0.186945
PRICKLE2	0.00241977	0.217652
CD44	0.00242494	0.817081
MYNN	0.00242821	0.144821
TMSB15B	0.00243995	-0.232057
AMMECR1L	0.00244842	0.0845941
AL031283.1	0.0024508	-0.533593
OSGIN2	0.00246376	0.200087
RFX3-AS1	0.00246624	-0.380429
IDS	0.00247423	0.161359
SERINC3	0.00248201	0.105092
KCNIP3	0.00248746	-0.297185
AL359881.2	0.00249678	-0.347884
STOML3	0.00249744	-1.01915
AC079594.2	0.00250041	-0.703335
ZNF652	0.00251966	0.129153
OR5AW1P	0.00253366	-0.792011
AL451123.2	0.00254256	-0.519823
CCDC148	0.00254659	-0.291319
DDX21	0.00254955	0.141963
ANK2	0.00255553	-0.203913
AC083899.1	0.00257136	0.233272
NSUN5P1	0.00257336	-0.207805
TYW3	0.00257866	0.600388
DCUN1D5	0.0025835	0.11513
LINC00645	0.00258399	0.595257
PCDHGB1	0.00259128	-0.455269
YPEL5	0.00259507	0.137787
NAA40	0.0025985	-0.129697
YRDC	0.00261334	0.14411
PRR14	0.0026331	-0.138779
CLEC4A	0.002646	0.586976
PTGDR2	0.00268008	-0.523638
POLE3	0.00268529	0.152758
SLC25A5	0.00269484	0.162385
PI4K2A	0.00270658	0.117981
TGOLN2	0.00271143	0.097327
C9orf139	0.00272961	-0.470882
FAM3C2	0.00273202	0.234006
B4GALT3	0.00273416	0.148009
AC016596.1	0.00274856	0.281153
ABHD4	0.00277086	0.29326
TPT1	0.00277617	0.198611
GTPBP4	0.00278927	0.129177
PIP4K2A	0.00279388	0.209149
PCDH12	0.00281437	0.701547
ZNF781	0.00282133	-0.289612
CRTC2	0.00282974	-0.245979
AC006206.1	0.00283858	-1.23723
SWI5	0.0028475	0.168904
GCLM	0.00285611	0.224659
ZNF880	0.00287362	0.229535
AL356966.1	0.00290627	0.500851
FAS	0.00290776	0.431238
TP73	0.00291915	-0.659729
LINC01798	0.0029464	-0.352881
GLUD2	0.00295446	-0.316076
PTPRD-AS1	0.00295566	-0.281653
AC034243.1	0.00296932	-0.963728
KCNAB3	0.0029923	-0.280369
UGT3A1	0.00302256	-0.84301
AC116913.1	0.00302682	-0.190325
SRPRA	0.00302901	0.165615
AL133227.1	0.00303	-0.670459
SSR1	0.00303709	0.172768
OLFM4	0.00304272	0.691484
MTATP6P1	0.00304455	-0.402075
CCS	0.00306145	-0.15375
AC139887.4	0.00308052	-0.55225
AC022031.2	0.0030848	-0.790159
FAM104B	0.00310365	0.122343
MED15P9	0.00310547	-1.20929
CAPN10	0.0031076	-0.170136
CCN6	0.00310965	-0.889164
CDC42EP3	0.0031158	0.190257
DLEC1	0.00311869	-0.632325
AC016168.4	0.00314637	-0.337545
UFD1	0.00315853	0.137519
AC009021.2	0.0031873	1.67666
LRRCC1	0.0031978	-0.277953
AC005540.1	0.00320182	0.482238
QRFPR	0.00320831	-0.746824
NRBF2	0.0032122	0.141766
FAR2P1	0.00321554	-1.13369
AC139149.1	0.00322954	-0.332808
NSMCE3	0.00323647	0.12742
RTCA-AS1	0.00323693	-0.237992
LINC01164	0.00327695	1.07417
TPMT	0.00328227	0.152623
COLEC11	0.00328305	-0.574637
PRELID1	0.00329257	0.138011
DLL1	0.003294	-0.347443
AFP	0.00329875	0.928063
SLFN13	0.00329999	-0.885887
FZD4-DT	0.00330143	-0.336609
SRP68	0.00331754	0.0978091
COX7A2L	0.00332297	0.123909
AC018475.1	0.00333527	-1.28478
PA2G4	0.00335791	0.0866802
GOLGA6A	0.0033622	-0.45471
PLXND1	0.00336733	0.514661
MUC4	0.00336906	-0.871976
COQ10B	0.0033769	0.155974
H3P16	0.00337953	0.748013
C19orf57	0.00338466	-0.177374
C15orf62	0.00339439	-0.296737
IRX2	0.00339628	0.568613
EHBP1L1	0.0033997	-0.300339
CFAP57	0.00340099	-0.518963
ECHDC1	0.00341029	0.109313
RHPN1	0.00341261	-0.296058
FAM86B1	0.00342055	-0.29221
AC087641.1	0.00342277	-0.33683
AZIN2	0.00342734	-0.240498
SMIM7	0.00342884	0.0905208
AL117336.2	0.00343508	-0.27909
STX16-NPEPL1	0.00344274	-0.314697
KANSL1-AS1	0.00344289	0.50464
MRLN	0.00345761	-1.32311
BLZF1	0.00346878	0.144118
AL353660.1	0.00347345	-0.794422
VCPKMT	0.0034794	0.149769
P2RX7	0.00348515	-0.488649
VTI1B	0.0034917	0.100895
LYPLA1	0.00349241	0.111784
GSE1	0.00350752	-0.171752
TMED2	0.0035094	0.133457
NADK	0.00351591	-0.122613
ZSWIM9	0.00352594	-0.120041
ARMCX5-GPRASP2	0.00354214	-0.234118
AC003002.3	0.00355318	0.304564
COPG1	0.00356437	0.128105
DIPK1A	0.00357876	0.152499
AC084782.3	0.00358079	-0.500493
DIS3	0.00358184	0.101913
LYSMD3	0.0035855	0.152477
C9orf153	0.00359206	-0.46131
STT3B	0.00359601	0.126724
CELSR2	0.00359999	-0.194956
ENSA	0.0036085	0.0928147
ZDHHC9	0.00360922	0.136569
PCNP	0.00361727	0.140855
ENKD1	0.00361994	-0.216877
DNAI2	0.00362405	-0.715726
APCDD1L	0.00362678	1.421
ZNF805	0.00363053	0.132127
SRP72	0.00363761	0.0903284
EIF2A	0.00363807	0.174365
SLC22A13	0.00365866	-0.473062
TWISTNB	0.00367189	0.134345
AC023510.2	0.00367818	-0.598724
TMC4	0.00368925	-0.744607
ETV4	0.00369731	0.307102
PEG3	0.0037178	2.77683
PRPS2	0.0037229	0.336149
ZNF300	0.0037407	0.660579
WDR93	0.00374508	-0.586705
RBM7	0.00375174	0.131499
AL121899.4	0.00376602	-0.671372
AC073063.1	0.00376853	-0.397302
TOMM22	0.00376879	0.0960589
TEKT1	0.00377184	-0.982688
STK36	0.00377765	-0.200805
AP3S1	0.00378231	0.117275
AC010342.1	0.00379828	1.07052
RNF182	0.00379988	-0.327945
AC122719.3	0.00380756	-0.660713
AC133644.3	0.00383656	0.305136
SVIP	0.00384386	0.228894
ZNF671	0.00385018	-0.285646
MAL2	0.00385129	0.412752
SCNN1D	0.00385246	-0.272844
AL355987.4	0.00385934	-0.24103
IFNGR2	0.00387287	0.112866
MRPL36	0.00390027	0.100493
RNF41	0.0039003	0.136294
RN7SL449P	0.00391329	-0.522147
GDF10	0.00395122	0.759203
VASH1	0.00395792	-0.14071
SDCBP2-AS1	0.00397275	-0.199747
PIK3IP1-AS1	0.00397452	1.06932
DLG5	0.00397508	-0.121912
CCDC141	0.00398776	-0.861694
SEC61A1	0.00399998	0.148824
SPEF1	0.00400929	-0.462795
AC127070.2	0.00401189	-0.28113
COPB1	0.00401706	0.122841
ZNF487	0.00401799	-0.261065
MKS1	0.00403055	-0.124668
TOB2P1	0.00403275	-0.426652
LRAT	0.00404408	-0.53401
UQCRHL	0.00404609	0.18901
IFFO2	0.00405822	0.231067
LINC01002	0.00405908	-0.258316
SRA1	0.00409501	0.108277
C5orf22	0.00412256	0.116742
PVT1	0.00412264	0.293231
MT3	0.00412686	-0.578796
AC124068.2	0.00413651	-0.400318
SIRPA	0.0041674	0.233268
PTPRJ	0.00416971	0.125796
ADIPOR1	0.00417442	0.0944621
LRRC71	0.00420012	-1.00871
HCCS	0.00422043	0.109634
SLC4A7	0.0042297	0.232573
RPS27L	0.00423559	0.244812
AC091057.1	0.00424034	-0.517714
AC007663.3	0.00425986	-0.30202
MIR29B2CHG	0.00427067	-0.23838
HTR1E	0.00427111	-0.886609
AL606970.1	0.00427201	-0.435915
MAP4K1	0.00427463	-0.39004
RHBDL3	0.0042797	-0.35139
LRRC23	0.00429358	-0.287503
LMNTD2-AS1	0.00429648	-0.457018
PAQR8	0.00433436	-0.289643
CECR7	0.00433822	0.924613
MOSPD1	0.00436521	0.139537
AL513548.3	0.00436617	-0.301833
AL121834.1	0.00439695	-1.04194
CCDC146	0.00441847	-0.266797
ASNSD1	0.00442451	0.102701
AL645929.3	0.00443026	-0.476187
AL513523.4	0.00443175	-1.44723
PES1	0.0044424	0.0935479
RBM22	0.00445484	0.0954732
KHDRBS3	0.00446611	0.37372
GSKIP	0.00447968	0.157953
ABCC6P1	0.00450427	-0.722216
ZNF66	0.00450561	-0.194045
LY6G5B	0.00451713	-0.183823
SEC13	0.00452181	0.154202
RSL1D1	0.00454388	0.130043
SOD2-OT1	0.00455953	-0.260317
AC245052.3	0.00456076	-0.734953
OLIG1	0.00459476	-0.798439
AP000786.1	0.0046058	0.595835
PSMD13	0.00460854	0.0807802
WFIKKN2	0.00461587	0.75797
NUS1	0.00464236	0.118622
WDR90	0.00464667	-0.266078
UBA52	0.00464847	0.155521
PINLYP	0.00466169	-0.331235
AL390719.1	0.004711	-0.436342
EPB41L3	0.00471433	-0.225122
AC068234.2	0.00471489	-0.840726
AL161729.1	0.00471723	-0.238626
AL161457.2	0.00472147	-0.370937
AGO1	0.00472457	-0.142107
MYOD1	0.00472485	-1.50637
DRAM1	0.00472728	0.306884
ITGA6	0.00472954	-0.292886
SUPT4H1	0.00476861	0.104121
AC004943.2	0.00477459	-0.179047
CLDN2	0.00477523	0.791566
RRAS2	0.0047753	0.124485
FSIP2	0.00481185	-0.402692
PSMA7	0.00484541	0.0959939
TEX26	0.00485634	-0.602634
HMGN5	0.00486188	-0.370676
NBDY	0.004884	0.120696
MYH7	0.00488791	-0.640433
AC132825.1	0.00490485	-8.62588
IRF7	0.00491765	-0.282304
THUMPD3	0.00492034	0.141369
AC090825.1	0.00493664	-0.384935
IER3IP1	0.00495117	0.120499
AL590822.3	0.00498091	-0.293793
RPN1	0.00499091	0.118626
SLC25A3	0.00501662	0.133623
CRYBB2P1	0.00503665	-0.251935
AL117344.2	0.00504276	-0.204196
GGCT	0.00504626	0.150795
GORASP2	0.00506466	0.109893
AL359649.1	0.00506522	-1.24971
UBXN10	0.00508367	-0.372201
NCEH1	0.00509209	0.282105
EIF2B2	0.00513481	0.101845
TIMP3	0.0051595	0.604749
TMEM51-AS1	0.00515962	-0.281788
AP001066.1	0.00516342	-0.919409
MRPL44	0.00516362	0.115809
PPHLN1	0.00517787	0.101129
SMIM5	0.00518695	-0.658264
AC011468.1	0.00519124	0.309259
NKX3-2	0.00519255	0.941151
GSTM4	0.00520126	-0.289757
LINC01431	0.00521417	-0.41067
LINC00884	0.00522683	0.425052
RSPO2	0.00523072	-0.691924
SLC6A4	0.00523501	-0.744233
WWC3	0.00523629	0.142382
NECTIN4	0.00527117	0.709972
AP006621.3	0.00527144	-0.195646
VCPIP1	0.00527871	0.111123
TFB2M	0.00528007	0.149509
AP001347.1	0.00528049	-0.300544
ZNF417	0.00528891	-0.123435
SPRY4	0.00530929	0.210221
P2RX3	0.00532843	-0.351953
SLC13A3	0.00533422	-0.264626
ZBTB21	0.00533894	0.105464
CASC2	0.00534751	-0.308482
ARFGAP3	0.00536895	0.131908
CATIP	0.00538713	-0.812258
AC073114.1	0.00541043	0.96304
SPRYD7	0.00542025	0.162873
AC024941.2	0.00543243	-0.652618
TNFSF9	0.00543615	0.42122
DR1	0.00543653	0.128655
ARHGEF7-AS2	0.00545051	-0.246561
SDF2	0.00546409	0.0807648
TBCD	0.00549142	-0.115838
C14orf28	0.00549941	0.198549
RNPEP	0.00552185	0.106104
NOLC1	0.00557017	0.0898965
FAM71A	0.00557178	-0.567495
TTC25	0.00559221	-0.233279
PDE9A	0.00559554	-0.150722
GABRA1	0.00560492	-0.635842
USP43	0.00563298	-0.48941
PTRH2	0.00567041	0.118262
LY6G5C	0.00567637	-0.358401
SEC14L1	0.00569509	0.106363
NPPC	0.00570275	0.321612
TM4SF19-AS1	0.00570335	-0.548491
MRPL14	0.00571731	0.128133
NBEAL2	0.00571824	-0.236337
LMCD1	0.00573981	0.456851
BFAR	0.00580772	0.0932578
DTWD1	0.0058139	0.216182
FGF7P8	0.00583008	-1.65287
MLLT1	0.00583302	-0.176445
SHLD2	0.00583557	0.122198
AC106820.4	0.00583792	-0.166489
BRD8	0.00584887	-0.101103
FCSK	0.0058619	-0.154118
PLBD2	0.00587212	0.186257
TNFSF13B	0.00588563	0.400313
LIMS1	0.0059183	0.246429
PTGR2	0.00592134	-0.218628
NEIL1	0.00592278	-0.215718
COPZ1	0.00594674	0.115702
PICALM	0.00594788	0.0995905
BAX	0.00595184	0.201198
KLHL7-DT	0.00597007	-0.335471
AKAP10	0.00599791	0.0927323
RPL22L1	0.00603715	0.339062
CTDNEP1	0.00604329	0.0954063
PCBP1	0.00607221	0.123587
AC011479.5	0.00610122	-0.343651
AGFG1	0.00613042	0.0964751
KPNA1	0.00613473	0.101473
EPHA3	0.00614029	0.203659
SLITRK2	0.00616269	0.895577
CD40	0.00616298	-0.586305
FAM209B	0.00616607	0.467371
TCP1	0.00619382	0.0876156
ARSL	0.00619416	0.577305
ACTG1P24	0.00619576	-0.509172
ZNF264	0.00621793	0.121418
MRPS24	0.00623797	0.104344
CASP10	0.00625157	-0.697487
HERC2P2	0.00627636	-0.277488
SLC12A1	0.00629602	-0.60545
JTB	0.00629687	0.119303
NME1-NME2	0.00632934	0.327564
NUP58	0.00633098	0.115017
DIPK1C	0.00633221	-0.714987
LRATD2	0.00633986	0.419747
ZNFX1	0.00636131	0.108175
AL122035.2	0.00639595	-0.212605
NXT1	0.00640994	0.130871
RNMT	0.00642209	0.127893
LAG3	0.00642836	-0.265799
LINC01836	0.00644125	0.649944
LINC01173	0.00644628	0.657443
CRIM1	0.00644661	0.201686
RAB30-DT	0.00644981	-0.152143
UNC45B	0.00645969	-1.4867
AC138207.4	0.00646594	-0.601454
VINAC1P	0.00647087	-0.724416
EEF1A1	0.00647766	0.150295
FDXR	0.00649794	0.229045
PCDHGA9	0.00653417	-0.383654
RABGEF1	0.00656073	0.0871908
GOT2	0.00656544	0.0879711
GPC1	0.00657788	-0.193536
REPS1	0.00658199	-0.108898
PDK4	0.00669143	-0.64762
NOA1	0.00670203	0.123444
SERPINB7	0.00670353	1.16692
ADAMTS10	0.00671497	-0.200784
IL11	0.00672026	0.466974
MRPL17	0.00676868	0.131074
LINC01783	0.00677609	-0.447583
CYS1	0.00682262	0.759314
GRK1	0.00685049	-0.666815
EDNRB	0.00685058	-0.757924
BMP8A	0.00686549	-0.40958
MARCHF8	0.00686577	-0.112501
CMTR1	0.00687204	-0.069252
NEK11	0.00687771	-0.327197
CYP4A22-AS1	0.0068891	-0.887686
AC010733.1	0.00689976	0.800993
AC098484.4	0.00690637	-0.22089
EIF4E2	0.00691335	0.119754
KLHL35	0.00695032	-0.303356
GATA6-AS1	0.00695508	-0.818372
EFCAB12	0.00698621	-0.326759
AL365232.1	0.00699524	-1.30605
ATP6V1E1	0.0069969	0.0887209
ZNF839	0.00699921	-0.11857
RELB	0.00700536	0.282384
LCN12	0.0070098	-0.399579
GCNT4	0.00701259	0.390071
PXDNL	0.00701509	0.303269
CMC2	0.00703642	0.113712
AL135905.2	0.00705476	0.12578
LINC00488	0.00705517	0.625448
AL049597.2	0.00706807	-0.261646
AC091965.4	0.0070714	1.34999
AL137077.2	0.00707302	-0.227632
RPS14	0.00709431	0.171146
ENOX1	0.00709778	-0.20153
KIAA0319L	0.00710272	-0.0802073
PATZ1	0.0071251	-0.0872146
GHDC	0.00713069	-0.205218
PNMT	0.00713211	-0.473906
CARNMT1	0.00714	0.151702
NSA2	0.00716473	0.160098
TUBB8P7	0.00717577	0.71745
SP8	0.00717585	-0.564179
MRPL52	0.00718034	0.123477
SCML1	0.00719231	0.241078
AC012313.8	0.00720046	-0.237523
AC022400.7	0.0072025	-0.204361
PPP1R12C	0.00720335	-0.173066
POU6F2-AS2	0.00720592	-0.4895
AL109811.2	0.00721611	-0.174997
GIPR	0.00722745	-0.376647
SLC51B	0.00723025	-0.734347
LINC02610	0.00724591	-0.379854
KPNA4	0.00724763	0.0936006
SPRY1	0.00726095	0.339892
CREG1	0.00726813	0.170906
AC021504.1	0.00727829	-0.37328
LLGL1	0.00728471	-0.184168
AC099343.3	0.00730418	-0.345855
PI16	0.00732162	1.01248
UBE2M	0.00732588	0.0843392
ZBTB49	0.0073443	0.166199
HP1BP3	0.00736506	-0.108364
C6orf223	0.00737164	0.548294
CNTRL	0.00738004	-0.189506
PEX11A	0.00739464	-0.232506
SUN1	0.00740969	-0.0999381
AC093668.1	0.00741811	-0.608126
NPC1L1	0.00741946	-0.626146
LINC02428	0.00746057	-0.70551
OSBPL10	0.00747192	0.370835
PIGQ	0.00748298	-0.171863
CD14	0.0074857	-0.424638
AL020996.1	0.0075154	-0.300298
GNAS-AS1	0.00752857	-0.395553
ST18	0.00752895	-0.448867
AC136616.1	0.00754164	1.49197
STARD4	0.00755983	0.277577
SNHG5	0.00758444	0.305441
LINC00707	0.00758771	0.847996
AC026740.1	0.00760418	-0.552091
DGKB	0.00763592	-0.368894
NDUFAF2	0.00763888	0.15395
INSIG1	0.00764375	0.2708
HOXB1	0.00766122	-0.583687
JMJD7	0.00767461	-0.165708
TNFRSF25	0.00768431	-0.248407
AC009318.4	0.00770172	0.494145
RPL24	0.00772511	0.159249
BVES	0.00772544	0.302954
AC104794.3	0.00772598	0.177437
AL359258.3	0.00773281	-0.308716
SH2D5	0.00773861	0.364525
CXorf56	0.00774773	0.0882102
ACSM1	0.00775231	-0.788619
LIG3	0.00777556	-0.141691
NDEL1	0.00777623	0.134122
LINC01694	0.00777647	-0.476255
CFAP70	0.00778384	-0.282018
AVPR1A	0.0077929	-0.492395
CYCS	0.00780264	0.125477
MMP25-AS1	0.00781259	-0.179316
SELENOS	0.00782693	0.116559
ADRA2B	0.00783095	0.722525
BUB1	0.0078321	-0.57801
AC004951.1	0.00784902	-0.294404
NPM1P29	0.00785086	-0.68231
LINC01563	0.00787574	-0.732353
NGEF	0.00789505	-0.420968
MTCO1P40	0.00792932	-1.54881
AL591441.1	0.00793357	-0.559971
RABEPK	0.00793595	0.123559
ULK1	0.00793854	-0.140233
GNPNAT1	0.00794644	0.186287
AC093620.1	0.00795761	-0.362903
ATL2	0.00795847	0.131051
CDC14B	0.00796458	0.146189
H2BU1	0.00796547	-0.22446
TTC1	0.00796878	0.0858101
AL354993.1	0.00799386	-0.973276
BEST3	0.00799733	-0.779948
TBC1D26	0.00800077	-0.423844
HSPA8P11	0.00802329	0.519255
LRRC55	0.00804538	-0.255567
JAM3	0.00804709	-0.154554
CDC20B	0.00805287	-0.803395
PROC	0.00805716	-0.505111
ZNF76	0.00805928	-0.131328
EFCAB2	0.00808122	-0.216073
HES6	0.00808776	-0.358206
HEPHL1	0.00809442	-1.11794
AC092967.1	0.00812145	-0.55304
SEC16A	0.00815175	0.09394
LINC00672	0.00815257	0.362265
RRP1B	0.0081536	0.0666406
MTFP1	0.00818443	0.257557
NRDC	0.00823436	-0.0785642
STAG3L1	0.00823564	-0.227297
C1orf43	0.00824043	0.11265
UFM1	0.00825027	0.153572
DST	0.00825567	-0.173205
EFCAB1	0.00830333	-0.673229
HES3	0.00830989	-0.974669
PLA2R1	0.00835543	-0.54122
MOSPD2	0.00835966	0.154436
AL512625.1	0.00838008	-0.325302
FAM72B	0.00839515	-0.519113
LMO4	0.00842112	-0.171484
FMNL2	0.00843561	-0.121731
LINC00698	0.00845145	-0.744778
ARL17A	0.00849019	0.249636
CABP7	0.00849076	-0.452569
SRP54	0.00850064	0.115375
TP53	0.00850122	0.283051
SPESP1	0.00851221	0.913648
UQCRC2	0.00852991	0.105404
LEFTY1	0.00854947	-0.449209
ZNF528	0.00855527	0.34958
MIR4458HG	0.00855639	1.16631
CCDC144CP	0.00855924	-0.24397
PTGES3	0.00856072	0.131148
AC138150.1	0.00856955	-0.365672
HYI	0.00857454	-0.24821
VCL	0.00866334	0.213347
AC107886.1	0.00871147	0.694931
ARFGAP2	0.00874208	-0.0977965
SPRED2	0.00876269	0.10655
KRT4	0.00876793	-1.14334
GNPAT	0.00879204	-0.0981563
FAM216A	0.00885073	0.12529
OAS1	0.00886876	0.570702
CFAP46	0.0088725	-0.299753
ZDHHC11B	0.00890641	-0.312571
EXOSC10	0.00891574	-0.120735
CFAP77	0.00892336	-0.598176
ARHGAP31-AS1	0.00892872	-0.434633
SLC18B1	0.0089337	-0.232791
AC016769.1	0.00896907	0.751344
DNMT1	0.00898001	-0.124924
NBPF3	0.00899975	-0.189171
MED25	0.00902472	-0.122452
AC018865.3	0.00902639	-0.947629
SFXN3	0.00902857	0.207448
CBLL1	0.00903325	0.0945092
AC105052.3	0.00904924	-0.602524
LSM1	0.00905238	0.0964971
AL445433.1	0.00905385	-0.76434
NANS	0.00908371	0.145866
DEFA1	0.00909377	1.26977
NME2	0.0091068	0.134082
AL136366.1	0.00911276	-0.703714
RPEP3	0.00912138	-0.582704
TSSC2	0.00914298	-0.496488
SRP19	0.00914355	0.106063
STRAP	0.00914365	0.113195
GOLGA2P5	0.00917813	-0.275791
ANO2	0.00918584	-0.548849
KLHL20	0.00919547	0.133935
AL049795.1	0.00922318	-0.355012
MYMX	0.00923593	-1.28069
RASA4DP	0.00924857	-0.493593
FNDC11	0.00927096	-0.258195
TECPR1	0.00928358	-0.152807
AC005014.1	0.00928393	0.521873
EAPP	0.00929304	0.1012
ANKRD6	0.00929314	-0.211718
MCL1	0.00930443	0.0887335
LINC00354	0.00931314	-0.523939
RNF207	0.00931573	-0.337442
MTFR1	0.00931863	0.13906
AL049873.1	0.00932326	0.377637
PROSER3	0.00934859	-0.142284
AC009271.2	0.00936437	-0.592981
CDC14C	0.0093647	-1.00645
TMEM232	0.00936875	-0.251244
AC026620.2	0.0093708	-0.632353
IPO5P1	0.00938293	-0.261632
BTBD7	0.00938653	0.101493
TPM4	0.00938989	0.196546
AL138955.1	0.00940262	0.370462
AC006254.1	0.009413	-0.285785
MINAR1	0.00941872	0.226385
CPT1C	0.00942034	-0.153017
PVRIG	0.0094417	-1.10846
TEAD4	0.00945859	0.244344
CLUL1	0.00946195	-0.436344
ARRDC1	0.00947582	-0.190102
AL121757.1	0.00948815	1.01679
C1QTNF8	0.0095212	-0.501014
SCD	0.00952629	0.204317
TMEM80	0.00952754	-0.185957
HSPA13	0.00954243	0.131335
SEC61B	0.00955476	0.116799
RIPK2	0.00957382	0.159282
PHEX-AS1	0.00957708	-0.652536
PFDN2	0.00957912	0.10886
LIG4	0.00959163	0.134748
BTLA	0.00963899	0.679739
AC106818.1	0.00967483	-0.447468
HOXA10-AS	0.00968329	-0.668616
GPD1	0.00969019	-0.485955
AC026412.1	0.00969406	-0.249888
SPATA1	0.00970121	-0.584817
AC124852.1	0.0097027	0.695284
AC104521.1	0.00972543	-0.446241
C15orf65	0.00972594	-0.215084
EIF2AK3	0.00973043	0.118752
TSC22D2	0.00975102	0.11303
AL390195.3	0.00976854	-0.176156
AP000553.1	0.00976908	-0.348055
RTRAF	0.0097778	0.117479
CDAN1	0.00979865	-0.138395
PLPP1	0.00983852	0.154865
Z97055.2	0.00983863	-0.22223
CDV3	0.00986735	0.100137
FGF3	0.00987133	-1.38055
IPO13	0.00987304	-0.127862
SIGIRR	0.00988425	-0.277535
PKM	0.00988683	0.142846
EXOC7	0.00989729	-0.111205
MSH5-SAPCD1	0.00990357	-0.400833
MOCOS	0.00991577	0.598162
ATP5F1E	0.00992642	0.0848331
CRIP2	0.00993176	-0.252794
ZMYND10	0.00994493	-0.365757
GTF2IP20	0.00995206	-0.164672
AC012651.1	0.00996876	-0.38573
CNEP1R1	0.00997142	0.126263
YEATS2	0.00997761	-0.0723917
MECP2	0.00999282	0.12898
SRXN1	0.0100015	0.190514
AC103739.3	0.0100029	-0.652582
AP003972.1	0.0100078	-0.574518
PLAU	0.0100621	0.416886
EARS2	0.0100688	0.10425
AC019205.1	0.010071	-0.163673
CLDN7	0.0100913	-0.718977
AC091057.3	0.0100928	-0.176134
AC234582.1	0.0101097	-0.527653
SNCB	0.0101109	0.317602
AL513318.2	0.0101447	-0.436879
S100A13	0.0101972	0.249432
GSG1	0.0102129	-0.78688
SFTA1P	0.010241	1.00309
GPS2	0.0102527	-0.0915033
DNAJA2	0.0102722	0.103731
SSU72	0.0103087	0.0951952
PAX1	0.0103106	1.65264
AC122688.3	0.0103806	-0.264531
CCDC189	0.0103815	-0.224779
ALX3	0.010386	-1.14874
ADRA2C	0.0104179	0.291523
AC025171.3	0.0104487	-0.861121
HOXA10	0.0104518	-1.08786
EFEMP1	0.0104545	0.450904
NFYA	0.0104773	0.117354
BBOX1-AS1	0.0104865	-0.492161
AMY2B	0.0104946	-0.236911
SDR42E1	0.0105174	-0.697423
WARS2	0.0105195	0.148391
GDNF	0.0105202	0.474283
TMED7	0.0105955	0.128374
ANKDD1A	0.010597	-0.167392
ZNF676	0.010606	2.85504
AC010931.1	0.0106327	-0.322607
CALB1	0.0106442	-0.591964
LINC01089	0.0106566	-0.156628
GMDS	0.0106614	0.358377
UBE2E2	0.0106633	0.169904
TBC1D9B	0.0106851	-0.121275
RGL2	0.0106854	-0.121252
JHY	0.0106967	-0.260941
CD82	0.0107101	0.470976
BRF2	0.0107298	0.0951176
RPL23AP81	0.0107468	-0.416087
DMAP1	0.0107515	-0.110579
MYCT1	0.010761	0.887619
ADRB1	0.0107728	0.332449
SLC4A1	0.0107831	-0.709959
SF3B6	0.0107948	0.0887378
AL645929.2	0.0107999	-0.669957
AC093512.2	0.0108056	-0.20523
AC213203.4	0.0108283	-1.27986
PIM1	0.0108587	0.228328
CSPG4P11	0.0108638	-0.243623
AC096637.3	0.0108932	-0.788901
AL139384.2	0.0109003	-0.359269
CD99L2	0.0109138	0.120667
CFAP157	0.0109198	-0.521833
GALC	0.0109229	-0.17823
AC015909.5	0.0109562	-0.165413
Z80897.1	0.0109788	0.392601
AC140725.1	0.0109894	-0.293875
TPM1	0.0109978	0.315516
AC006043.1	0.0110422	-0.469058
RPL23A	0.0110487	0.16189
FGF19	0.0110827	-0.814643
MOV10L1	0.0111081	0.632333
ALDH3A2	0.0111151	-0.136143
KRT10	0.0111438	0.146105
S100A2	0.0111524	0.784341
HACD2	0.0111748	0.120335
IL34	0.0111817	-0.473307
TBCEL	0.011185	0.122011
AC120036.4	0.0111859	0.470955
NRBP2	0.0111864	-0.158181
NUDT15	0.0111907	0.107694
SPATA18	0.0111918	0.411885
ACP1	0.0111946	0.0784429
PPA1	0.0112248	0.128524
LINC02717	0.0112308	-0.516638
DMAC2L	0.0112338	-0.130552
HOXC9	0.0112343	1.26137
DGUOK	0.0112384	0.0760625
AL356417.3	0.0112412	0.731002
AC069213.1	0.0112493	-0.614191
RPL21P119	0.0112541	-1.45512
UBE2L5	0.0112559	-0.589808
KANSL1	0.011264	0.14381
FBXL4	0.0112705	0.124817
AL662797.2	0.0112985	-0.309698
NUP50-DT	0.0112992	0.148747
RAD51C	0.0113081	0.13723
SLC39A7	0.0113338	0.121693
VEZF1	0.011356	-0.116761
NECTIN2	0.0113649	0.159392
IQCG	0.0113697	-0.205379
GOLGA8IP	0.0113935	-0.703619
IGSF11	0.0113937	-0.390521
AC011477.7	0.0114073	-0.645465
STXBP6	0.0114221	0.317119
NHEJ1	0.0114314	0.102701
GGT5	0.0114352	-0.75678
HES5	0.0114417	-0.518602
CPT1B	0.0114433	-0.194024
PCDHGA8	0.0114462	-0.499854
TPST2	0.0114557	0.184056
FTSJ1	0.0114602	0.0867371
FAM98A	0.0114753	0.168593
TEX21P	0.0115166	-0.206346
AGAP7P	0.011519	-0.798703
C2orf66	0.0115233	0.354095
AC120498.10	0.0115573	-0.255684
VPS26A	0.0115676	0.0958753
DNAAF4	0.0115762	-0.263132
ABT1	0.0115793	0.0697327
KRT18P31	0.0115928	-0.263975
HMCN2	0.0116017	-0.443344
PDK2	0.0116032	-0.14538
MRPL9	0.0116289	0.090965
GOLGA8UP	0.0116322	-0.924629
RPL10AP6	0.0116329	0.266236
PRKRA	0.0116351	0.0855784
AL442128.2	0.0116407	-0.197925
AL022724.3	0.0116585	0.622246
ESM1	0.0116674	-1.25033
LYRM9	0.0116774	-0.133959
TIAF1	0.0116998	-0.235047
TP53I11	0.0117021	-0.17838
AL606834.2	0.0117119	-0.400691
UBIAD1	0.0117325	-0.103376
RPSAP3	0.0117427	1.01484
LYRM4	0.011766	0.142462
NEDD8	0.0117774	0.0829019
DCAF16	0.0118278	-0.0947364
CRP	0.0118298	-0.857897
TNNT1	0.0118374	-0.448339
SNTG1	0.0118465	-0.371987
ALG3	0.0118482	0.15214
AC022868.2	0.0118733	-0.407807
SYTL2	0.0119114	0.367661
EML1	0.0119343	-0.155085
ALKBH1	0.0119396	0.111275
PRPF4	0.0119643	0.0835618
PCDHGA4	0.0119644	-0.372277
AC011632.1	0.0119836	-0.700358
LRRC75A	0.0119851	-0.228314
CCDC61	0.0120203	-0.227923
AL031719.2	0.0120219	-0.630736
C3orf67	0.0120742	-0.302904
DHX29	0.0121085	0.0868977
RPS27AP16	0.0121107	0.248027
GUSB	0.012125	-0.11098
AP001029.2	0.0121431	-0.407047
AL353743.2	0.0122009	-0.211118
OVCH1-AS1	0.0122164	-0.326241
AC098484.3	0.0122295	0.129315
GPT2	0.0122325	-0.226129
WDR89	0.0122375	0.131767
TMEM179	0.0122519	-0.236435
PSME4	0.0122591	0.10672
DEPDC5	0.0122676	-0.165463
AL357140.3	0.0122727	-0.696134
IP6K2	0.0122884	0.114265
INTS11	0.0123053	-0.129015
PSMD6	0.0123065	0.0752582
BTBD10	0.0123333	0.103119
PAOX	0.0123481	-0.215182
AC243919.2	0.012354	-0.294974
PABPC1	0.0123586	0.142515
PMS2P7	0.0123827	-0.17879
TMED9	0.0123941	0.13448
PSMA1	0.0124061	0.10643
PDHB	0.0124495	0.0887464
RFX7	0.0124549	0.115831
CLDN4	0.0124589	0.499144
RIOK2	0.012504	0.12502
LRRIQ1	0.0125157	-0.342239
TMEM120A	0.0125271	0.126124
AK7	0.0125369	-0.434217
PPP1R16A	0.0125436	-0.171653
AL139393.3	0.0125585	0.237754
SLC30A8	0.0125627	-0.605791
AC012653.2	0.0125781	0.938059
TRIM33	0.0126092	-0.107706
FAM204A	0.0126507	0.0872953
PIP4K2C	0.0126828	0.0916235
CEP85L	0.0126944	0.205382
NTNG2	0.0127052	-0.328907
AL122035.1	0.012756	-0.246632
AP004609.5	0.0127884	-0.222234
KLF6	0.0127909	0.169971
AC022031.1	0.0128077	-0.982997
YIPF6	0.0128088	0.0904836
FAM241A	0.0128488	0.188861
FKRP	0.0128548	-0.149118
FAM71E2	0.012868	-0.93865
IQANK1	0.0128776	-0.319414
EEF1DP4	0.0128921	-0.583996
TCEA2	0.0129046	-0.125543
AC005034.3	0.0129154	0.484855
AL359091.3	0.0129341	-0.290705
RPL3L	0.0129388	-0.696028
COIL	0.0129417	0.0825525
AC009812.3	0.0129686	0.496123
INTS13	0.0129703	0.100261
CCND3	0.0129718	0.128379
U73166.1	0.0129809	-0.22645
AL133346.1	0.0130021	0.615766
ZBTB8A	0.013018	0.117924
DYDC2	0.0130484	-0.431818
TBX1	0.0130597	0.754005
TEDC1	0.0130815	-0.207378
MTCO3P12	0.0131068	-0.514597
FAM86JP	0.0131103	-0.268025
AL049781.1	0.0131161	-0.631688
OVCH2	0.0131203	1.00709
CLTA	0.0131318	0.0804086
AC008875.3	0.0131795	-0.597904
PDE1C	0.0131886	0.392807
DGCR10	0.0132101	-0.322774
AC093627.5	0.0132139	-0.164786
AL162458.1	0.0132439	-0.137052
PASK	0.0132469	-0.118802
NCAPD3	0.0132485	-0.124244
AC018926.3	0.0132718	-0.43605
MCM3AP-AS1	0.0132832	-0.153689
RARS1	0.0133126	0.0987615
EDN1	0.0133146	0.439141
GLUD1P3	0.0133286	-0.180168
AC010615.1	0.0133344	-0.252205
AL138787.1	0.0133533	-0.341639
NPM1P27	0.0133939	0.214984
DCAF12	0.0134053	0.0771414
Z69733.1	0.0134121	-0.230417
SPP1	0.0134348	0.373589
MAP3K2	0.0134741	0.0769036
SENP6	0.0135019	0.0898312
CNN2P3	0.0135033	-1.52162
PPM1D	0.0135284	0.113208
PIF1	0.0135393	-0.489917
PTP4A3	0.0135413	-0.166989
PURPL	0.0135733	0.559773
BAIAP2-DT	0.0136091	-0.123347
YWHAEP5	0.013614	-0.492091
CCDC183	0.0136233	-0.261371
MEP1B	0.0136274	0.76813
RRP8	0.0136808	0.109772
AC073316.3	0.0136889	-0.54962
OSTC	0.0136958	0.178382
PDP2	0.0137032	0.175878
CCDC113	0.0137493	-0.163773
DPP4	0.013757	0.594335
AP002990.1	0.0137573	-0.203114
SLC27A1	0.0137659	-0.141576
AL592528.1	0.0137699	-0.566786
GOLGA8A	0.013799	-0.20039
FZD5	0.0138047	-0.485231
OSGEP	0.0138243	-0.111656
PSMD8	0.0138495	0.105438
KATNAL2	0.0138559	-0.237559
GATD1	0.0138653	-0.154991
AL137783.1	0.0138845	0.634925
ACTN1	0.0138887	0.305143
CU633906.7	0.0138896	-0.21147
ASB5	0.0139	-1.19863
AC004494.1	0.0139076	-0.334936
LRRC56	0.0139077	-0.191589
CACNA1S	0.0139122	-0.843362
CFP	0.0139346	-0.404374
AL162258.1	0.0139509	0.364263
VDAC1	0.0139538	0.083671
ADAM12	0.0139632	0.34443
SOX7	0.0139654	-0.23468
SEC23IP	0.0139849	0.126603
ZNF343	0.013985	0.11795
ZNF654	0.0139879	0.114617
OPCML-IT1	0.0140291	-0.484315
ASAP3	0.0140571	-0.158712
LMAN1	0.014074	0.164182
TCN2	0.0141022	-0.14774
CR381653.2	0.0141124	-0.827239
SLC39A9	0.0141248	0.0760346
AL121768.1	0.0141445	-0.469422
FXYD1	0.0141545	0.555023
SLC25A30	0.0141569	0.144822
SPINK2	0.0141775	-0.736209
CHKB	0.0142324	-0.116736
ALDH8A1	0.0142564	0.341161
LINC02163	0.0142628	-1.0812
NUDT14	0.0142726	-0.182811
AL671277.1	0.0142945	-0.462797
OPN1SW	0.0143168	-0.678169
POLR1E	0.0143228	0.0914272
AC099661.1	0.0143372	-0.309927
SLC19A1	0.0143532	-0.176785
TOMM70	0.0143556	0.0951199
AC010186.3	0.0143838	-0.196049
MAFA-AS1	0.0144257	-0.268798
AC242376.1	0.0144506	-0.65704
C22orf23	0.014479	-0.226738
CUEDC1	0.0145069	-0.152345
GSTM1	0.0145369	-1.38701
ZCCHC7	0.0145595	0.13716
DLL3	0.014565	-0.261221
GOSR2	0.0146108	0.0752074
VPS16	0.0146191	-0.0959913
EIF1B-AS1	0.0146255	-0.233112
CYP2C8	0.0146381	-0.3941
AC135166.1	0.0146493	-0.916769
TBXA2R	0.0146508	-0.595174
NAGPA	0.0147056	-0.187076
TTC34	0.014716	-0.26759
HNRNPA1P35	0.01473	-0.658062
MOK	0.0147365	-0.185278
SIRT3	0.0147501	-0.0901557
NIN	0.0147506	-0.169563
PTPMT1	0.0147649	-0.192633
MGLL	0.0147651	-0.302765
AL390755.2	0.0147664	0.611019
AC015712.2	0.0147689	-0.605413
AC092969.1	0.0147902	-0.427593
DLG2	0.0147922	-0.233172
HSPA1B	0.0148015	-0.27823
HLA-B	0.0148269	0.317658
CLINT1	0.014846	0.0923218
ITGA2B	0.0148524	-0.300028
CDC25B	0.0148603	-0.167382
DUSP18	0.014862	-0.170509
SNRPD2	0.0148627	0.106292
PHTF2	0.0148747	0.13267
PTDSS1	0.0148915	0.0864047
AL359878.1	0.0148986	-0.184504
AC108673.2	0.0149161	0.719739
AC002407.2	0.0149166	-0.774312
AC092910.3	0.0149317	-0.123909
RCCD1	0.014967	-0.163402
SORCS3	0.0149731	-0.232737
ALOX5AP	0.0150194	0.52569
HINT1	0.0150352	0.0818416
AP001528.2	0.0150375	0.307246
ZDHHC8P1	0.0150726	-0.343214
TASOR2	0.015083	0.0956866
ENDOU	0.0150931	-0.544548
RANBP9	0.0150935	0.084178
AP001922.6	0.0151124	-0.331137
OCLN	0.0151269	-0.363087
SOX2-OT	0.0151341	-0.609245
ZNF551	0.015147	-0.124015
GLRX2	0.0151666	0.165746
PRSS27	0.0151672	-0.179019
IFT140	0.0151696	-0.148278
RNPC3	0.015177	-0.182811
MYDGF	0.0151807	0.151711
NOL6	0.0152131	0.111781
AL360181.3	0.0152137	-0.213543
B3GALT4	0.0152204	-0.169466
RPL27AP	0.0152336	-0.88042
EGFL8	0.0152465	-0.238799
FTH1P20	0.0152473	0.372137
PFKP	0.0152565	0.217554
AC004264.2	0.0152961	0.377647
MRPL32	0.015299	0.0983994
AC003986.2	0.0153022	0.708654
TMEM135	0.0153077	0.153507
AC092123.1	0.0153099	-0.396978
NEUROD4	0.0153228	-0.574973
AC092431.2	0.0153306	-0.656931
HNRNPA2B1	0.0153374	-0.10232
TIMM10B	0.0153416	0.0925204
AC098934.1	0.0153482	-0.175443
AC092802.5	0.015388	0.658206
GACAT2	0.0154003	0.639016
AC130324.3	0.0154016	0.282888
MMADHC	0.0154114	0.114032
WDR43	0.0154136	0.124226
NPIPB12	0.0154399	0.253354
OR2AE1	0.0154459	0.920915
KLRG1	0.0154461	-0.188133
ZNF649	0.0154494	0.12794
BIRC2	0.0154699	0.0978074
RHOD	0.0154887	0.671672
TMEM254-AS1	0.015489	-0.224585
GLI4	0.0154896	-0.143211
SLC19A2	0.0154934	0.130395
STT3A	0.0155002	0.147803
FLI1	0.015501	0.843417
AC063962.1	0.0155163	-0.823711
ZMIZ2	0.0155244	-0.1638
AC118344.4	0.0155299	-0.202151
AC010547.4	0.01553	-0.293339
DPPA4	0.0155313	-0.603796
LDAH	0.0155316	-0.125105
CDC37L1	0.0155328	0.106884
AC090241.2	0.0155394	-0.384455
MRNIP	0.0155493	-0.1128
VWA5A	0.0155528	-0.157115
CROCCP4	0.0155556	0.574582
PRKAB1	0.0155903	0.0796914
KCTD9P4	0.0155931	-0.354249
UBE2K	0.0156157	0.084686
IQCD	0.015627	-0.21808
USP19	0.0156615	-0.0876849
HECTD3	0.0156923	-0.105032
ELOA-AS1	0.0156993	-0.150451
ENO1P4	0.0157038	-1.02771
AL513548.1	0.0157242	-0.232305
ATP6V1C2	0.01573	-0.315352
RYR1	0.0157455	-0.43999
RPL23AP53	0.0157532	0.209835
CAHM	0.0157736	0.207821
MGAM2	0.0157755	-0.48682
ANKRD26	0.0157816	-0.111896
USP46	0.0157821	0.113697
AC005828.4	0.0157987	-0.913512
AC091053.1	0.0158016	-0.270266
AL157944.1	0.0158018	-0.983117
DANCR	0.0158036	0.136489
RACK1	0.0158478	0.142593
CSPP1	0.0158993	-0.108905
SNX3	0.0158993	0.120061
AC087633.2	0.0159266	-0.629527
SEC31B	0.0159369	-0.237365
CTNNBIP1	0.0159379	-0.12219
IZUMO4	0.0159683	-0.224875
DDX12P	0.0159687	-0.391646
PGA4	0.0159766	-1.46224
OLA1	0.0159819	0.114956
CER1	0.0160195	-0.590695
DPPA2	0.0160307	-1.0322
STK33	0.0160447	-0.154432
AC006504.7	0.0160481	0.310264
MYO3B	0.0161313	-0.749621
AC012146.1	0.0161326	0.150893
CAV2	0.0161332	0.337562
ST3GAL5	0.0161405	0.121225
AC025048.4	0.0161732	-0.512943
PDE6B	0.0161862	-0.280092
AHCY	0.0162025	0.121918
LRRC4	0.0162299	-0.18272
ARPC1B	0.0162704	0.250898
MSL3	0.0162904	0.0874913
POLE	0.0162925	-0.182832
RLN1	0.0163141	-0.51769
MZT1	0.0163216	0.15219
SLC24A2	0.0163382	-0.419387
SPIN4	0.0163436	0.104633
TRIB1	0.0163948	0.156074
ZBTB17	0.0163977	-0.150117
KRTCAP3	0.0164315	-0.231949
AC136443.3	0.016471	0.506348
PCED1A	0.0164722	-0.119673
TTC38	0.016492	-0.166339
LPCAT2	0.0165355	0.384901
GPR158	0.016556	0.226991
EEF1A1P5	0.0165599	0.184001
MAPK14	0.0165623	0.099787
CLDN34	0.0165824	0.494442
HGFAC	0.016601	-0.307467
ALKBH5	0.0166062	0.118414
MYORG	0.0166241	-0.185057
PPIAP22	0.0166241	0.141512
AL160394.2	0.0166351	-0.956021
AC008119.1	0.0166367	-0.452229
TSNAXIP1	0.0166687	-0.264155
CD59	0.0166916	0.121902
COG6	0.0166939	0.17265
LINC00303	0.0167251	0.99557
RINT1	0.0167299	0.0838987
AC091891.1	0.0167366	0.731733
TBC1D14	0.0167462	-0.0966922
MOB4	0.0167553	0.0958186
SOX1	0.016757	-0.564502
CYTH2	0.0167834	-0.109433
UBE2J1	0.0167975	0.0943143
SPATA17	0.0168429	-0.317172
ODF2L	0.0168554	-0.12598
CALD1	0.0168733	0.385377
ETV3	0.0168769	0.108696
ZNF558	0.0168851	-0.966643
TTLL3	0.0168948	-0.14668
BTF3	0.0169187	0.131751
AL109917.1	0.0169259	-0.246582
FAT1	0.0169317	0.201978
SLC26A10	0.016982	-0.239456
VPS39	0.0170214	-0.0837652
MARCHF7	0.0170268	0.094415
ZNF446	0.0170367	-0.115652
SLC9A8	0.0170396	-0.139135
NME5	0.0170398	-0.277391
GADD45G	0.0170589	-0.209794
RBM12	0.0170748	-0.0916169
AC000367.1	0.0171384	-0.610677
P2RX5-TAX1BP3	0.0171513	-0.269988
BTBD1	0.0171778	0.084107
GEMIN7-AS1	0.0171828	-0.1906
F8A3	0.0171964	-0.858528
PAQR4	0.0172163	-0.139662
SLC6A13	0.0172408	-0.542259
PPP3R2	0.0172665	-0.570017
ABRAXAS2	0.0172667	0.0856482
PHYKPL	0.0172874	-0.167614
CHTF18	0.0172876	-0.20972
AC125807.2	0.0172987	0.199252
ZNF226	0.0174311	0.137838
IQCA1	0.0174321	-0.363697
AC010883.1	0.0174353	-0.819578
COMMD8	0.0174416	0.135296
TLE1	0.01746	-0.183049
AKR7L	0.0174759	-0.23326
CPLANE2	0.0174924	-0.232374
LINC00240	0.0175294	-0.236318
PUS3	0.0175532	0.118107
WFDC1	0.0175573	-0.531678
TPTEP2	0.0175589	-0.130219
AC244033.2	0.0175788	-0.136821
MYOZ3	0.0175829	-0.313755
AL355334.2	0.0175988	-0.245714
BAG4	0.0176263	0.111941
EIF4H	0.0176367	0.102488
PFN1P2	0.0176592	-0.511593
PRKXP1	0.0176617	-0.419182
LINC02777	0.0176711	-0.639957
AL031658.2	0.0176734	0.330715
DOC2GP	0.0176755	-0.296128
AC114341.1	0.0177058	-0.418394
LINC01970	0.0177097	-0.322672
OASL	0.0177135	0.747027
FBF1	0.0177141	-0.184519
AC116609.1	0.0177163	0.577596
LRRC29	0.0177473	-0.191565
COLEC10	0.0177608	0.436615
AKR7A3	0.0178401	-0.241492
AC007695.1	0.0178444	-0.42356
IDI1	0.017849	0.171643
MTPN	0.0178694	0.0925054
ATP1A1-AS1	0.0178739	-0.221236
THAP1	0.0178851	0.11205
LCN15	0.0179242	-1.064
RAD9A	0.0179426	-0.148342
ZNF396	0.0179586	-0.178889
AC133041.1	0.0179886	-0.867489
RPS19	0.0179963	0.168253
EFCAB10	0.0180133	-0.449975
AC016405.3	0.0180257	-0.612564
NOXA1	0.0180279	-0.205281
HPS5	0.0180374	0.121345
PHTF1	0.0180386	-0.11584
AC090469.2	0.0180878	-0.277238
PUM3	0.0180951	0.139631
EIF2S3	0.0181005	0.144716
VAMP7	0.0181414	0.101712
NCKAP5	0.0181543	-0.188674
SLC22A6	0.0181649	-1.34439
FAHD2CP	0.0181671	-0.124462
SULT1C4	0.0182033	0.448031
ZBED1	0.0182356	-0.144102
LINC00839	0.0182854	-2.16621
USP6	0.0183069	0.900938
USP32P3	0.0183117	-0.209684
SLC25A38	0.0183733	0.0815846
MAP6D1	0.0183803	0.183512
ZNF442	0.0183916	0.151254
PCSK4	0.018394	-0.206858
HSD17B2	0.0184173	-0.83582
DUSP3	0.0184316	0.10669
TRAPPC2	0.0184381	0.157999
LDB2	0.0184442	0.238641
RNF113A	0.0184574	0.109609
MEF2A	0.0184743	0.0957551
AC027644.4	0.0185302	0.523978
CYP1B1-AS1	0.0185316	0.46493
AC009005.1	0.018558	-0.478797
RPSA	0.0185834	0.126238
AL603839.4	0.0186012	-0.251935
ZNF507	0.0186858	0.0911453
PIGZ	0.0186989	-0.178384
C5orf15	0.018739	0.118902
ETF1	0.0187449	0.0853981
DYRK1B	0.018785	-0.100724
COQ8B	0.0187878	-0.124282
CABCOCO1	0.0188033	-0.514856
LINC02134	0.0188073	-0.529512
TMEM234	0.0188235	-0.124543
POMP	0.0188746	0.0992625
MAK	0.0188889	-0.651005
AC020907.5	0.0188959	-0.458129
TSPAN10	0.0188973	-0.259001
RITA1	0.0189531	0.101572
GUCY1A2	0.018969	0.248505
AC023300.3	0.0189717	-0.440703
ELOC	0.0189887	0.0773968
NKAIN3-IT1	0.0190049	-0.410507
SEC23A	0.0190075	0.123326
NOMO2	0.0190184	0.13545
SIAE	0.0190239	-0.177074
API5	0.0190274	0.0735626
RPS29	0.0190282	0.192592
SERP1	0.0190485	0.109542
AL354811.1	0.0190934	-0.222046
UBE2D3	0.0191184	0.0717552
MIR4453HG	0.0191667	0.137852
AC036176.2	0.0191721	-0.317289
MTBP	0.0191816	-0.172399
AC018992.1	0.0191847	-0.375499
TBC1D3P1-DHX40P1	0.0192011	-1.07797
AL021155.5	0.0192088	-0.277438
AC079331.1	0.0192216	-0.382996
LINC01765	0.0192218	-0.535654
AC245060.4	0.019227	0.132181
SVIL-AS1	0.0192446	0.722642
AC012073.1	0.0192526	-0.222272
DDT	0.0192675	0.104505
CCDC114	0.0192902	-0.36588
AC010186.2	0.0193428	-0.19081
SLC30A7	0.0193515	0.120915
C11orf24	0.0193772	0.135924
KCMF1	0.0194026	0.101681
AC010536.1	0.0194134	-0.207111
ACADM	0.0194522	-0.128542
HEYL	0.019476	-0.404179
MED10	0.0194802	0.141491
TWF1	0.0194922	0.106307
C21orf58	0.0194965	-0.257465
AC127024.6	0.0195152	-0.387272
RPS5	0.0195207	0.149332
UQCRFS1	0.0195256	0.076646
UBE2D3-AS1	0.0195463	-0.16408
AC097652.1	0.0195645	1.79904
NPTX1	0.0195766	0.293316
DNASE1L1	0.0195796	-0.125517
SV2A	0.0195836	0.164573
EEF2	0.0195898	0.137506
CYP21A2	0.0196104	-0.36618
IQCH	0.0196368	-0.236652
ADGRD2	0.0196417	-0.760455
UBOX5	0.0196469	0.104386
AC092119.3	0.0196585	-0.299293
ZNF589	0.0196669	-0.12817
AVPI1	0.0196689	0.159023
NFU1	0.0196866	0.10663
AC017074.1	0.0197189	-0.539044
SLC25A35	0.0197586	-0.212041
AC104260.2	0.0197593	-0.459357
SBDSP1	0.0197609	0.106153
KIF26A	0.0198234	-0.258386
IFT81	0.0198479	-0.105085
CA13	0.01986	-0.186111
SGSM2	0.0198747	-0.137772
MLLT6	0.0198798	-0.131694
AC009061.2	0.0198895	-0.197986
CYP4F26P	0.0199127	0.308785
ZC3H4	0.019914	-0.13518
MRPL34	0.0199197	0.104942
AC062015.1	0.0199482	0.9823
SNCAIP	0.0199543	-0.203711
KC877982.1	0.0199568	-0.825268
ECHDC2	0.0199584	-0.320133
NOCT	0.0200263	0.14333
MT-ND3	0.0200292	-0.225933
CCNI	0.0200776	0.135313
AC100786.1	0.0200809	-0.47747
AL136526.1	0.0200986	-0.314927
NR2C2AP	0.0201009	0.112041
KRT8P30	0.020168	-0.401827
FAM122C	0.0201956	-0.181877
LINC00939	0.0202024	0.833282
PURB	0.0202188	0.12839
MORN5	0.0202255	-0.463524
AC126407.1	0.020231	-0.44873
TRAC	0.0202324	0.794666
ATP5MPL	0.0202346	0.0861956
ITGA9-AS1	0.0202553	-0.145389
CT45A11P	0.0202669	0.46498
AP001528.1	0.0202747	0.346962
ARMH1	0.0202867	-0.22673
HDAC11	0.0202874	-0.152722
TMEM72-AS1	0.0203063	-0.225197
AC004151.1	0.020313	-0.348962
TREX2	0.0204129	0.570617
ATP6AP2	0.0204165	0.124671
PACS2	0.0204356	-0.134995
WNT6	0.0204358	1.15833
MFSD4A	0.0204392	0.219425
MIR4713HG	0.0204396	-0.908505
AL031429.2	0.020442	-0.727217
TPD52L2	0.0204817	0.0840884
AC122713.2	0.0204929	-0.981039
LAMB4	0.0205217	-0.562417
RAI1	0.0205598	-0.132426
MRPL20-AS1	0.0205743	-0.125229
AC073551.1	0.0205878	-0.61617
CCDC24	0.0206681	-0.160434
AKIP1	0.0207013	0.0665956
ASCL1	0.0207176	-0.375831
SH3GL1P2	0.0207285	-0.687209
LARP7	0.0207549	-0.103972
C1D	0.0207939	0.112845
CFB	0.0208142	-0.562128
BUD31	0.0208357	0.107283
LINC01731	0.0208627	0.715562
SH3BP2	0.020876	-0.155631
SCGB2B2	0.0209064	-0.528226
EIF4BP6	0.0209129	0.186562
HSPA1A	0.0209171	-0.341513
C1orf189	0.0209482	-0.671505
AGBL1	0.0209612	0.51134
LINC02056	0.0209734	-0.985234
AC023283.1	0.0209937	-0.368528
RGPD1	0.0210096	0.792604
SNORA22C	0.0210198	-0.43302
FNDC3B	0.0210211	0.279766
AL158071.5	0.0210302	-0.272187
AC091305.1	0.0210529	-0.396998
PIGH	0.0210631	0.0974426
AL445524.1	0.0210659	0.342305
HSPA2	0.0210665	0.631811
ZNF275	0.0210716	0.0777377
AL591167.1	0.0210736	-0.408986
AC018697.1	0.0210907	-0.760273
PPP2CB	0.0211102	0.0847125
MXD3	0.0211149	-0.360028
REC8	0.0211152	-0.306242
STRIP1	0.0211159	-0.0950049
DIDO1	0.0211222	-0.0659131
SLC7A5	0.0211261	0.272495
PFKFB4	0.0211838	-0.180165
MAPK11	0.0212012	-0.16011
SLC39A2	0.0212069	-0.538825
VASP	0.0212228	0.164046
TFCP2	0.0212907	0.113792
SDHAP3	0.0212994	-0.135275
EIF4E	0.0213059	0.0792486
RPL15	0.0213122	0.136043
BNIP1	0.0213445	0.0988932
DAW1	0.0213457	-0.672454
ZNF26	0.0213495	0.100179
SNORC	0.0213528	-0.201233
AL589765.6	0.0213679	0.337728
AMMECR1-IT1	0.021368	-0.998961
TGFA	0.0213724	0.406052
AL356495.1	0.0213955	0.326219
HTR1D	0.0214122	-0.603797
SCN5A	0.0214179	-0.337908
GTPBP8	0.0214227	0.0823402
HPRT1	0.0214365	0.140746
PEG13	0.0214421	0.317991
VRTN	0.0214729	-1.15282
AC010327.4	0.0214872	-0.673675
LINC02340	0.0214902	-0.386372
KLHL21	0.0214929	0.164355
IFNAR2	0.0215129	0.119207
SEC16B	0.0215308	-0.668163
NRGN	0.021597	-0.403105
PCGF7P	0.0216412	0.648742
SQOR	0.0216587	0.327345
CCK	0.0216732	-0.846488
SLC35D3	0.0216902	-0.742495
EVA1C	0.0216981	-0.385668
NRAV	0.0217072	-0.196153
AL359538.1	0.0217304	-0.888866
RPL5P17	0.0217379	-0.63784
EFNA1	0.02176	-0.265681
SUSD2	0.0217678	-0.348684
MCF2L	0.0217729	-0.189219
QPCTL	0.0217804	0.172048
UHMK1	0.0218135	0.1118
SATB1	0.0218144	-0.154062
TRUB1	0.0218153	0.0859385
RPP38-DT	0.0218608	-0.242105
AC010336.1	0.0218883	-0.199249
NCOA1	0.0218931	-0.104474
LINC00924	0.0219139	-0.96679
BFSP2	0.0219403	-1.03
ELF4	0.0219422	0.454337
UBC	0.0219746	0.0993668
AC069277.1	0.0219842	0.87526
TXNDC5	0.0220103	0.197251
AC073263.1	0.0220363	-0.599135
LINC01138	0.0220631	0.126462
WDYHV1	0.0220713	0.176755
LINC01933	0.0221011	-0.420676
TRIM55	0.0221122	-0.720846
AC140481.4	0.0221205	-0.821411
CFAP54	0.0221206	-0.50056
SNX18P5	0.0221477	-1.07834
FOXG1-AS1	0.0221658	-1.34651
DCAF13	0.0222221	0.115552
POU5F1P6	0.0222241	-0.548935
FAM66B	0.0222252	0.444163
ARSH	0.0222436	0.934457
DIMT1	0.0222707	0.123594
AC104248.1	0.0223179	-0.895594
KRT80	0.0223227	0.601999
RBPMS	0.022323	0.316871
CCZ1B	0.0223258	-0.115838
EDNRB-AS1	0.0223944	-0.468499
YBX2	0.0223955	-0.268325
UBAC2	0.0223978	0.117699
NAMPT	0.0224155	0.137855
EEF1GP7	0.0224969	-0.783459
MRPL21	0.0225069	0.12314
RWDD1	0.0225323	0.0955997
TONSL	0.0225634	-0.158205
MTOR	0.0225637	-0.0881944
FOXC2	0.0225679	0.67194
MORF4L1P1	0.0225943	0.0861365
POMT1	0.0226147	-0.0968704
GPD2	0.0226216	-0.232913
ZFAND4	0.0226813	0.108787
SCG5	0.0227077	0.257329
PDZD11	0.0227124	0.0781458
EEA1	0.0227161	0.0957507
MYB	0.0227347	-0.337835
ANXA4	0.0227426	0.226457
DQX1	0.0227631	-0.384388
AKNAD1	0.0227772	-0.489817
GYPC	0.0228005	0.287902
AC124067.4	0.0228088	-0.704115
FAM228A	0.0228215	-0.205076
AC211486.6	0.0228461	-0.470266
TEDC2	0.0228493	-0.149102
MAN1C1	0.0228504	-0.224867
CCT4	0.0228521	0.105565
PXK	0.0228529	0.124369
AC004706.3	0.0228581	-0.130759
AC073140.2	0.0228733	-0.515764
AC025539.1	0.0228745	-0.610872
CCDC150	0.0229147	-0.344358
COA8	0.0229182	0.0735003
AL158151.1	0.0229545	0.34314
ACSS3	0.0229756	-0.312724
LINC01090	0.022976	1.40091
ADO	0.022987	0.0799018
CAMK4	0.0230016	0.165944
LINC00578	0.0230017	0.590052
MYO1G	0.0230357	-0.319374
LINC01043	0.0230496	-1.11421
CAVIN4	0.0230653	-0.142321
ADGRD1	0.0230758	-0.415427
[truncated: 58,677 more rows]

## Sheet: Fig 3D
gene_name	pvalue	log2FoldChange
KCNA6	2.02426e-10	-9.53098
AC006064.5	4.66394e-09	-21.8838
TP53TG3E	1.01399e-06	18.2519
ITK	1.1318e-06	-2.92727
HLX	1.69369e-06	-2.13337
MMP24OS	2.39383e-06	-0.306419
RSPO2	3.1842e-06	-1.91609
GDF7	9.76367e-06	-1.6765
AP004833.1	1.46743e-05	16.1806
JAK1	1.51296e-05	-0.395218
C11orf87	1.73012e-05	-0.642857
PCSK1N	1.83614e-05	-0.712194
NF1P10	2.26857e-05	9.06961
PCDHA11	3.36614e-05	1.05911
ARID5A	4.70284e-05	-0.647931
LINC02415	5.3229e-05	-2.01226
KLHL4	5.46207e-05	-0.700695
FAM219B	6.58816e-05	0.252733
CCDC92	7.9141e-05	-0.277108
Z99127.4	7.92378e-05	0.541268
TMEM67	8.49513e-05	0.40351
LINC02864		5.71037
PART1	9.33273e-05	-2.0394
SGK1	0.000119293	-0.601791
EPN1	0.000129937	-0.223301
LDLRAD4	0.000134833	-1.18061
GSK3A	0.000150906	-0.252127
VMP1	0.0001526	-0.232459
OPCML-IT1	0.000155371	-1.16899
GALNT4	0.000160916	0.706985
SERPINA3	0.000165742	-1.82611
ITGB3	0.000167242	-1.30899
DBH	0.000175703	0.980174
CYB5R3	0.000175929	-0.290431
HBEGF	0.000178979	-0.525617
C4orf36	0.000205361	-0.953713
NRSN2	0.000215755	-0.342625
GPR139	0.000216215	-0.786079
IGSF10	0.000217074	-2.21611
IL17B	0.000217973	-2.57204
PCDHGB4	0.000218029	-1.45789
CHPF	0.000224118	-0.348727
XPO1	0.000225048	0.252369
PCDHB8	0.00023286	-0.908657
INAFM1	0.000238455	-0.402091
MBLAC1	0.000250093	-0.343615
THBD	0.000260787	-1.25247
POLG	0.000263832	0.236107
ATP6V0C	0.000285019	-0.323346
CDK5R2	0.00028982	-0.469472
ZNF528	0.000330888	0.50213
PRSS12	0.000335517	-0.948523
AC116562.4	0.000340057	-1.4651
CYB561D1	0.000344421	0.257529
GPX3	0.000367006	-0.651315
SPSB1	0.000369259	-0.660051
CNOT6	0.000379583	0.228268
CDK16	0.000382674	-0.240238
IAPP	0.000391289	-2.11807
AC003965.1	0.000398743	0.918481
PCDHA10	0.000413492	-0.683087
BBS5	0.000422774	0.334246
IQCA1	0.00042725	1.03516
UQCRFS1P1	0.000431546	-0.928434
CPA4	0.000432093	-1.65002
HTR1E	0.00044419	-2.14967
SAMD11	0.000459107	-0.977248
MAB21L2	0.000470744	-0.99094
AC245014.3	0.000470955	0.602922
SP140L	0.000473265	-1.23739
PITPNM2	0.000486575	-0.479821
S100B	0.000487156	-1.11446
ADAM19	0.000497458	-0.396239
CERS1	0.000497682	-0.293404
AP003119.2	0.000506408	0.811315
PLPP4	0.000510188	-0.860026
LRRC73	0.00051307	-0.365901
CHST8	0.00053933	-0.58525
PVR	0.000548829	-0.207607
TIMM23B-AGAP6	0.000566538	0.347545
ZNF3	0.000567982	0.151043
AC011476.3	0.000579091	-1.05054
ZNF266	0.000582509	0.328798
NANS	0.000587427	-0.246364
AC008555.5	0.000615357	-1.76817
C1QTNF4	0.000623961	-0.56519
PEX1	0.000648648	0.166912
GPBP1L1	0.000667624	0.274684
IRF2BP1	0.000668458	-0.232162
SENP7	0.000675469	0.265486
GRIN2D	0.000678003	-0.537933
LYRM9	0.000681952	-0.345134
LYPD1	0.000690885	-0.715295
CD8B	0.000698747	-1.5997
SNTG1	0.000702157	-0.707944
TBC1D3E	0.000718094	-5.43631
TMC4	0.00072198	-1.35403
AC079922.2	0.000722496	-0.359739
PARP8	0.000738418	0.23126
RPL7AP66	0.000749447	0.898757
MAT2A	0.000752325	0.22114
AC239800.3	0.000768185	-2.02719
PLPPR3	0.000769853	-0.386241
RAB30	0.000775524	-0.336514
AL445363.2	0.000799679	-1.52307
AC093512.2	0.000813823	0.389263
SH2B2	0.000822063	-0.309169
LBHD1	0.000828019	0.340272
LARP4	0.000830437	0.178948
FAM124A	0.000834612	-0.423801
AC007191.1	0.000838534	0.271117
KCTD8	0.000853603	-0.66669
PIK3R2	0.000854477	-0.214451
NOCT	0.000864077	-0.252296
CDK5RAP3	0.000895935	0.282162
RILP	0.000899123	-0.351282
PHGDH	0.000920551	0.476395
C17orf67	0.0009441	-0.424297
HAS1	0.00094702	-1.25295
DKK1	0.000969442	-1.062
ZNF700	0.000975092	0.235422
ZNF831	0.00100154	-2.11461
AC123768.5	0.00100538	1.01982
CACNG5	0.00101418	-1.13088
CABLES1	0.00102573	-0.352949
C2CD2	0.00103236	0.314572
GATA6	0.00106743	-1.27628
ALG10B	0.00108312	0.834653
BCORP1	0.00108939	-0.432427
FAM133A	0.00109156	-0.622645
AP005131.6	0.00109377	-1.08242
ARPC4-TTLL3	0.00109475	0.299541
TPGS1	0.00109806	-0.378904
PHLDA2	0.00110402	-0.664391
SCNN1A	0.00110962	-1.90502
DENND11	0.0011211	0.270134
ZNF519	0.00116204	0.247638
TMEM160	0.00116956	-0.506502
AC006213.6	0.00117091	-0.966806
ITIH3	0.0011774	-1.85801
AC138894.2	0.00120293	-1.38249
HNRNPH1	0.00121367	0.244607
OR1F1	0.00121591	-0.71695
ZC3H11A	0.00124579	0.179994
AC011270.2	0.00125039	0.562318
AC239799.2	0.00125135	0.76156
AL390778.2	0.00126577	-1.35893
MTAP	0.00127112	0.293904
NEUROG3	0.00127378	1.31096
HMX1	0.00128331	-1.10958
SLC45A3	0.00130106	0.671306
PMP2	0.00130424	-2.32532
SPNS1	0.00130647	-0.237777
UBE2Q2P2	0.00132451	0.384662
DUXAP9	0.00134429	3.76529
SVEP1	0.00135813	-0.944326
MGA	0.00137037	0.198692
TSIX	0.00137871	1.24184
ACTA2	0.00137971	-1.03048
UTS2R	0.00140699	-0.952493
FAM171A1	0.00140882	-0.208348
TRIM72	0.00142386	-1.08232
MMP10	0.00142644	-1.37297
ACSS2	0.00142853	-0.234306
TERF2	0.00142935	-0.157215
U2SURP	0.00142966	0.176059
SPEG	0.00143016	0.317531
NDEL1	0.00143828	-0.214449
TMCC1-AS1	0.00146946	0.342344
ZNF121	0.0015107	0.220117
BCYRN1	0.00151679	-0.544409
CREBZF	0.0015266	0.242833
ZNF736	0.00153557	1.94518
IREB2	0.00156537	0.157746
ANP32A	0.00156765	0.207603
ZDHHC24	0.00160742	-0.183772
WNT4	0.00160862	-0.501777
DBF4B	0.0016235	0.363517
POMGNT2	0.00163208	-0.179391
SNPH	0.00163631	-0.310979
KCNK4	0.00163788	-0.740277
HCN2	0.00167029	-0.301169
S1PR5	0.00168568	-1.91671
CRAT	0.00169297	-0.180544
MKX	0.00171149	-1.61118
PKN2	0.00172836	0.273855
AL390879.1	0.00173277	0.342868
GJD2	0.00173475	-0.619161
ZNF280D	0.00173982	0.464411
EEF1E1-BLOC1S5	0.00174344	1.90531
TRPA1	0.00175043	-1.81761
MED17	0.00176201	0.159555
SYN1	0.00176802	-0.357353
SCAND1	0.00177002	-0.308726
AC007681.1	0.00179645	1.00534
AC087741.3	0.00179688	0.321171
FAM86DP	0.00180461	-0.278069
NASP	0.00180505	0.351996
GLB1L3	0.00180718	-1.03693
AC002094.1	0.00180982	-1.34259
GMCL1	0.00183484	0.284312
SPOCK2	0.0018435	-0.400224
TMEM229B	0.00185015	-0.494364
RTL9	0.00187407	-0.48053
ZNF853	0.00187791	-0.278117
AFAP1L1	0.00188645	-0.894163
AC079298.3	0.00189907	0.712073
DUXAP8	0.00190458	3.25503
SHF	0.00190604	-0.263819
DDX17	0.00192107	0.209063
RBP4	0.0019219	-0.990666
TTLL9	0.00194063	0.462691
RHOXF1-AS1	0.00194601	-5.64132
CHRND	0.00197153	-0.990428
DDX50	0.0019969	0.153379
LINC01561	0.00199855	-0.847085
RIBC2	0.00200921	1.14351
Z82170.1	0.00201594	0.93745
INKA2	0.00202408	0.379718
PCDHGB5	0.0020272	-0.945368
ZDHHC14	0.00206035	-0.467225
ANO4	0.00207468	-0.938942
G6PC3	0.00209173	-0.224417
UHRF2	0.00209272	0.230292
PRPF39	0.00210655	0.183039
PRORSD1P	0.00212992	0.47043
IQCJ-SCHIP1	0.00215465	-0.541299
C11orf52	0.00217144	-1.57556
ZNF192P1	0.0021996	0.501369
ZYX	0.00222446	-0.199458
ETV6	0.00222547	-0.315682
PNN	0.00223303	0.222973
PABPC1P4	0.00224181	-1.77679
PITPNA	0.00224463	-0.267875
AL023583.1	0.0022474	1.42372
CAMK2N2	0.00226649	-0.30197
KCTD3	0.0022681	0.220356
CARMN	0.0022791	-1.36927
PCDHGA4	0.00229054	-0.655824
PSLNR	0.00230085	11.3635
RNVU1-30	0.00232467	0.889035
PPFIA2	0.00232801	-0.290283
PPME1	0.0023359	-0.139796
PPP2CA	0.00234057	-0.26002
CTIF	0.00235053	-0.323932
PWRN1	0.00235069	0.685787
TNMD	0.00235178	-2.31727
AL512380.1	0.00235902	-0.899614
GPR37	0.0023785	-0.723287
PCDHB18P	0.00238044	-0.612753
AP000763.4	0.00238808	-0.97665
SPRYD3	0.00239118	-0.242608
ZNF117	0.00242621	0.276016
AC008763.3	0.00243631	11.3024
VAMP1	0.00243812	-0.431383
AC018645.3	0.00249866	0.441263
SOCS2	0.00250361	-0.69094
NAP1L3	0.00253055	-0.422235
EXOSC7	0.00253413	0.116978
MARK4	0.00262217	-0.233825
ABHD17A	0.00262554	-0.223846
PALMD	0.00262948	-1.55332
SACM1L	0.0026398	0.160334
SEMA4C	0.00264187	0.124758
KIF13B	0.00265793	0.244237
NRAS	0.0026612	0.201701
AC008397.2	0.00266713	0.702059
AC079061.1	0.00267516	0.833512
MCCC1	0.00272595	0.174675
CST3	0.00276607	-0.283904
KCNJ6	0.00278552	-0.670292
ITGA1	0.00278626	-1.07669
AC004554.2	0.00280532	-0.674025
AHCTF1	0.00283824	0.205638
AC012435.2	0.00285008	0.787669
MTX3	0.00288955	0.318596
ADRA1A	0.00289636	-0.703701
PCDHA7	0.00290004	-0.597705
AC015878.2	0.00290502	-1.41676
PIP5K1B	0.00290694	-0.229687
PPP1R15B	0.00291535	0.197364
SLC25A37	0.00294151	0.226928
NPM1P29	0.00296877	-1.02033
EDNRB-AS1	0.0029743	0.948415
AC004148.1	0.00297654	0.488783
AC006062.1	0.00298206	-1.8213
CBLN3	0.00300246	0.587736
ACHE	0.00301592	-0.348291
NIP7	0.00302856	0.147266
TOP1MT	0.00303605	0.206673
FIGNL1	0.00303732	0.264152
KCNS2	0.00303951	-0.647586
LINC00664	0.00305685	1.04218
AC253572.2	0.00306419	0.742816
KIAA1210	0.00307881	-2.09829
AL157400.5	0.00310435	-0.716925
CCKAR	0.00311602	-2.14416
PAGR1	0.00313992	0.353661
MGST3	0.00314512	-0.24245
AHSA2P	0.00318204	0.37844
FAM122C	0.00319931	0.335007
CCNJ	0.00320505	0.170416
LRRC32	0.00320868	-0.947276
SLC6A17	0.0032305	-0.904021
AANAT	0.00323823	-1.17617
LAMP5-AS1	0.00324234	-1.02531
EDN3	0.00327515	-1.42728
HDAC1	0.00327636	0.304186
TBC1D3C	0.00328735	-3.98185
AC099568.2	0.00329406	0.392749
DHX15	0.00329705	0.167682
MED22	0.00330461	-0.189649
AP001172.1	0.00332976	-1.25042
KHNYN	0.00333513	0.405297
CD101	0.00335031	-0.627106
DHRS2	0.00336828	-0.836929
UXT-AS1	0.00337492	0.385828
AC073210.3	0.00337573	-0.953764
MARCHF4	0.00337833	-0.327016
FILIP1L	0.0034326	-0.463341
AC073270.2	0.00343897	1.73536
C18orf15	0.00345393	-1.01113
COX6A1	0.00346051	-0.182489
HES4	0.00348282	-0.363126
SMAD4	0.00350557	0.186472
C5orf49	0.00351305	-0.539899
KCNS1	0.0035203	-0.963192
STAT3	0.00353137	-0.355561
CER1	0.00353982	-1.16552
GOSR1	0.0035504	0.108767
ACTG2	0.00357458	-1.24632
PRPF38B	0.00357707	0.230343
AL118506.1	0.00358155	-0.335853
CHD1L	0.00358565	0.241815
PCMTD2	0.00359861	0.212324
AGBL2	0.00361368	0.899162
LAYN	0.00361481	-0.659638
AC015871.3	0.00362033	0.247682
ZNRF2P2	0.00362367	-0.402295
GTPBP8	0.00362378	0.135635
BACE1-AS	0.00362993	0.232392
ZNF843	0.00365774	-0.314804
LRRC24	0.00365967	-0.330039
FAM161A	0.00366159	0.20203
TMEM254	0.0036637	0.195676
ZCCHC8	0.00366371	0.171018
AC145285.2	0.00366595	-0.672843
ENO3	0.00367806	0.569491
PTK2	0.0036864	0.151194
ASB2	0.00369126	-0.920303
KLC1	0.00370678	-0.222184
MINDY2	0.00370722	0.22843
SRSF10	0.00372575	0.24782
GABBR2	0.00372696	-0.36994
LINC02720	0.00375047	-1.54626
ST3GAL2	0.00375211	-0.267565
FANCB	0.00376168	0.575577
AREL1	0.00377203	-0.180588
NKILA	0.00377804	-0.722977
CASQ2	0.00377904	-1.37446
CDKN2B	0.00378713	-0.945707
NSDHL	0.0037907	-0.313329
RBFOX3	0.00380377	-0.378539
GOLGA6L9	0.00381198	0.378446
ZNF579	0.00382025	-0.217992
L3MBTL2-AS1	0.00382254	0.829449
AP001267.3	0.00382757	-0.944797
MCM8	0.00385308	0.342582
ZNF354B	0.00386724	0.18781
KLHL11	0.00389581	0.146691
ZNF777	0.00392299	-0.146912
RAB6C-AS1	0.00393826	-0.527702
METTL3	0.00394742	0.150464
AGTR2	0.003952	-2.20168
METTL26	0.00395373	-0.252453
NPIPB11	0.00395676	-0.819645
PSMA3-AS1	0.00397612	0.213943
NUP160	0.00397716	0.193925
PTGES3P3	0.00404409	-0.939552
AC006213.7	0.00407001	-0.578819
SHLD2	0.00408249	0.160323
LRP1B	0.00410112	-0.495873
ACSS1	0.00410257	0.992739
AF228730.5	0.00415081	-1.25868
CDH19	0.00416658	-1.63406
RO60	0.00417084	0.208881
C17orf80	0.00417373	0.137619
ZNF22	0.00417952	0.263906
IGFN1	0.00420752	-1.23636
TXNDC15	0.00423801	-0.165901
PRPF4B	0.00426068	0.16801
PROKR2	0.0042665	-1.29292
MIR4435-2HG	0.00426864	-0.713066
AC138969.1	0.00427369	0.391462
SBNO2	0.00427903	-0.322691
AC093908.1	0.00429361	-1.6743
LRFN1	0.00431265	-0.284242
ZNF587	0.00435637	0.210973
ZP3	0.00435906	-1.24751
KCTD19	0.00436525	0.759468
AL645929.3	0.00438138	-0.870474
GMDS	0.00440674	-0.465519
SULT1A4	0.00442191	0.760867
AC105940.2	0.00443794	-0.994592
SBK1	0.00445188	-0.252806
Z99943.1	0.00447133	-1.69671
NAIPP2	0.00453574	0.580647
RNF126	0.00454066	-0.156584
ZNF880	0.00455805	0.282072
NANOG	0.00456012	1.33644
YJU2	0.00456541	-0.22727
AL121723.1	0.00460873	-1.77484
MC4R	0.00464113	-1.01461
SOCS2-AS1	0.00467241	-0.692437
AC119403.1	0.00469989	0.483637
AC115282.1	0.00470835	-0.574901
STK32B	0.00473272	-0.900054
HAUS5	0.00474206	0.220431
CYTOR	0.00478478	-0.747462
PCDHGB7	0.00480299	0.365167
NUMBL	0.00480933	-0.210465
ZSCAN29	0.00483038	0.19466
LINC02664	0.00487488	-0.937103
TBC1D1	0.00490829	0.219816
SNAPC3	0.00494279	0.130277
PRAF2	0.00495617	-0.23759
NABP1	0.00498113	-0.319255
ZNF740	0.00498708	0.168886
TGFBR3L	0.00500127	-0.746584
CDH15	0.00503695	-1.0377
PCDHA4	0.00504385	-0.674036
CEP162	0.00507665	0.227969
AC005062.1	0.00508379	-0.806525
AC133041.1	0.00509653	-1.55561
RIC3	0.00509666	0.206676
SSPO	0.00511021	0.78683
EXOSC2	0.00513208	0.181805
CTXN1	0.00517491	-0.323386
RBM39	0.00517644	0.164573
PCDHGA8	0.00519065	-0.813711
CSDC2	0.00521368	-0.39381
CENPS	0.00522826	0.252553
USP54	0.00524941	0.209008
CNTRL	0.00534563	0.30753
LZTS3	0.0053543	-0.221239
PLPP1	0.00535792	-0.206387
HSPA8P15	0.00536689	-0.758318
ASIC2	0.00543032	-0.581151
AC003681.1	0.0054357	0.712332
OR7D2	0.0054388	1.42826
S100A10	0.00545273	-0.679839
SUZ12	0.00546943	0.138902
SCHIP1	0.00547216	0.380154
CDH11	0.00547543	-0.702185
AC090983.2	0.00553499	-0.59001
SERPINE2	0.00553976	-0.524677
ACTN2	0.00555672	-0.506683
NEK4	0.00556825	0.122857
MYF6	0.00559611	-1.64426
WDR90	0.0056035	0.400853
MYDGF	0.00563793	-0.177613
BRF1	0.00564549	-0.180676
PNPT1	0.00568145	0.16943
TDRD12	0.00568547	-0.425203
YME1L1	0.00568623	0.102625
FXYD1	0.00571143	-0.933476
AC026691.1	0.00573208	-0.453627
F2RL2	0.00573232	-1.1139
CSGALNACT1	0.00573973	-0.860616
OSBPL9	0.00574058	0.112306
LUC7L2	0.00574453	0.147917
NPLOC4	0.0057512	-0.148722
PM20D2	0.00576962	0.231827
B3GALT2	0.005777	-0.371012
ZMYM5	0.00578224	0.179405
PPP4R3B	0.00578769	0.110118
SLC24A3	0.00580185	-0.448777
LIN7B	0.00581141	-0.2332
AL080250.1	0.00581152	0.437399
TRIT1	0.00581398	0.221712
RSF1	0.00583042	0.169164
TMSB15B	0.00583095	-0.346048
C4orf48	0.00585442	-0.456101
EFHC1	0.0058689	0.287061
CDKN2AIP	0.00589158	0.171758
MSH3	0.00593838	0.138721
ERCC6L2	0.00596526	0.150887
JAM3	0.0059665	0.208267
ARGLU1	0.00601231	0.224399
ATP10B	0.00601992	-2.01371
NKAIN3	0.00608056	-0.828819
SLC25A27	0.00608434	0.299262
LINC02177	0.00611024	-0.698633
AP000962.2	0.00615419	-0.943166
AC092171.4	0.0061554	0.305263
AC073389.3	0.00616072	0.384141
PANX1	0.00616752	-0.212626
CITED4	0.00618232	-0.309058
RAB5C	0.00619797	-0.200075
PPP2R2B	0.00620655	-0.351307
TP53INP2	0.00621728	-0.22941
SCGB1B2P	0.00621741	-0.598504
MED19	0.00621799	-0.161731
AC080128.1	0.00623248	-0.99854
KAT2B	0.00625395	0.217936
AC109129.1	0.00626908	-1.49224
LHX8	0.00632983	2.68982
AC126407.1	0.00635132	-0.810694
ZNF233	0.00635379	-0.414796
DNAH14	0.00640805	0.244663
PCF11	0.00642626	0.170668
CHRNA6	0.00643456	-1.13518
WDHD1	0.00646194	0.346005
ARMC5	0.00647094	-0.186364
AC117489.1	0.00650609	-0.616694
HMCN1	0.00651015	-1.02594
ILF3	0.0065221	0.114744
AL121578.2	0.0066043	-1.7009
SF3B1	0.0066143	0.127019
H4C15	0.00662032	0.317295
SPACA6P-AS	0.00663762	-0.487216
RAPGEF4-AS1	0.00664904	-0.814329
AC239809.3	0.00665081	0.776153
C1RL-AS1	0.00669827	0.65067
ZNF224	0.00670332	0.25333
LINC02073	0.00675063	-1.23052
CLTB	0.00677765	-0.226609
POC1B-GALNT4	0.00678245	-0.64907
ZNF771	0.00678295	-0.378612
ATP13A2	0.0067958	-0.256529
MSL1	0.00679808	0.135472
TOR1AIP1	0.00679896	0.21367
GPRC5D-AS1	0.00680824	2.4644
UBE2S	0.00680919	-0.321495
CARM1	0.00681475	-0.181062
SHANK2	0.00682475	0.327772
NAA15	0.00683153	0.171708
MYADML2	0.00684355	0.733574
HES5	0.00687271	0.490901
GOLGA2P10	0.00688591	0.366337
ATP6V1F	0.00689149	-0.187808
CLPTM1	0.00689389	-0.183279
SNORA59B	0.0069128	-1.41545
ODAPH	0.00691518	-0.897257
TMED10	0.00692622	-0.207396
LINC02820	0.00692937	-1.18107
FAN1	0.00701378	0.183598
HMGN1	0.00701811	0.16267
AC022415.3	0.00705955	0.63277
TMEM18-DT	0.00706558	0.803201
PLK5	0.00708122	0.528655
PMEPA1	0.00711458	-0.666215
RSRP1	0.00717215	0.217389
USP37	0.00718384	0.239782
AL031429.2	0.00723312	-1.77596
GOLGA6B	0.00726123	-1.17387
REX1BD	0.00727721	-0.242075
NEPRO	0.00729398	0.169051
AC073857.1	0.00732811	0.253155
HAUS6	0.00733662	0.244892
CTNNA3	0.00734351	-0.769462
AC097104.1	0.00736794	-1.25582
TPST1	0.00744785	-0.215868
CDC20P1	0.00744827	1.33919
ZNF721	0.00748371	0.161416
SLC6A5	0.0074993	-0.828068
LRRK2	0.00750114	-0.829387
OR52K3P	0.00750167	-1.10955
NOXRED1	0.00750269	0.521404
NFYC-AS1	0.0075135	0.24081
MYL4	0.00751479	-1.61334
PCDHGA10	0.00751493	-0.570186
HECW1	0.00752072	-0.339792
AP1G2	0.00755953	0.405765
IRX4	0.00760355	-1.02002
CBX8	0.00762898	0.199532
AP003071.1	0.00762941	-1.11285
DDA1	0.00765384	-0.256488
NUP107	0.00769999	0.204171
AC078925.1	0.00771651	-1.66836
TUBD1	0.00772189	0.279551
TMX1	0.00773145	0.29736
AC020907.2	0.00775258	-1.44018
NSD2	0.00775285	0.115555
SSTR1	0.00775938	-1.11798
AC092335.1	0.00777738	-0.677275
CELF4	0.007814	-0.276699
BCL6	0.00783145	-0.60406
AC092807.4	0.00784272	-1.04891
METTL25	0.00785917	0.312614
NT5C3A	0.00791199	0.158614
MTTP	0.00792346	0.583008
AC092653.2	0.00792609	-0.42008
MARCHF1	0.00793209	-0.691876
FIP1L1	0.00794079	0.121251
ZNF431	0.0079567	0.240719
PXMP4	0.00799826	-0.300077
IGF1	0.00802283	-1.72098
TIA1	0.00802536	0.196246
PCDH12	0.00804913	0.941484
AC004980.1	0.00806859	-0.305287
AC073342.1	0.00808575	-0.368179
AL132780.5	0.00809457	0.330755
PRKCH	0.0081538	-0.68597
SMOC2	0.00815556	-1.10043
COX10-AS1	0.00815557	0.219813
SKOR1	0.00816185	-0.764267
PPP1CC	0.00817678	0.195799
TMEM86A	0.00818059	-0.24525
CRTAC1	0.00818065	-0.340511
CNOT6LP1	0.0081899	0.914353
SOX12	0.00819319	-0.172774
RAB2A	0.00823637	-0.172271
AL355574.1	0.00826292	-0.367441
ADAMTS18	0.00826792	-1.19751
PTRH1	0.00826932	-0.339265
AP004782.1	0.00828104	1.01865
TTLL3	0.00829669	0.338401
USP1	0.00832365	0.34879
FAM187B2P	0.00832631	-1.65665
INHBB	0.00833681	1.21545
COPG1	0.00834766	-0.123862
MMP1	0.00835139	-0.98628
MCF2	0.00838697	-0.605343
ANKRD40	0.00839369	0.129639
TRIM62	0.0083989	-0.261054
AF131215.7	0.00844342	0.5486
SP3	0.0085326	0.152783
INPP5K	0.00854768	-0.16526
SYNC	0.0085545	-0.670574
AP001062.3	0.0085607	1.21363
CEP128	0.00857517	0.400872
CXCR4	0.00857963	0.561958
HPD	0.00858945	0.907327
ZDHHC17	0.00861131	0.157357
GRWD1	0.00862579	-0.222089
PHIP	0.00866414	0.240872
ADCY6-DT	0.008665	0.601468
KCNK3	0.00866503	-0.271976
RFPL3	0.00870459	-1.17616
AL035701.1	0.00870855	-0.547538
PDE4D	0.00871431	-0.419908
SLC10A3	0.00877578	-0.177598
SPATA6	0.00878004	0.321429
AC245297.1	0.00878863	-0.498373
LINC00237	0.00879175	1.18997
MAP3K7CL	0.00885316	-0.880379
MCM7	0.00888188	0.319726
TFRC	0.00888274	0.220781
DTX3	0.0088964	0.154466
SIN3A	0.0089021	0.14111
ARF3	0.00890947	-0.22605
TRERF1	0.0089153	0.250199
CEP192	0.00893776	0.203507
AC124804.1	0.00895486	-1.25181
ATAD5	0.00895588	0.356107
LMO3	0.0089638	0.66007
AC025253.2	0.00897575	-0.681318
STAT5B	0.00898786	0.152526
MIR17HG	0.00900045	0.382941
ZNF763	0.0090433	0.268572
AC104411.2	0.0090543	-1.5747
AP003080.1	0.00907283	-2.09251
RASGRP1	0.00911765	-0.874196
CRYBB2P1	0.00912683	-0.290941
MYL7	0.00914743	-0.996457
RIF1	0.00915196	0.202206
PTPN13	0.0091568	0.330931
SAP25	0.0092005	0.659162
CPTP	0.00921245	-0.186068
SLC30A1	0.00921984	0.229467
AKAP8	0.00924916	0.155627
INHBA	0.00926602	-1.14489
STING1	0.00928449	-1.22075
PFN1	0.00931386	-0.217079
NPR3	0.00931936	-0.898604
PCDHB12	0.00932259	-0.380842
SEC22B4P	0.00935796	0.423759
CDC14A	0.00936403	0.313875
AP003784.1	0.00943327	-0.820753
PDSS2	0.00943921	0.157319
TNFRSF25	0.00945213	0.374491
ZNF443	0.00949001	0.214807
PCDHGA5	0.00950504	-0.513839
SRD5A3	0.00950962	-0.322829
FO681492.1	0.00953307	-1.29522
MPV17L2	0.009558	-0.233898
NR1D2	0.00955859	0.289012
NDUFV3	0.00955927	-0.122013
MAPK3	0.00958084	-0.196178
TAF10	0.00960195	-0.237007
SLC27A2	0.00962561	0.541365
TMEM53	0.00965753	-0.230871
TMEM271	0.00967903	-0.338422
HS3ST1	0.00972271	-0.71213
RRP7BP	0.00973126	0.339692
RNF157	0.00974381	-0.211893
BARX2	0.00975472	-2.07718
GDNF	0.00978477	-0.667428
AP1B1	0.00979963	-0.152313
LAMA1	0.00980969	0.61311
SLC29A4	0.0098202	-0.26928
DRD2	0.00983913	-0.480292
MRPS30-DT	0.00990798	-0.370919
GABPA	0.00994955	0.196845
RUSC1-AS1	0.00995238	0.339149
RCAN2	0.00995694	-0.571825
CDX2	0.00997418	-1.98195
CCDC85B	0.00998061	-0.272821
ETV3	0.00999502	0.210068
AC137695.2	0.010007	0.82651
C10orf90	0.0100373	-1.32525
AL031963.3	0.0100427	-0.415779
FMN1	0.0100522	-0.563463
PSMF1	0.0100798	-0.208358
AP002478.2	0.0101144	-1.15113
AC011468.1	0.0101194	0.436465
OR7E154P	0.0101229	2.00925
GPATCH2L	0.0101255	0.150909
ADM5	0.0101655	0.400428
VCL	0.010168	-0.26915
ZNF334	0.0101688	0.202069
KCNE4	0.0101727	-1.06357
AC010894.2	0.010192	-0.449621
VPS54	0.0102009	0.140899
UBFD1	0.0102036	-0.173634
OPRK1	0.0102119	0.664587
SUPT3H	0.0102406	0.183077
RGS12	0.0102988	0.199406
RPL23AP87	0.0103055	-1.35282
AC011450.1	0.0103146	0.871424
SCAF1	0.0103155	-0.12779
DHX33	0.0103173	0.184135
TUBB4A	0.010333	-0.325783
PDZRN4	0.010337	0.527667
GALNT12	0.0103613	0.469578
FBXO31	0.0103679	-0.125906
LRRC8A	0.0103685	-0.164981
RORC	0.0103826	0.794722
ASCL2	0.0103862	-1.47923
AC091180.3	0.0104341	-0.441259
TRAPPC1	0.0104918	-0.150667
ARL13B	0.0105123	0.200916
ABHD14A	0.0105187	-0.225638
LINC01948	0.0105227	-0.445931
KCTD13	0.0105276	-0.230371
GAL3ST4	0.0105428	0.392767
PAK3	0.0105431	-0.247774
RPL13AP3	0.0105548	-1.23112
SYTL5	0.0105721	-0.928568
AC025284.1	0.0105792	-1.45281
ADRA2B	0.0106422	0.990377
C16orf87	0.0106719	-0.255062
HAUS3	0.0106754	0.142659
GAP43	0.0106836	-0.359784
AL356804.1	0.0107042	-1.13844
GBP1	0.0107247	-1.5671
SOCS4	0.010725	0.204495
ZDHHC9	0.0107755	-0.180501
CSRNP1	0.0107893	-0.399024
PNISR	0.0108046	0.29693
CCN6	0.0108078	-1.47693
EPCAM	0.0108242	-0.490499
CLIP2	0.0108369	-0.183422
GRB2	0.010853	-0.219833
AC091729.3	0.0108696	-0.261002
MBNL1-AS1	0.0108731	-0.496318
SMC5	0.0108883	0.203956
FAM184B	0.0109214	-0.702063
AC104985.1	0.0109391	-0.973718
MIER2	0.0109985	-0.164731
ROCK2	0.0109999	0.165673
GMNC	0.0110247	-1.33668
RPL37P18	0.0110255	-1.68876
RNASEK	0.0110274	-0.191624
AC099521.4	0.0110335	-0.295206
AC018755.3	0.0110569	-0.476137
AC103855.2	0.0110823	-1.38224
BCAR1	0.011084	-0.203115
RAB40C	0.0111055	-0.175101
TMEM273	0.0111096	0.964934
SLC18A3	0.0111272	-0.357521
SLA	0.0111461	-0.921903
SCFD2	0.0111738	-0.205469
FGFR1OP	0.0111913	0.150097
AC073636.1	0.0112008	-1.01288
AF129075.3	0.0112067	0.459654
AC107871.1	0.011214	0.362321
CCER2	0.0112506	0.440308
MST1	0.0113181	0.354959
NCBP3	0.0113588	0.151396
TOLLIP	0.0113624	-0.184447
SEC61A2	0.0113848	-0.17138
SRSF5	0.0113952	0.17611
RIMBP2	0.0114204	0.464726
OMA1	0.0114259	0.34756
MOB1B	0.0114796	0.233537
PRDM14	0.011571	-0.83862
AC011462.5	0.0116082	0.371943
NCS1	0.0116325	-0.255999
SNRNP48	0.0116522	0.252504
UTP25	0.0116817	0.131996
ALPK2	0.0117009	-1.05756
CECR2	0.0117043	0.304003
AC023282.1	0.0117079	-0.632889
PHF10	0.0117167	0.22932
IQSEC3	0.0117385	-0.322716
SHROOM2	0.0117673	-0.258471
ETAA1	0.0118414	0.166047
TASOR	0.0118589	0.171689
TMX4	0.0118622	-0.225573
RBM25	0.0118775	0.215044
AGAP12P	0.0119246	-1.24487
B3GALNT2	0.0119458	0.322698
MTCO1P12	0.0119532	-1.41995
PPP1R13B	0.0120295	-0.253538
COL6A5	0.0120641	-1.49136
GRINA	0.0120645	-0.17068
IKZF5	0.0121165	0.25798
OPCML	0.012176	-0.647172
CEP152	0.0122312	0.57557
AC026329.1	0.0122523	1.02726
AP000911.1	0.012254	-0.794861
DMTF1	0.0122684	0.232999
DAB2IP	0.0122687	-0.201465
LINC02301	0.012279	-1.29308
PPWD1	0.0123035	0.188792
RAB4A	0.0123191	-0.201711
STX1B	0.0123352	-0.234926
MGAT4C	0.0123441	-0.990267
MYLPF	0.0123556	-1.29422
GIGYF1	0.0123595	0.227979
AC004067.1	0.0123726	1.48452
CD37	0.0123821	1.10239
AC079316.1	0.0123825	-0.668161
QSOX2	0.012388	0.206866
METAP1D	0.0123945	0.350562
GIPC1	0.0124041	-0.178719
CAPNS1	0.0124111	-0.216215
ABCA3	0.0124163	-0.194561
EYA4	0.0124292	-0.965431
MSI2	0.0124448	0.216112
AC174469.1	0.0124748	-0.908184
THUMPD1	0.012495	0.171003
NPIPB9	0.0124998	-0.395402
CZIB	0.0125224	0.119516
ACTG1P14	0.0125573	-0.726813
HLA-DRA	0.0125598	-1.69575
NOL11	0.0125641	0.134604
TMEM38B	0.01259	0.281386
TDP2	0.0126011	0.116424
TNFRSF21	0.0126116	-0.223411
AL121900.1	0.012618	-0.668743
DCUN1D4	0.0126243	0.135162
CYCSP45	0.0126377	-1.2577
AC021078.1	0.0126867	0.317958
LGMN	0.0127315	-0.177436
AL512625.2	0.0127318	-0.392907
ZNF596	0.0127366	0.293765
CLPB	0.0127419	-0.168851
BX322639.1	0.0127423	-1.61976
ZNF213	0.0127437	-0.1973
AP001033.5	0.0127847	0.440961
AC092375.2	0.012809	0.33016
SGCZ	0.0128269	-0.940007
LINC01376	0.0128555	0.569137
ANKRD16	0.0128791	-0.19438
SOCS1	0.0128814	-0.464296
PPP1R37	0.0128894	-0.133185
OSGIN2	0.0129219	-0.208563
CLSTN2	0.0129272	-0.432387
DIRC3	0.0129347	-0.43933
HFM1	0.0129562	0.217175
C7orf61	0.0130008	0.598587
SENP6	0.0130811	0.124097
LRRTM4	0.0131036	-0.352131
HERC4	0.013118	0.224586
ESPNP	0.0131348	-0.573162
KLHL26	0.0132697	-0.248785
ACO2	0.013287	-0.160262
AC091980.2	0.0133074	-1.31939
CASP8AP2	0.0133141	0.133739
LINC01616	0.013337	-0.874411
PNMA8B	0.0133423	-0.233903
CA5BP1	0.0133716	-0.282654
MDM1	0.0133746	0.268618
UNC119B	0.013403	0.179847
TMEM71	0.0134115	-0.945676
AP003027.1	0.013419	1.11435
HLA-DPB1	0.0134393	0.539187
POTEM	0.0134437	2.51405
FAM198B-AS1	0.0134664	-1.39668
NES	0.0135154	0.389216
HOXD9	0.0135237	-0.672328
C1QL4	0.0135242	-0.672475
SELENOM	0.0135406	-0.363786
SLC27A4	0.0135423	-0.226241
IKBKE	0.0135984	-0.680701
ANXA2	0.0136507	-0.719902
TRMT13	0.0136566	0.229699
AL358472.3	0.0136601	-0.494594
HOXA10-AS	0.0136799	-1.09816
AP003972.1	0.0137022	-0.777615
FAR2	0.0137087	-0.476932
AC244669.2	0.0137237	-0.52911
RNPC3	0.013734	0.242989
VDAC3	0.0137341	-0.153686
MSANTD3	0.0137555	-0.170409
ATP6V0D1	0.0137739	-0.27009
TRPC7	0.0138074	-0.894139
CLEC2L	0.0138184	-0.424535
AC006517.6	0.0138271	-1.65324
ZNF395	0.0138547	0.307794
RPS6KA5	0.0138735	-0.217112
AC010522.1	0.0138759	0.275816
NGFR	0.01389	-0.293803
SLC25A11	0.0139112	-0.199637
STARD13	0.0139727	-0.729724
DLX6	0.0139855	1.77651
AL137028.1	0.0139856	-0.722457
SMG1P7	0.0139886	0.294508
PKD1P6	0.0139906	0.287532
APP	0.0140392	-0.205952
Z98742.3	0.0140636	1.21636
AL450267.2	0.0141005	-0.748137
FAM66D	0.0141082	-0.454871
AL645933.4	0.0141167	1.39183
ZNF124	0.014142	0.289889
AL162231.4	0.0141698	0.298213
AP4E1	0.0141799	0.167112
HYDIN	0.0141889	0.534233
AC099548.2	0.0142001	-0.483903
SMC3	0.0142042	0.1527
ZNF780A	0.0142145	0.238189
SRSF11	0.0142644	0.198769
PLPP5	0.0142937	0.252436
ITCH	0.0142993	0.12488
SETD6	0.0143714	0.238781
DCLK2	0.0143772	-0.18783
HLTF	0.0143825	0.170208
PSMC4	0.0143886	-0.137714
ZNF132	0.0144008	0.658595
LINC02601	0.0144232	-1.50109
MRPL41	0.014424	-0.22418
ZNF317	0.0144429	0.0929979
ZNF12	0.0144497	0.172287
AFDN	0.0144579	0.219516
SRPX	0.0144641	-0.530092
PCDHGA3	0.0145186	-1.16223
AC103740.1	0.0145217	-1.20238
AC087623.3	0.0145305	0.426635
C19orf47	0.014534	-0.217751
NAA16	0.0145509	0.197651
ARHGAP11B	0.014565	0.912539
PSTPIP2	0.0145681	-0.529877
CCDC14	0.0145847	0.222794
MATN4	0.014619	-1.39359
TNNC2	0.0146206	-0.896151
SLC39A14	0.0146263	0.16664
CAPN5	0.014638	-0.263701
FREM2	0.0146431	1.0012
VEGFC	0.0146554	-0.566449
MPDZ	0.0146586	0.262694
CDC23	0.0146776	0.116543
NDUFB9	0.0146942	-0.175242
ETV3L	0.0146965	1.02117
TSPAN19	0.0146983	0.551498
KIF5B	0.0147248	0.127319
KLHL18	0.0147315	-0.185631
MMEL1-AS1	0.0147398	1.00549
ERP27	0.0147578	-2.17181
ZNF668	0.0148176	-0.151927
PIGT	0.0148253	-0.121245
TMOD1	0.0148734	-0.574113
AIFM3	0.0148742	-0.526238
HPS5	0.0148839	0.150221
MXRA5	0.0148854	-0.805716
DNAJC17	0.0148888	-0.1886
PLCE1	0.0148954	0.646041
AC008875.3	0.0149064	-1.03381
PLD3	0.014907	-0.176012
NKAIN3-IT1	0.0149687	-0.753526
DOCK2	0.0149703	-0.78659
SP7	0.0150139	0.80528
AL669831.3	0.015067	-0.985261
AC092384.2	0.0150689	1.04073
GNAS	0.0150861	-0.151553
RAB7A	0.0150923	-0.170807
PALB2	0.0151096	0.120281
CEBPZOS	0.0151208	0.566029
Z99127.3	0.0151491	-1.68908
MAGI3	0.0151896	-0.20152
ARFIP1	0.0151954	0.148892
IRF9	0.01532	-0.257858
UNG	0.0153246	0.156063
UBE2Q2	0.0153765	0.14245
C2orf27A	0.0154159	-0.671858
AC046168.2	0.0154585	0.536999
FMR1	0.0154617	0.137546
HNRNPF	0.0154728	0.156548
SIRT1	0.0154944	0.14438
SKAP1	0.0154952	0.699249
RPSAP31	0.0155026	-1.46027
PCDH11X	0.015509	-0.512457
H2BC7	0.0155151	0.346309
AL031714.1	0.0155436	0.831346
SPN	0.0155607	0.398971
WFDC3	0.0155694	0.842583
ANKRD65	0.0155798	0.599453
TBL2	0.0155978	-0.128763
PCDHGA9	0.0155986	-0.538144
GSTM2	0.0156001	0.259475
AP2A1	0.0156347	-0.124272
ARL6IP1P3	0.0156496	-1.59278
AC117415.1		-5.12353
DNAH10OS	0.0156648	-0.208108
C1orf198	0.0157013	-0.253119
RFC4	0.015705	0.231821
ZNF212	0.0157207	0.126251
GBA	0.0157576	-0.257713
TNFSF18	0.0157613	-1.03177
ZRANB2	0.0157706	0.143055
PCDHA8	0.0157773	-0.465911
FKBP1A	0.0157785	-0.181285
FAM222B	0.0157947	-0.204524
AC004263.1	0.0158528	0.757523
CTRB1	0.0158806	1.5016
VWA5A	0.0158936	-0.252062
MBTD1	0.0159036	0.150336
ZNF211	0.0159172	0.136687
USP6		1.51111
LINC01619	0.0159293	0.686019
NUP210	0.0159613	0.236781
AC005609.2	0.0159863	0.910894
CHD2	0.0159955	0.21514
RBM26	0.0160234	0.130194
DHX40	0.0160288	0.16653
PHLDA3	0.0160849	-0.230922
SEPSECS	0.0161243	0.242027
MSTN	0.0161488	-0.603717
AC140504.1	0.0161787	-1.66414
MAGEH1	0.016187	-0.329893
MRPL28	0.016191	-0.165126
SEMA4F	0.0161943	-0.225082
PURB	0.0162254	0.207081
TRIM55	0.0162418	-1.23542
ABCC9	0.0162424	-0.858701
PLB1	0.016251	-0.508119
TRIR	0.0162519	-0.153848
ZMYM4	0.0162554	0.124824
CD177	0.0162559	-1.87607
AC108010.1	0.0162789	0.272233
ANKRD27	0.0162926	0.147739
KDM5C	0.0162929	-0.180744
ZNF24	0.0162988	0.1637
FAM122B	0.0163321	0.26173
OIT3	0.0163346	-0.953632
AC025465.1	0.0164058	1.42334
RPL29P11	0.0164141	-1.35659
PREB	0.0164236	-0.142805
MED20	0.0164254	0.138273
MARCHF3	0.0164611	-0.638193
LMO4	0.0164868	-0.286206
NOM1	0.0164929	0.20893
LINC00534	0.0165083	-1.4592
MUC1	0.0165174	0.491434
PWP1	0.0165271	-0.149111
SEPTIN2	0.0165683	0.187625
SLC5A8	0.0165845	-1.6454
ZNRD2	0.0166069	-0.157657
ARHGAP12	0.0166545	0.145664
ERBB3	0.0166578	-0.914556
C2orf68	0.0166829	0.151243
APH1B	0.0166914	0.168516
CLUL1	0.0166937	-0.498697
NNMT	0.0167218	-0.804506
PAICSP4	0.0167476	0.731214
SERPINC1	0.0167751	-0.88907
SUPT16H	0.0168012	0.105501
WDR27	0.0168642	0.227288
PSG8-AS1	0.0169169	-1.62172
SCML2	0.0169425	0.291789
AL132780.1	0.0169474	0.691784
C20orf203	0.0169786	0.445322
SNORC	0.0169961	-0.340112
DPP3	0.0170202	-0.164523
LTBP2	0.0170949	-0.858176
FAM72A	0.0171084	0.640972
AL133384.2	0.0171404	-0.545095
AC118549.1	0.0171541	0.130464
WASHC1	0.0171647	0.251715
SOCS6	0.0171877	0.138779
CISD1	0.0171986	-0.217187
FAM50B	0.0172206	1.15856
AC103739.2	0.0172451	0.604117
WDR35	0.0172924	0.246384
CALHM5	0.0172933	-0.709997
NFATC3	0.0173528	0.152707
CHCHD7	0.0174027	0.169269
CERCAM	0.017409	-0.259771
IGLON5	0.017418	-0.263217
PAXBP1	0.0174222	0.253828
IL6ST	0.01748	-0.284108
BATF3	0.0174893	-0.582251
EPB41L3	0.0174925	-0.292567
BRINP1	0.0175114	-0.549848
AC025449.2	0.0175121	0.63419
FGD5	0.0175386	-0.744843
AC099066.2	0.0175566	-1.48589
OR51E2	0.0175684	-1.48415
ZNF33B	0.017579	0.19989
PIWIL4	0.0175853	0.40119
TRA2A	0.0175887	0.140664
AC006043.1	0.017596	-0.629385
AC025048.6	0.0175984	0.926044
SEPTIN4-AS1	0.0176055	-1.11378
SEMA3A	0.0176253	-0.453334
TBL1XR1	0.0176368	0.150329
WARS2-AS1	0.0176604	0.25311
DDX55	0.0176772	0.19233
MZF1	0.0176832	0.172684
ATP5F1D	0.0176838	-0.186441
AMY2B	0.0177029	0.303459
PCDHB13	0.0177283	-0.338728
AC145124.1	0.0177586	-0.338269
MID2	0.0177944	-0.252187
GSDMB	0.017795	0.401953
RAD51-AS1	0.0177962	0.19832
MAP4K1	0.0178089	-0.451682
FAM66A	0.0178265	-0.706999
KRT18P11	0.0178958	-0.783921
LHPP	0.0179131	-0.227164
CCNL2	0.0179256	0.205292
UBA1	0.0179388	-0.147116
NBPF8	0.017939	0.383636
THAP9-AS1	0.017967	0.218707
TACO1	0.0180044	-0.137439
BRCA2	0.0180046	0.672362
AC093510.1	0.0180088	0.40303
TMEM229A	0.018011	-0.655759
AOX1	0.0180274	-0.490037
C21orf91	0.018056	0.198901
EML2-AS1	0.0180858	1.21007
PITX2	0.0181055	-1.03087
ATP1A3	0.0181438	-0.24031
MLLT3	0.0181594	-0.262708
TMEM64	0.0181831	0.209755
AL132857.2	0.0182003	1.64198
AL109811.2	0.0182195	0.244951
AC009118.3	0.0182367	0.252361
CCDC77	0.0182523	0.214623
DENND4C	0.0182647	0.202003
AC130352.1	0.01829	-0.539019
OPRM1	0.018335	-0.731042
C2CD2L	0.0183416	-0.137994
AC009902.2	0.0183428	-0.595113
DLX6-AS1	0.0183631	1.938
INTS6-AS1	0.0184026	0.288647
RPL12P16	0.0184298	-0.505068
EEFSEC	0.0184618	-0.145232
DSC3	0.0184712	-1.01623
FBXW5	0.0185156	-0.151851
HUS1B	0.0185639	-0.499918
NLRP2	0.0185812	-2.01326
KIF1A	0.0185896	-0.165402
MAATS1	0.0185932	0.374415
AL358334.2	0.0185933	-1.20038
PUM2	0.018596	0.106634
PARGP1	0.0186279	0.166299
POLR2F	0.0186435	-0.19637
RPL23AP42	0.018678	-0.61859
LINC00893	0.018679	0.379571
HNRNPUL2	0.0186994	0.115962
C1orf122	0.0187596	-0.156562
CCNT2	0.0187707	0.141106
PNPLA6	0.0187847	-0.180166
MPPED1	0.0187985	0.841716
NUCB1	0.0188061	-0.157556
TTC31	0.0188128	0.20026
ABCD2	0.0188611	-0.515563
KCNJ3	0.0188676	0.41218
CDCP2	0.0188972	1.05478
EYA3	0.0189425	0.129163
FAM133B	0.0189449	0.160192
EIF2B2	0.018969	-0.13492
CYB561A3	0.018973	0.189716
UBE2J2	0.0190366	-0.115552
BEGAIN	0.0190772	-0.301365
AL358781.1	0.0191232	0.326982
AC126755.1	0.0191715	0.314544
EVI5L	0.0191833	-0.193508
HGD	0.0192185	-1.55849
KRT18P59	0.0192197	-0.389757
PAFAH2	0.0192693	0.310143
AC005863.1	0.0193164	1.06721
CTSD	0.0193478	-0.182775
CLPP	0.0193617	-0.170989
UBTD1	0.0193727	-0.218854
FBXO27	0.0193728	-0.243987
TRPV6	0.0194151	-0.668157
MTMR8	0.0194233	0.25186
NMU	0.0194563	0.454964
PDCD6IP	0.0194586	0.173413
PPARG	0.0194863	-0.743061
MYO10	0.0194876	0.538791
BMPER	0.0195739	-0.725966
ANKRD26P3	0.0195777	3.2497
SRRM1	0.0196359	0.230352
ZNF227	0.0196389	0.134856
SCAF8	0.0197623	0.101532
ACTA1	0.0197678	-0.753252
SRSF4	0.0197731	0.14474
GLYAT	0.0198035	-1.41956
AC063962.1	0.0198271	-1.36804
LMTK3	0.019876	-0.200283
RPL23AP32	0.019938	-0.58125
AC009133.6	0.0199671	0.273437
KCTD6	0.0199737	0.209603
ACTG1P12	0.0199883	-0.84669
SLC2A3P1	0.0199934	-2.90548
AC007671.1	0.0200059	-0.418934
ZBTB7C	0.0200199	-0.478978
LRTM2	0.0200405	-0.72742
AC006270.2	0.020057	-0.529315
ZBTB9	0.0200602	0.155239
ANKS1A	0.020065	-0.195968
AL353743.2	0.0201097	-0.270788
AL109809.4	0.0201368	-1.12708
HLA-DRB5	0.0201426	-2.17981
AL391497.1	0.0201513	-0.579545
CCDC85C	0.0202298	0.186909
SLC6A10P	0.0202765	3.41667
WNK4	0.0203238	-0.562793
ASXL1	0.0203282	0.127859
GRB10	0.0203487	0.174838
ACP5	0.020357	0.815334
CLK4	0.0203652	0.198925
NFE2	0.0203668	-0.818998
NFYA	0.0203864	0.19126
DZIP1L	0.0203941	0.359247
ASIC4	0.0203982	0.375761
ZNF621	0.0204105	0.133915
LINC02593	0.0204228	-0.662607
MRPS11	0.0204459	-0.145635
ZBTB40	0.0204815	0.16167
NUP88	0.0204941	0.136284
PLA2G15	0.020516	-0.194133
ARHGAP5	0.0205249	0.175641
INTU	0.0205304	0.292282
TEX2	0.0205404	-0.23334
LHFPL5	0.0205664	-0.287531
ALX1	0.0206232	-1.16363
DGCR6L	0.0206705	-0.194594
FASTKD5	0.0206951	-0.167112
HS3ST3B1	0.0207098	0.357907
YWHAE	0.0207363	-0.153794
THUMPD3-AS1	0.0207843	0.131779
PIK3C3	0.0207941	0.129257
LEMD2	0.0208096	0.129794
MMP24	0.0208153	-0.209087
AC008543.5	0.0208393	-0.928597
MOXD1	0.0208588	-0.526854
PPP5C	0.0208687	-0.102742
BTAF1	0.0209001	0.216327
LSM12	0.0209191	-0.113093
DYNC1I1	0.0209539	-0.260001
STBD1	0.0209623	-0.442789
AC087633.2	0.0209882	-1.15469
CANT1	0.0209888	-0.164486
FBLN5	0.021001	-0.684683
TTC36	0.0210336	-0.452109
LANCL2	0.0210462	-0.29852
AC099850.2	0.0211471	0.424989
PGGHG	0.0211844	0.449104
AL139352.1	0.0212188	-0.60925
ADD1	0.0212362	-0.101699
WTAPP1	0.0212386	-1.35585
EDRF1	0.0212462	0.17956
AL139274.2	0.0212471	0.291689
AC073367.1	0.0212749	-0.825952
AKAP12	0.0213075	-0.25386
PDZK1	0.0213147	0.503549
AP001160.2	0.0213473	0.32988
ZNF385B	0.0214023	-0.968233
COL19A1	0.021483	-0.583895
ATG3	0.0214985	-0.120464
CALML4	0.0215099	0.444596
IL18BP	0.0215105	0.252262
MRTFA	0.021519	-0.149089
AC026367.3	0.0215225	0.526342
PDIA3P1	0.0215687	-0.288105
ANP32C	0.0215725	-0.786305
MRGBP	0.0216024	0.0914897
KPNB1	0.0216037	0.143032
NEMP1	0.0216275	0.412426
MTATP6P1	0.021633	-0.491376
KDR	0.0216672	0.700218
DMPK	0.0217058	0.208374
VSIG1	0.021783	-1.26415
OR2A20P	0.0217909	-2.1643
PEMT	0.0218404	-0.229448
RNF169	0.0218699	0.147273
AP001318.1	0.0219179	-0.637588
AC005050.1	0.0219461	-1.20176
SLC16A9	0.0219533	0.287965
AP002360.2	0.0219581	0.194741
CHD7	0.0220116	0.219371
AC233280.1	0.0220123	0.453079
TAF1C	0.0220463	0.232367
RFC1	0.0220491	0.148798
VPS53	0.0220777	-0.130495
HOXB-AS3	0.0220865	-0.578395
SCYL2	0.0220959	0.117718
AC005358.1	0.0221289	-1.57745
INSYN2B	0.0221291	-0.620961
KBTBD7	0.0221507	0.114451
AL590714.1	0.0221846	-0.69148
AL138831.2	0.0221855	-0.89183
SYN2	0.0222354	-0.425785
NPNT	0.0222718	-0.895626
KANSL1L	0.0223602	0.125521
SRGAP3-AS4	0.0223867	-1.47799
IRAK1BP1	0.0224034	0.238319
SH2B3	0.0224165	0.151976
SLITRK3	0.0224266	-0.373693
LINC02356	0.0224362	0.461833
AF127577.4	0.0224413	0.43255
AC124944.3	0.0224511	0.964952
SMPD1	0.0224847	-0.194405
RN7SL516P	0.0224967	-1.67256
TNNI1	0.0225076	-0.922898
DYNC1LI2	0.0225193	0.130849
GUSBP9	0.0225265	0.407401
GUK1	0.0225274	-0.165069
MXRA5Y	0.0225327	-1.58295
MYL9	0.0225417	-0.885154
RALGPS2	0.0225691	0.217218
TRAPPC9	0.0225969	-0.182179
AL589935.1	0.0226007	-0.910908
UHMK1	0.0226022	0.181394
EIF2S2P3	0.0226345	-1.36008
TMX3	0.0226733	0.182095
ZNF83	0.0226983	0.319599
AL158196.1	0.0227258	-0.945098
MHENCR	0.0227347	0.23633
MIAT	0.0228389	0.280673
PDXK	0.0228751	-0.154728
AC063950.1	0.0229029	-0.647549
LINC01967	0.0229273	-0.850858
AC074044.1	0.0229674	0.511059
SLC27A6	0.0229874	0.600258
TUBGCP3	0.0229892	0.175587
MAN2B2	0.0230055	-0.229636
PRRC2B	0.0230369	-0.139191
ARID3A	0.0230452	0.290591
SPTB	0.0231041	-0.342063
FKBPL	0.0231177	0.145624
AL096701.4	0.0231439	0.309705
SUGP2	0.0232044	0.0688983
NEK9	0.0232286	0.211787
HMGN2	0.0232443	0.311796
SUSD2	0.023256	-0.450923
ZNF787	0.0232579	-0.120658
BAIAP2L2	0.0232713	0.424657
AC005393.1	0.0232873	0.394512
SNCAIP	0.0233052	-0.286011
TIMM23	0.0233267	-0.151189
AC055764.2	0.0233764	0.318479
CMIP	0.0234014	-0.155716
NFATC2IP	0.0234689	0.165614
ST6GALNAC6	0.0234774	0.196664
USP46	0.0235042	0.165054
MMP16	0.0235643	-0.26686
RAF1	0.0235942	0.0615252
GTF3A	0.0235956	-0.197858
SLC35C1	0.0236086	-0.149903
XPC	0.0236392	0.138647
SMIM32	0.0236551	-0.473301
SCRT2	0.0236616	-0.289929
GNPTG	0.0237578	-0.183226
AC114546.3	0.0237782	0.975498
AC007786.2	0.0237931	-0.954836
TNNT1	0.0238171	-0.649877
RN7SKP80	0.0238197	0.530444
CUL9	0.0238409	0.215377
WDFY3-AS2	0.0238478	0.289029
METTL17	0.0239041	0.154388
ADAMTS20	0.0239252	0.611823
AL358176.4	0.0239456	-1.66266
OGDH	0.0239532	-0.147688
WDR26	0.0240042	0.12273
AC242376.2	0.0240218	0.508197
ELAVL3	0.0240296	-0.240913
SHISAL2B	0.0240567	0.826993
SLC7A2	0.0240737	0.399853
POU3F1	0.0240907	-0.40992
PCDHGB2	0.0241086	-0.351262
HMOX2	0.0241207	-0.214319
RERG	0.0241674	-0.968667
RAB3A	0.024244	-0.241028
FAM135A-AS1	0.0242455	0.961978
GFRA2	0.0242704	-0.468891
MGRN1	0.0242923	-0.149399
FAM171A2	0.0242944	-0.178967
NUP42	0.024321	0.127984
AL096828.1	0.0243453	0.581223
AC008121.4	0.0243885	-1.45504
IP6K1	0.0243955	-0.108994
AC018475.1	0.0243957	-1.68559
GABPB1	0.0244033	0.126927
BRD8	0.024412	0.11476
NOD2	0.0244612	0.71631
RAB4B	0.0244713	-0.173234
ARHGAP1	0.024505	-0.145483
ZC3H6	0.0245057	0.222422
ASB7	0.0245303	0.108799
ACIN1	0.0245307	0.145372
POU3F4	0.0245806	0.995446
ACACB	0.0245872	0.46941
CYP4A22-AS1	0.0246165	-1.11588
ASNSP6	0.0246311	-0.571623
AC005682.2	0.0246412	0.596908
SV2C	0.0246431	-0.513316
PCDHB15	0.0246909	-0.463862
MSC	0.0246969	-1.47159
AS3MT	0.0247015	0.290162
SNAI3-AS1	0.0247395	-0.237744
ELAVL2	0.0247505	-0.250368
CLTA	0.0247535	-0.123653
MCL1	0.0247999	0.130188
OPN1SW	0.0248214	-1.08096
AC005962.1	0.0248406	0.288243
ARID4B	0.0248431	0.171799
AL139349.1	0.0248675	0.598528
EXOSC8	0.0249021	0.215575
IGFBP7	0.0249378	-1.08015
ERICH6B	0.024938	0.688301
CREBL2	0.0249409	0.173108
CHST7	0.0249693	-0.47273
BEND7	0.0250402	-0.261297
SLC25A47	0.0250585	0.992601
MGAT4EP	0.0250625	-0.926059
TRIM4	0.0251117	0.622907
HCLS1	0.0251197	-0.822543
RNF216P1	0.0251497	-0.126742
DLGAP3	0.0251567	-0.257423
MYBPHL	0.0252123	0.964211
GCC2	0.025215	0.194162
AC069213.1	0.0252153	-0.897115
CLN8	0.02524	0.177683
LINC01902	0.0252601	0.50461
SLC25A38	0.0252684	0.102521
NBPF9	0.0252895	0.191196
AP005131.7	0.0253068	-0.781758
RAPSN	0.0253298	-1.18133
SALL1	0.0253348	0.285501
SPATA5	0.0253597	0.167396
ESD	0.0253601	0.188821
DRAP1	0.0254236	-0.153398
AC073063.1	0.0254503	-0.48105
AP000350.7	0.0254679	0.980061
PIP5K1C	0.0254688	-0.178015
AC090720.1	0.0254699	-1.14256
AC114811.2	0.0254766	-0.233513
TSR3	0.0254778	-0.182924
GBP2	0.025553	-1.03457
SLC35E1P1	0.0256802	-0.40426
RFXAP	0.0257137	0.197021
AL021368.2	0.0257191	0.301128
MIS12	0.025765	0.133838
FGD4	0.0257698	0.136852
ROGDI	0.0257936	-0.19359
AC016821.1	0.0258061	0.54779
SPG21	0.0258079	-0.121454
APOH	0.0258121	-1.3063
MYOZ2	0.0258136	-1.25396
RNF31	0.0258569	-0.145842
AC010240.4	0.0258667	0.683327
SLC33A1	0.025907	0.124072
AC004918.1	0.0259092	0.322043
AF131216.1	0.0259189	0.80258
AC087457.1	0.0259195	-0.811146
VAV2	0.0259244	0.146422
RAB5B	0.025941	-0.100973
C19orf81	0.025942	-0.40054
SLC17A5	0.0259601	-0.166652
WSB1	0.0259684	0.251695
ARFGAP3	0.0260022	0.134213
ZNF444	0.0260268	-0.116878
TGM1	0.0260404	0.30312
ZGRF1	0.0260695	0.284613
TRH	0.0260927	-0.529514
ERLIN1	0.0261048	0.299066
SEZ6L	0.0261237	-0.293405
SET	0.0261484	0.128146
EPB41L5	0.0261523	0.202327
ZNF362	0.0261588	-0.166857
INA	0.0262327	-0.285606
LMOD1	0.0262604	-0.809403
ZNF865	0.026263	-0.179221
ZNF788P	0.0262933	0.456734
PNRC1	0.0263572	0.274451
FARSA	0.0263684	-0.164799
FREM3	0.0263851	-0.902158
AL133325.3	0.02641	1.08205
VWA5B1	0.0264152	0.716176
AL670729.3	0.0264298	0.309247
NQO2	0.0264332	-0.188085
ACRV1	0.0264443	-0.783737
DOC2GP	0.0264528	0.408136
RNU6-8	0.026473	-2.31434
LINC02197	0.0264914	0.624844
ZNF674-AS1	0.0264995	0.154353
RPH3A	0.0265075	-0.630868
ANKRD54	0.0265223	-0.145431
BLOC1S3	0.0265343	-0.184155
MARCHF2	0.0265574	-0.191645
KIF14	0.0265619	0.824066
UBALD1	0.0265649	-0.180377
LOXL1-AS1	0.0265726	0.817469
AASDH	0.0265787	0.157557
AP001505.1	0.0265792	0.2324
GNAL	0.0265817	-0.221335
TARBP1	0.0266225	0.28556
FAM76B	0.026642	0.178244
CTU1	0.0266808	-0.202136
AC093155.3	0.0266927	1.29451
GDPD1	0.0267074	-0.199121
DCAF8	0.0267488	0.165552
NOC3L	0.0267544	0.144557
UBE2G2	0.0267904	0.137475
C1QTNF7-AS1	0.0268159	1.05236
AL590807.1	0.0268318	-1.00514
GLMN	0.0268621	0.180624
AC117947.1	0.0268745	-0.790063
TBC1D29P	0.0268783	0.786598
TIAM2	0.0269137	0.276892
AP004609.3	0.0269591	-1.48713
NUDT18	0.0269757	-0.201352
AP000866.1	0.027003	0.17771
STARD8	0.0270552	-0.500415
RASGRP2	0.0270578	0.28207
ZADH2	0.0270648	0.235377
ARHGDIB	0.0270701	-1.05318
ZNF71	0.0271347	-0.186194
AL158801.6	0.027143	-1.17686
RN7SL535P	0.027146	0.434359
DYSF	0.0271716	-0.484389
PTGES2	0.027175	-0.145798
ALK	0.0271993	-0.414823
KIAA0040	0.0272349	0.935926
UQCR11	0.0272441	-0.196248
AC012358.4	0.0272473	0.541764
NBPF11	0.0272521	0.176004
CASD1	0.0272535	0.161979
RPL3L	0.0272665	-1.02471
RNF227	0.0272769	0.322096
DNAJC9	0.0272901	0.101654
SPSB4	0.0272922	-0.193531
TMEM127	0.027324	-0.159521
CXCL12	0.0273405	-0.881746
N6AMT1	0.0273468	0.155668
UIMC1	0.0274115	0.126072
ANKRD55	0.0274405	-0.604585
GOSR2	0.0274434	-0.105962
SLC45A1	0.027451	-0.186057
PET117	0.0274648	0.14762
RPL7AP15	0.0275156	-0.927505
ANP32B	0.0275309	0.20522
XPO6	0.0275477	-0.0842809
LRFN3	0.0275797	-0.216789
PVRIG	0.0276078	-1.80429
TRAPPC5	0.027657	-0.235825
LINC00910	0.0276849	0.683092
LINC00702	0.0277058	-1.22616
ZGPAT	0.0277293	0.178037
XXYLT1	0.0277307	-0.125243
MUC19	0.0277628	-0.700514
RMDN2	0.0277642	0.2546
FRMD5	0.0278379	-0.184023
AC016747.4	0.0278628	0.448459
RELL1	0.0278652	0.333204
ARID3B	0.0279163	0.18387
ACBD7	0.0279283	0.468552
AL096678.1	0.0279668	-0.814637
MORC3	0.0279683	0.0981843
AC245884.1	0.027996	-0.664381
AC016769.5	0.0280164	1.63314
AC104333.3	0.0280719	1.0668
PPIAP19	0.0281073	-0.954497
SLC36A1	0.0281203	-0.26664
C1RL	0.0281362	0.348731
CHRNA5	0.0281718	0.358556
AC079305.4	0.0282161	0.247864
LINC01638	0.0282533	-1.3752
ERFL	0.0282835	-0.400416
ACLY	0.0282925	-0.155317
BRD7	0.0283096	0.12013
STK24-AS1	0.0283101	0.270734
ACOT7	0.0283101	-0.213484
KDM4A-AS1	0.0283809	-0.663517
GRIA3	0.0284378	-0.328425
AC008060.1	0.0284434	-1.50774
ZNF33A	0.0284447	0.148637
LINC02193	0.0284901	-0.27622
SUOX	0.0285088	-0.166792
TINAGL1	0.0285428	-0.960487
MFAP3L	0.0285733	-0.40563
AC012360.3	0.0285787	0.158883
KAT7	0.0285863	0.143273
RAD17	0.0286002	0.122367
BOLA2	0.0286516	-0.259551
GNA14	0.0286736	-0.524363
MFSD4A	0.0287189	0.380246
ABCG2	0.0287206	1.12027
CSDE1	0.0287275	0.148388
LINC00933	0.0287433	0.947601
RAB3IL1	0.0288094	-0.260308
NFIC	0.0288376	-0.380981
TPR	0.028849	0.162715
AL139260.1	0.0288523	-0.347515
MARCHF11	0.0288613	-0.430922
MAP1A	0.0289026	-0.236685
AL591222.1	0.0289165	-0.503025
SNORA2A	0.0289245	-0.772786
EDNRA	0.0289299	-1.2331
ZNF580	0.0289509	-0.161641
AC012309.1	0.0289672	-1.41204
TTC29	0.0289862	0.574126
PSMD2	0.0289952	-0.0785023
AL358472.5	0.0290198	0.294159
COX6A1P2	0.0290351	-0.532975
VSIG10L	0.0290444	-0.190318
CENPF	0.0290596	0.883957
MAFG-DT	0.0290647	-0.238672
CEP112	0.0291146	0.34495
CU634019.3	0.0291173	-0.810557
OPRD1	0.0291274	-0.477794
RBMX	0.0291734	0.119331
MRPS26	0.0291804	-0.13712
EEF1B2P3	0.0291974	-0.350895
NDFIP2	0.0292207	-0.213034
RBM47	0.0292696	-1.0528
FFAR4	0.0292763	-0.875046
PI4KB	0.029286	-0.107149
ZMYM2	0.0293079	0.103192
FER1L5	0.0293107	0.456229
DTNBP1	0.0293152	-0.152258
MSRB1	0.0293474	-0.226924
ODR4	0.0293731	0.13176
HTR2A	0.0293774	-1.06324
FIBIN	0.029382	-1.45649
GNAO1	0.0293863	-0.205143
CEBPA-DT	0.0293865	-0.399909
SPHK1	0.0293935	-0.727293
MAP3K1	0.0293952	0.118358
LINC00571	0.0293963	0.520469
RIT1	0.0294224	0.137105
PAK6	0.029446	-0.360191
SLC8A1	0.0294628	0.250904
AC079779.2	0.0294869	-0.890229
SEZ6L2	0.0295294	-0.176062
DBF4	0.0295413	0.295047
PPP4R3A	0.0295651	0.100093
ZNF524	0.0295817	-0.234721
TRMT10B	0.0295871	0.173074
LRRK2-DT	0.0295874	-1.25819
RPL23AP97	0.029597	0.759977
NSFL1C	0.0296131	-0.141594
COPE	0.0296229	-0.177369
WDR25	0.0296319	-0.202349
AC022762.1	0.0296363	-1.52845
AC011445.1	0.029709	-0.267084
CYFIP2	0.0297544	-0.122011
TAGLN	0.0297745	-0.679686
AL138716.1	0.0297797	-1.58278
AL606807.1	0.0297916	1.07466
AL138479.2	0.0298358	-1.45842
WDR19	0.029879	0.200467
AL031674.1	0.0299246	-1.56866
SNHG1	0.029934	0.273687
DDX4	0.0299359	0.456053
C9orf16	0.0299396	-0.178772
PHTF1	0.02994	0.198933
CTNNAL1	0.0299512	0.258007
AC091516.1	0.0299536	-0.564541
ZFX	0.029978	0.141197
ZBTB45	0.0299968	-0.150375
LKAAEAR1	0.0300166	-0.88357
RHBDD1	0.0300801	0.240672
MARCHF7	0.03009	0.123283
AC010809.3	0.0301139	0.791838
HAGH	0.03012	-0.177565
AC253576.2	0.0301259	0.469417
CBX6	0.0301404	0.096372
AL359711.2	0.0301495	-0.682656
GADD45GIP1	0.0301529	-0.167459
AMBRA1	0.0301696	-0.115795
HAND2	0.0301829	-1.33525
CARD8	0.0301909	0.184907
MVK	0.0302077	-0.211118
PPP1R21	0.0302143	-0.124684
GOLGA6L5P	0.0302246	0.28193
IER5L	0.0302347	-0.272023
AMER2	0.0302414	-0.227341
CADPS	0.0302451	-0.219614
AC004908.3	0.0302573	0.506766
ADRM1	0.0303035	-0.155421
GABRG3	0.0303734	-0.852377
C5	0.030397	0.333187
AL021707.3	0.0304035	1.03213
GMPS	0.030406	0.222618
AC092118.2	0.0304069	0.284419
ZAR1	0.0304189	-0.886611
AC068057.2	0.0304313	0.482452
DVL3	0.0304582	-0.11745
Z83841.1	0.0304644	-1.36423
SORCS3	0.0304989	-0.286267
ARL5B	0.030506	0.162985
CYCSP24	0.0305086	-0.771654
AC011195.1	0.030509	0.444787
JARID2	0.0305254	0.182182
AGO4	0.0305307	0.182259
CLSTN3	0.0305362	-0.160284
GAS1RR	0.0305442	-0.769651
G6PD	0.0305447	-0.134998
AC016924.1	0.0306544	0.764205
RYK	0.0306732	0.174317
MAPKAP1	0.0306995	-0.124705
TALDO1	0.0307345	-0.15082
AL008582.1	0.0307727	-0.739285
SYNPO2	0.0308777	-0.608254
AC026362.2	0.0309075	-0.470951
FOXO6	0.0309088	-0.331854
ATG16L2	0.0309115	0.283901
SLC19A3	0.0309165	0.634166
CDC37L1-DT	0.0309206	0.350535
ABCB6	0.0309342	0.213267
PRR7	0.030938	-0.239108
WASHC4	0.0309565	0.147801
LINC01731	0.0309647	0.978125
LINC01164	0.0309706	-1.41287
ANP32E	0.0310043	0.319742
BCOR	0.0310171	0.163865
ZBED5	0.0310301	0.0930763
ADAD2	0.0310611	1.26317
GUSBP3	0.0310898	0.374114
SNORA70I	0.0311171	0.765053
ARHGAP29	0.0311775	0.882517
WDR11-AS1	0.0312151	-0.250845
BCKDK	0.0312225	-0.141324
TPM3P6	0.0312365	-0.602026
TUBG2	0.0312577	-0.136165
ZFPM2-AS1	0.0312868	-1.42802
VPS18	0.0313514	-0.147259
UBXN4	0.0313595	0.0950561
CCDC3	0.0313604	-0.397735
FAM182A	0.0313771	0.466817
IDH3G	0.0314227	-0.140817
MIOX	0.0314265	0.817131
POLI	0.0314276	0.185482
VAC14	0.0314442	-0.156922
KDM3B	0.0314532	0.0858344
MRPL4	0.0314904	-0.126002
MRPL22	0.0314912	-0.135532
CROCCP2	0.0315279	0.208984
RDM1	0.0315313	0.668896
PPP1R1C	0.0315385	-0.551794
MYO19	0.0315987	0.190758
TMEM178A	0.0316502	-0.210994
C7orf26	0.0316541	-0.115275
RRN3P1	0.0316632	0.159738
AC073283.1	0.0316792	0.671754
LINGO3	0.0317304	-0.419515
BABAM2	0.031769	-0.148885
INTS6L	0.0317715	0.154641
ACTR1A	0.0317906	-0.121582
TMEM167B	0.0318365	0.175868
MANF	0.0318541	-0.230257
COX5B	0.0319231	-0.135962
AC006157.1	0.0319587	0.657111
AC114810.1	0.031965	-0.694553
ABLIM1	0.0319948	-0.335809
AL021155.5	0.0320271	0.428766
NADK2	0.0320375	0.177009
DACT3	0.0320707	-0.146633
AC113410.5	0.0320761	0.260075
KIF15	0.032086	0.727733
AC008969.1	0.032094	0.23787
AC020928.1	0.0321183	-0.51529
RPL37P23	0.0321229	-1.11397
AP005230.1	0.0321607	-1.64165
MTBP	0.0321722	0.223913
ATP9A	0.0321757	-0.214189
SNRPGP17	0.0321784	-1.24068
IGF2BP2	0.0322309	0.127564
GGTA2P	0.0322973	-0.402624
ADAMTS8	0.032313	-0.873767
AC091057.3	0.0323428	0.203428
RPSAP33	0.0323993	-0.901012
CNTN2	0.0324206	-0.482245
AL035461.3	0.0324317	0.288242
EHD2	0.0324325	-0.619018
TTC9	0.0324375	-0.211517
AL008707.1	0.0325445	-0.590095
PPARA	0.0325767	0.279695
PARG	0.0325971	0.0851367
PLCG1	0.0326151	0.187543
AC120042.1	0.0326309	-1.53102
LYPD5	0.0326605	-0.681164
ULK2	0.0327159	-0.160612
PMS2CL	0.0327317	-0.123019
AC034198.2	0.0327408	-0.330675
NACAD	0.0327687	-0.184852
ELMO3	0.0327814	0.291461
TBCB	0.0327841	-0.201294
AC092490.1	0.0327852	-0.599112
AC084816.1	0.0328167	-0.691188
B2M	0.0328842	-0.422725
S100A16	0.032897	-0.603913
GLE1	0.0329074	0.16201
NHLRC3	0.0329125	0.153434
AC109992.1	0.0329246	-0.510707
RAB15	0.0329521	-0.196202
MYADM	0.0329582	-0.203485
APBA1	0.0329693	-0.251491
UFD1	0.032999	-0.14564
GPAA1	0.033029	-0.147084
LINC01498	0.0331076	-1.04716
ARF5	0.0331116	-0.124652
HSPE1P26	0.0331162	-0.857802
BAZ1A	0.0331171	0.257177
PCDH11Y	0.0331202	-0.755979
AL009177.1	0.0331576	-1.08718
CDK2AP2	0.0331716	-0.147784
TDRP	0.0331741	0.212747
ERAS	0.0332213	0.358281
STXBP2	0.0332367	0.370043
SMIM10L2B	0.033261	-0.183234
DHTKD1	0.033294	0.145791
COL25A1	0.0332996	-0.432506
LINC02014	0.0333794	-0.768475
LRMDA	0.0334682	0.984015
MED29	0.0334939	-0.146361
GPS1	0.0335269	-0.132897
AL591845.1	0.0335672	0.388835
NEMP2	0.0335764	0.387967
BCL7C	0.0336649	-0.183216
LINC01881	0.0336773	0.256071
AL365205.1	0.0336922	0.230208
REEP3	0.0337181	0.225068
TLE6	0.0338064	0.640806
AC026310.3	0.0338275	-0.470863
AC012313.8	0.0338756	-0.286067
PRSS36	0.0338784	-0.692308
IL1RAP	0.033885	-0.399964
TM7SF2	0.0338989	-0.193346
THG1L	0.0339218	0.177107
AC004623.1	0.0339221	1.02339
ARID4A	0.0339254	0.119847
MROH8	0.0339386	0.236009
PCDHA2	0.0339586	-0.884396
PTN	0.0340986	-0.405604
AL133352.1	0.0341046	0.358838
CHD1	0.0341793	0.16466
AC142381.3	0.0342142	-0.68312
CERT1	0.0342146	0.11939
CCDC144CP	0.0342195	0.288355
AC008763.2	0.034305	0.737823
UFL1	0.0343256	0.175238
NBPF15	0.0343258	0.15062
DNMBP	0.0343817	0.16374
IL19	0.0343973	-1.2766
SMARCD1	0.0343995	0.0860369
AC007218.3	0.0344225	-1.04911
DCX	0.03443	-0.229392
PMF1-BGLAP	0.0344512	0.21073
AL121835.2	0.0344711	-0.444283
ZNF480	0.0344877	0.179637
STOM	0.0345111	-0.446006
LINC01707	0.0345215	1.08181
C4orf46	0.0345246	0.200477
SLC17A8	0.0345364	-0.843403
MYBPC2	0.0345566	-0.754166
ANGEL2	0.0345682	0.168863
PARP10	0.0346043	0.297277
PRIM1	0.0346285	0.199789
JUNB	0.0346559	-0.211671
AP000525.1	0.0346715	3.5213
FGF14-AS2	0.034672	0.233139
FBXW7	0.0346832	0.20208
GLB1	0.0347372	-0.141518
AC068580.4	0.0347384	-0.235429
TNFRSF9	0.0347395	-0.784947
STN1	0.0347464	-0.174983
PPP1R16B	0.0347588	-0.387176
DUSP5P1	0.0347691	-0.50542
IMP4	0.0347835	-0.121522
DDC	0.0347862	0.673619
AC068831.8	0.0347912	0.429616
ASPA	0.0348211	1.15876
ENTPD3	0.034902	-0.631909
SHPRH	0.0349217	0.156664
PACRGL	0.0349321	0.183075
POTEH	0.0349568	3.22261
TRAF1	0.034963	0.329372
LINC00640	0.0349744	-1.26282
AC012676.5	0.0349846	0.278559
AC135893.1	0.0350485	1.50018
GRM1	0.0350581	-0.691497
DDX28	0.0350908	-0.179444
ACVR2B	0.035097	0.151041
FAM136A	0.0351324	0.111689
TMUB1	0.0351618	-0.141138
RPL23AP47	0.035177	2.61585
DYNLRB1	0.0352081	-0.1469
SEPTIN3	0.0352493	-0.210303
MAPK8IP1	0.0352946	-0.182881
AC105219.1	0.0353237	0.301123
PPP2R1B	0.0353411	0.16446
FOXK1	0.0354116	0.160818
AC105389.3	0.035451	0.870225
CCNO	0.035464	-1.05832
ARMC6	0.0354801	-0.168105
VGF	0.0355074	-0.366511
ARL8A	0.0355142	-0.153674
MAN1A2	0.0355471	0.15726
TPBGL	0.0355759	-0.474705
PLCXD2	0.0355876	-0.192591
GOLGA2P5	0.0356183	0.35818
TRPC5	0.0356511	-0.520635
REXO1	0.035686	-0.130453
ZC3H12C	0.0357278	0.220731
CCDC68	0.0357458	-0.80467
CALHM4	0.0357855	-1.03372
AL591926.3	0.0358196	-0.590124
ELSPBP1	0.0358248	-1.34231
AC234917.3	0.0359051	0.147793
LAMP1	0.0359193	-0.156747
MYLK	0.0359304	-0.507961
TBC1D10B	0.0360057	-0.120639
PARD6B	0.0360077	0.199274
GNPTAB	0.0360732	-0.15443
CACNG4	0.036092	-0.225133
AL391839.3	0.0361166	0.85325
ZKSCAN7	0.0361175	0.128645
CEP83	0.0361488	0.280144
TANGO2	0.0362104	-0.19142
ABHD8	0.0362217	-0.148485
ZNF622	0.0362321	-0.12354
ACP1	0.0362415	0.0954742
LAPTM4B	0.0362747	-0.329991
PCYT1B	0.0362748	-0.369456
THBS4	0.0362884	0.297899
MTCO2P2	0.0363155	-1.27924
CBX3	0.0363337	0.126007
ZNF620	0.0363348	0.127481
TULP1	0.0363661	1.02658
RAB27B	0.0363898	-0.477631
PHF24	0.0364466	-0.524097
AP001267.4	0.0364493	0.719413
LINGO1-AS1	0.0364528	0.560522
CALCOCO2	0.0364587	0.256821
BX679664.2	0.0365261	-0.907586
APPBP2	0.0365303	0.123013
MGAT5B	0.0365485	-0.173217
HP1BP3	0.0365894	0.149989
TPTEP1	0.036609	1.2205
AC121247.2	0.0366132	0.902215
FNTB	0.0366755	-0.126669
KRT17	0.0366811	-1.31148
TTC7B	0.0367333	-0.143715
HS6ST1	0.0367472	-0.227463
AL645568.2	0.0368242	-0.486582
ZNF44	0.036828	0.178126
SYT3	0.0368991	-0.280937
AC005225.3	0.0369105	0.642961
GPATCH2	0.0369213	0.143841
AC012313.6	0.0369932	0.224331
RCBTB1	0.0370108	0.156958
AL133399.1	0.0370835	-1.1935
CFP	0.0371082	0.452594
CDO1	0.0371192	0.148052
CCL3L3	0.0371219	2.08558
AL512353.1	0.0371276	0.894675
AFTPH	0.0371459	0.133978
AL358472.6	0.0371742	-0.286038
EFS	0.0372121	0.726184
MPL	0.0372485	-1.18975
HSD17B2	0.0372695	-1.1952
DNA2	0.0373043	0.240315
ZNF532	0.0373795	0.103336
DHX40P1	0.0374051	0.881173
AC110285.2	0.037415	0.370553
ZNF584	0.0374377	-0.14573
HSPA8P5	0.0374421	-0.980168
AP001528.2	0.0374425	0.452392
AC145207.3	0.03747	-0.58869
SPOP	0.0374714	0.0931629
[truncated: 58,677 more rows]

## Sheet: Fig 3E
gene_name	pvalue	log2FoldChange
AC006064.5		-23.4923
AC063952.1	1.72776e-09	2.42859
POU5F1	5.13407e-09	-3.25088
ADGRG7	1.56343e-08	4.10956
MTND1P23	1.77717e-06	2.73691
MEIOB	5.6288e-06	-1.29361
MTCO1P12	1.03327e-05	-1.28113
INHA	2.28394e-05	-0.30278
OPCML-IT1	2.92746e-05	-0.635939
PCDHB8	3.77181e-05	-0.500281
CROCC2	4.70672e-05	-2.42136
AL450405.1	6.60254e-05	1.12381
AC136616.1	7.33699e-05	2.92567
HNRNPKP4	0.000106874	-0.45012
PCDH12	0.000143479	1.06665
HS6ST3	0.000146545	-0.592695
AC097636.2	0.00014912	0.766003
AC018545.1	0.000168904	1.06672
RNASEL	0.000169798	0.634597
KCNC2	0.000202397	-0.91837
AL008628.1	0.000222585	-0.570542
PCDHA6	0.00026275	-0.511639
OPCML	0.000272096	-0.52105
LINC02714	0.000305828	-1.44401
AACSP1	0.000340841	-1.11835
PASK	0.000365462	-0.125202
SCAT1	0.000382103	1.15535
ACP5	0.000460353	0.686271
YY1	0.000481025	0.105255
MEMO1	0.000493699	0.0851611
AGAP7P	0.000504494	-0.987985
UBL4B	0.000521307	0.949644
SLC25A14	0.000525059	0.118706
MOSPD1	0.000579784	0.162497
RASSF6	0.000585897	1.33347
FXYD3	0.000587033	1.80975
OPCML-IT2	0.000611447	-0.71507
PENK	0.000620971	0.894061
AC083899.1	0.000652718	0.261632
TKFC	0.000673549	-0.127256
MT-TV	0.00069347	1.21968
SOX17	0.000695012	-1.63159
TXNL1	0.000715596	0.108789
MSTN	0.000722834	0.566905
AC005609.5	0.000747463	-0.318104
PLD6	0.00075022	0.278579
CACNG5	0.000767779	-0.590163
USP46	0.000801647	0.153094
ALK	0.000823264	-0.386148
AC007405.3	0.000850913	-0.425611
PTPN20	0.00086425	0.862011
HHEX	0.000865347	-1.19362
APOA1	0.000887845	0.460406
MPZ	0.000907809	0.519526
Z99774.1	0.000960644	0.367362
FOXN4	0.000969815	-0.850476
GSTM5	0.000977346	0.969254
AP000843.1	0.00100687	-0.768682
AC005277.2	0.00103814	1.15717
UPF3AP1	0.00106943	-0.846593
FOXF1	0.00108442	1.35441
RNF39	0.00113622	1.25309
TOP3A	0.00119625	-0.104665
AP003972.1	0.00120247	-0.488518
HECW1	0.0012056	-0.220569
FZD5	0.00125381	-0.659892
GRIN2B	0.00133471	-0.263121
AC011944.1	0.0014543	0.9599
PDE8B	0.00147016	-0.407894
THORLNC	0.00147822	0.869958
SNORD3B-1	0.00147938	-1.07114
AC018557.1	0.0014888	0.789844
MSLN	0.00151483	-0.549197
ISCU	0.00151511	0.0876562
CDH19	0.00154722	1.22742
PCDHB18P	0.00155599	-0.279804
AC007191.1	0.00159634	0.168289
AC007952.5	0.00161655	0.848
RBM22	0.00163001	0.0987283
GMIP	0.00163607	-0.119101
MTUS2	0.00168544	-0.288143
AC116407.2	0.00172129	0.445834
MTRNR2L8	0.00173844	1.24727
RN7SL164P	0.00177257	-0.747659
AC131180.1	0.00179224	3.81216
CSNK2A2	0.00179978	0.104469
CUL4B	0.00186789	0.252104
MT1X	0.00190298	-0.468173
EXD2	0.00190432	0.0910441
MT3	0.00192907	-0.665132
SNORA75	0.00200251	1.05032
CCS	0.00201274	-0.118956
DIO3OS	0.00210064	-0.933522
WNT10B	0.00210616	-0.307399
PEX13	0.00210862	0.108908
PCNP	0.00211481	0.122093
MIOX	0.00212934	0.544153
CDC14B	0.00214621	0.158054
MSX2	0.00215247	-0.75863
SEMA3G	0.00218504	0.608012
ADGRD1	0.00219105	-0.425068
PUM2	0.00220859	0.0760772
AL844892.2	0.00225055	-0.406589
AC010319.3	0.00225568	0.613344
GCGR	0.00225872	0.821941
C1GALT1C1	0.00228706	0.175469
CDK20	0.00233209	0.143337
HHATL	0.00233742	0.881825
MTND6P25	0.00235339	-0.910371
USP54	0.00235911	0.117047
DPP8	0.00238355	0.0692743
MYCBPAP	0.00238408	-0.459565
BAG4	0.00238762	0.120751
TOR1AIP1	0.00239357	0.142755
NSA2	0.00243112	0.171205
CALCA	0.00248808	0.850232
NDUFB5	0.00248984	0.106184
MIR663AHG	0.00250811	0.77615
NBEA	0.0025092	-0.226624
FGF8	0.00254036	-0.636402
RFPL4B	0.00254972	-1.22718
AP003784.1	0.00255684	-0.471257
ALKBH3	0.00256653	0.15052
MTHFD2L	0.00256776	0.0828483
SRFBP1	0.00257723	0.0885353
LINC02249	0.00257726	-0.509679
AC012640.6	0.00257764	0.5945
AC015712.2	0.00258839	-0.65436
PJA1	0.00260709	0.155306
AC025171.1	0.00261304	-0.35188
LYRM4	0.00264987	0.172616
SHLD2	0.00266552	0.0850368
PON1	0.0026705	-1.21654
DACH2	0.0027133	-0.444598
POTEKP	0.00273942	-1.23244
LEFTY1	0.00275736	-0.378291
SLC6A5	0.00277626	-0.546279
TBX5	0.00278052	-3.50644
CCDC187	0.00280072	0.428259
ESX1	0.00280834	-3.13201
ANKRD13C	0.00281969	0.091527
SNORD118	0.00282537	0.903327
AC008687.2	0.00283283	0.936222
ADARB2	0.0028733	-0.330633
LAMP5	0.00290595	-0.391665
MSL1	0.00291935	0.0887058
DIO3	0.00296605	-0.721859
MARCHF1	0.00297959	-0.473918
HTR1E	0.00298582	-0.938807
BCKDK	0.00299291	-0.109056
AC127070.2	0.00300259	0.253064
AC006148.1	0.0030574	-0.533081
OPRK1	0.00305821	0.469309
STAT6	0.0030717	0.390916
LINC01422	0.00312234	0.308623
FRMD1	0.00319755	0.691773
LIMD2	0.00324009	-0.151316
LINC01881	0.00325226	0.209562
CACNA1D	0.00326222	-0.317645
ACTR3C	0.00328803	1.49243
AC092338.3	0.00329325	-0.497233
NEU1	0.00329925	0.121073
HNRNPA3P14	0.00331268	-0.647633
HES3	0.00334762	-0.788841
AL391560.2	0.00335309	-0.425608
UBE2J2	0.00335486	-0.0735037
CARM1P1	0.00335988	1.0969
TRPC7	0.00340456	-0.602424
UGCG	0.00341551	0.115672
RWDD1	0.00342335	0.100021
OGFOD3	0.00343686	-0.139322
IRX6	0.00354608	-0.659615
MGAT4C	0.00356299	-0.743665
DYSF	0.00360726	-0.272759
AC139795.2	0.00367451	0.175188
ANK2	0.00367578	-0.138314
SLC25A10	0.00371353	-0.234199
FHOD3	0.00371836	-0.118554
PCDH17	0.0037858	-0.359006
NUP50	0.00381262	0.0932634
PAQR4	0.00384289	-0.120064
VRTN	0.0038727	-1.19641
AL355312.6	0.00389811	-0.399104
RHOT1	0.00390854	0.106152
HOXA6	0.00391944	-0.434578
TBCEL	0.00392914	0.126831
CHP1	0.00392931	0.107607
AC074286.1	0.00393739	-0.577658
AL078621.1	0.00395586	-0.652499
LRRC6	0.0040717	0.232649
VIP	0.00407541	1.28205
MSR1	0.00413675	1.10723
PCDHB13	0.00415696	-0.203864
VAV1	0.00415884	1.11618
AC104411.2	0.00418671	-0.777073
AC091057.1	0.00426174	-0.605008
ADCY10	0.00430476	0.537179
AC006329.1	0.00434179	-1.0574
TMEM87B	0.00442881	0.337194
MORF4L2	0.00443867	0.113717
ZNF442	0.00451851	0.137502
DCAF12	0.00455478	0.0842153
GKAP1	0.004555	0.144585
ORMDL1	0.00460647	0.074147
RPL5P1	0.00468232	-0.659858
SNRNP27	0.00471091	0.0833472
AL683807.1	0.00475672	0.423059
CNTNAP4	0.00477587	-0.642957
FGF19	0.004839	-0.852698
AL731533.2	0.00490505	-0.299688
HNRNPKP2	0.00491333	-0.579368
PRAP1	0.00492168	1.31792
NUP58	0.00495201	0.100167
C19orf57	0.00495409	-0.155334
AL049834.1	0.00498338	0.115047
AMER1	0.00499482	-0.121146
AC109466.1	0.00502014	-0.469596
PARG	0.00502219	0.0669407
TRPM3	0.00514592	-0.359636
RPL36AP15	0.00515314	-0.536011
NOD2	0.00520828	0.51474
CIITA	0.00521264	0.541763
HNF4G	0.00521668	-0.491467
AC004943.2	0.00524641	-0.138624
SLC6A10P	0.00531814	3.01274
NALCN-AS1	0.00532787	-0.648243
CAHM	0.00534506	0.174977
SLC24A2	0.005386	-0.479619
INSC	0.00539955	0.592777
BMI1	0.00540372	0.110006
YPEL5	0.00545156	0.121484
ADAMTS18	0.00545622	-0.696718
AC068831.5	0.00545908	0.847954
BHLHE23	0.00546124	0.737522
NOMO3	0.0055017	0.159369
LONP2	0.00552541	0.0638852
AC008708.1	0.00552653	-0.543165
OPRD1	0.00554158	0.406586
PCDHB7	0.00555941	-0.302029
RHOQ	0.00556414	0.127839
ADAM19	0.00557311	-0.166082
CLDN10	0.0055918	-0.992464
MORC3	0.00561407	0.0742681
DINOL	0.00561663	0.370855
SIGIRR	0.00562375	-0.202303
RN7SL608P	0.00562387	0.378664
RAB33B	0.00562506	0.144123
FAR2P2	0.0056275	0.475213
C19orf71	0.00564237	-0.259655
AL162231.2	0.00565941	0.240896
AC007846.1	0.0056675	-0.678667
AL445471.2	0.00567661	1.05232
SCARNA3	0.00568329	0.666216
RPL9P5	0.0057402	0.758437
AL445253.1	0.00574874	-0.472425
AL157388.1	0.00575183	0.803955
B4GALT7	0.00575841	-0.136044
FAM204A	0.00579332	0.085966
AC233976.1	0.00582061	0.739762
GTPBP8	0.00587543	0.0829722
COPZ1	0.00590194	0.110722
AL138799.1	0.00590292	-0.463511
CCPG1	0.00590988	0.114208
AC137932.1	0.00591738	-0.354594
DHH	0.00593606	0.309118
LBP	0.00598317	-0.874127
SMNDC1	0.00602588	0.139075
AC126177.3	0.0060412	-0.588204
AP001033.5	0.00604424	0.256941
RET	0.00606765	0.297216
AC026725.1	0.00610957	-0.917481
ZNF331	0.00612054	0.136772
CIT	0.0062149	-0.322578
GRM5	0.00623213	-0.496337
UCHL1-AS1	0.00623961	0.350697
KCNS3	0.00624045	0.347994
PPP2R2A	0.00630229	0.14561
LMO3	0.00630353	0.428781
IDH2	0.00630686	-0.126147
FAM72B	0.00634126	-0.515305
CDC23	0.00634875	0.0806305
PACS2	0.00641973	-0.0995555
MYRIP	0.00644841	-0.247887
AL606760.1	0.00645363	0.228338
AC016821.1	0.0064595	0.364481
ZNF462	0.00647624	-0.127504
SESN1	0.00649133	0.143652
LINC00475	0.00649838	0.516189
RN7SL516P	0.00653131	-0.896592
ZNF497	0.00656124	-0.187727
MTG2	0.00656979	-0.0888756
PI16	0.00657224	1.02428
AC068418.2	0.00659264	0.733077
RABGGTB	0.00659585	0.120782
AL512380.1	0.00662565	-0.450281
FAM86DP	0.00662691	-0.176077
C1QL4	0.00664655	-0.337259
CCNYL2	0.00666896	-1.41525
SPSB4	0.00668663	-0.131671
MTCO2P11	0.00668943	0.854997
B4GALT4	0.00670773	0.0939448
VSTM4	0.00679587	0.253637
AP001172.1	0.00679881	-0.793301
TCEAL9	0.00682627	0.152374
LGALS4	0.00693402	-0.338127
AP003306.2	0.00693476	0.854342
AC122129.1	0.00695077	-0.589112
AC004946.1	0.00695466	1.46771
TMEM229A	0.00698112	-0.463777
MTHFS	0.00702868	0.217823
KCNT1	0.00706864	0.358785
BFAR	0.00707457	0.0959853
UBE2R2	0.00707975	0.0849693
BID	0.00708701	-0.150267
PIRT	0.00710785	-0.759409
LGI4	0.00714465	0.315575
AP003119.2	0.00718798	0.380232
SLC33A1	0.00719218	0.0676602
ENSA	0.00722918	0.0796632
SKOR1	0.00723064	-0.500343
MELTF-AS1	0.00724975	-0.162002
AC120042.1	0.00728517	-1.06752
AL008707.1	0.0073323	-0.428888
AC015871.3	0.00737149	0.117247
HERC4	0.00739133	0.113351
AC023593.1	0.00749784	-0.260019
TMEM183A	0.00752859	0.100591
AC004080.4	0.0075348	-0.668397
PPP1CC	0.00755157	0.151171
CUL3	0.00756187	0.0757534
HNRNPA1P5	0.0076051	-0.394911
ATXN8OS	0.00760829	-0.407144
STIMATE-MUSTN1	0.0076183	-0.227138
ETV3	0.00762131	0.108309
PTPRB	0.00763376	-0.587318
M6PR	0.00765585	0.0952471
AP005717.1	0.00765594	0.416477
AC005393.1	0.00766174	0.24722
APLF	0.00769874	0.217937
NFKBIE	0.00772425	0.113656
NEPRO	0.00776977	0.108107
AC145285.3	0.00777165	0.333538
ARMC10	0.00779872	0.114278
HPRT1	0.00779944	0.136943
ADCY10P1	0.00787187	0.407038
CSNK2A3	0.00787815	-0.254269
AC078881.1	0.00793104	-0.801195
CTBP1-DT	0.00794143	-0.143797
KLK6	0.0079519	0.778705
EIF4A2	0.00796753	0.114031
TFE3	0.00797317	0.124408
SPATS1	0.00800483	0.652511
AC011495.3	0.00802168	0.492925
FAM161A	0.00803649	0.0809585
BUD31	0.00804658	0.095702
AL158151.1	0.00805247	0.382279
MRPL42	0.00805302	0.122261
LINC01322	0.00805455	-0.468637
ZBTB33	0.00806489	0.129234
AC009312.1	0.00807461	-0.444745
RBM44	0.00807784	0.204086
CCDC117	0.00809555	0.127208
PLBD1-AS1	0.00812504	0.715657
PCDH8	0.00813725	-0.262805
C18orf21	0.00813931	0.0870056
MANBA	0.0081437	0.106806
AC010883.1	0.00815862	-0.957741
DUSP5P1	0.00819624	-0.380074
AC135586.2	0.0082104	1.33221
OLIG2	0.00822916	-0.574669
LRP1B	0.00824884	-0.279363
KLHL1	0.00826341	-0.451118
LINC02019	0.00827393	0.332531
BCL11B	0.00828697	-0.508491
ABHD4	0.00831047	0.208343
DLG5	0.00831414	-0.0797506
AC004047.1	0.00838444	-1.27561
AC093827.5	0.00838875	0.419677
FBXO33	0.00842176	0.111878
RN7SL505P	0.0084297	-0.581096
AC077690.1	0.00846816	-0.473735
AC008403.2	0.00858018	0.477074
AC009065.10	0.00860578	0.815604
SYT11	0.00862207	0.166963
PSMC1P13	0.00862995	-0.800087
PCNX3	0.00864088	-0.102609
TBR1	0.00866563	-0.807271
PTPRD	0.00867509	-0.178422
AC005343.4	0.00867745	-0.547424
KCNQ3	0.00873662	-0.299181
ZNF215	0.00874966	-0.204313
COPS2	0.00877322	0.116352
RN7SL558P	0.00877391	0.638829
AC011483.1	0.00879383	1.04116
RBMXL2	0.00881064	-0.550997
AC012349.1	0.00882906	0.629906
ACLY	0.00886165	-0.121379
ASB5	0.00892026	-1.4486
KCNG3	0.00892294	-0.392021
AP001636.1	0.0089558	-0.7565
RGR	0.00896323	-0.767452
HERC2	0.00897839	-0.111105
CXXC4	0.00900178	0.115498
BTBD8	0.00906942	0.171211
AMD1	0.00907448	0.0746832
G6PD	0.00909401	-0.0839591
PRR5	0.00912185	-0.150685
TMEM155	0.00915883	-0.841848
LINC01873	0.00916252	-0.773062
AC022150.1	0.00916711	0.655949
AL353743.1	0.0091751	0.121008
AL161665.1	0.00917811	0.865389
CHRND	0.00923425	-0.424034
AC078886.1	0.0092497	-0.374696
LINC01694	0.00925592	-0.436292
TAFA4	0.00931487	-0.771622
OXA1L	0.00931856	0.10483
LINC01798	0.0093239	-0.243763
AC008397.2	0.00932691	0.344902
MCF2L	0.00934095	-0.118323
C3orf20	0.00937883	0.455759
CCDC27	0.0094633	0.736554
CARD9	0.00947191	0.255552
AP006287.2	0.00948244	0.943601
ZNF354B	0.00950815	0.0876995
ZSCAN5A	0.00955487	-0.13831
GPR149	0.00957514	-0.577181
HAUS3	0.0095844	0.0704005
DDX3Y	0.00959877	0.617574
GRIP1	0.00962662	-0.174305
RASGRF1	0.00963411	0.263945
THAP1	0.00964929	0.121737
NEAT1	0.00965187	0.26676
GAL	0.00966976	0.357095
YAF2	0.00967181	0.100194
HOXA-AS3	0.00969474	-0.555928
FAM230A	0.00969507	-1.19617
KIF27	0.00973586	0.156853
H3C6	0.00979231	-0.513652
MMEL1-AS1	0.00980464	0.557839
MATR3	0.00980964	0.222973
AL022341.2	0.0098125	-0.270594
OBSL1	0.00981604	-0.097353
SOX30	0.0098671	0.593996
METTL21AP1	0.00987679	0.319968
NPY5R	0.00990671	-0.687655
RSPO2	0.00991919	-0.639404
BX255923.2	0.00993217	-0.462401
XPO1	0.00993873	0.0867331
PTP4A1P3	0.0100041	-0.692151
TCEAL7	0.0100106	0.208352
AC022007.1	0.0100229	-0.151527
AL590822.2	0.0100692	0.914431
AC244669.2	0.0100821	-0.326209
ASMT	0.0101098	0.564808
AC091691.3	0.0101407	0.917776
AL049697.1	0.0101665	0.333809
HAO2	0.0102519	1.01067
NPY1R	0.0102703	-0.529924
AC092614.1	0.0103386	-0.156909
POLE3	0.0103488	0.114222
PURB	0.0103608	0.133491
ALOX5	0.0103884	-0.465716
SLC51A	0.01039	-0.928367
IGFL2	0.0103974	0.785689
VSX1	0.0104017	-0.590794
AL132639.3	0.0104067	-0.702969
LCN9	0.0104423	0.997101
IGSF3	0.0104663	-0.132825
HSPA6	0.010471	0.577852
SRP68	0.0105323	0.0675769
AC012414.4	0.0105757	0.361023
FAM157C	0.0105857	-0.285183
ESCO1	0.0105864	0.0856357
AC027559.1	0.0106081	-0.433275
LRRC29	0.0106301	-0.164554
RRAD	0.0106318	0.322901
ZNF281	0.0106325	0.092542
FAT2	0.0106797	0.906794
AC104695.3	0.0106976	1.13624
AL139423.1	0.0107082	0.418915
AC025171.2	0.0107083	-0.735744
SLC2A6	0.010737	-0.167642
SNHG12	0.0107916	0.148787
MYO3B	0.0107941	-0.756353
TUBB8B	0.010798	0.8153
GNAT1	0.0108754	0.732307
RBM48	0.0108754	0.100376
OLA1	0.0108852	0.109726
CABP7	0.0109067	-0.510295
AL356495.1	0.0109134	0.391015
CA4	0.0109435	-0.921953
AC004264.1	0.0109547	0.402635
WDR26	0.0109561	0.0684864
LEFTY2	0.0109724	-1.10438
CYB561D2	0.0109875	-0.10787
SUPT3H	0.0109903	0.110044
GRM1	0.0110066	-0.549124
ZNF124	0.0110175	0.194851
AC073636.1	0.0110584	-0.526523
C16orf74	0.0110912	0.486043
GPR37	0.0111095	-0.376234
MALL	0.0111343	0.709671
SBSN	0.0111649	0.363973
CLEC4D	0.0111654	0.581235
MYL12BP1	0.0111665	0.318407
PCGF3	0.0111965	-0.0792311
LINC02720	0.0112234	-0.638078
HNF1A-AS1	0.0112656	-0.985045
PPT2	0.0113319	0.123641
SLC22A3	0.0113468	-0.576252
HERPUD2	0.0113742	0.0729455
AMMECR1LP1	0.0113833	-0.500017
AP004606.1	0.0113871	-0.865153
COX10	0.0114286	0.0814543
SNORA62	0.0114488	0.900425
ZNF136	0.011449	0.121587
TAX1BP1	0.0114648	0.0761287
ACP2	0.0115805	-0.143496
CERCAM	0.0115871	-0.143104
HTR3A	0.0116092	0.711503
AL139106.1	0.0116316	0.418045
NAIPP1	0.0116373	-0.816892
SOHLH1	0.0116564	0.544355
CLK1	0.0116838	0.176056
AP5M1	0.0116974	0.074744
TMEM59	0.0117065	0.107941
LINC01637	0.0118155	0.634077
FRMPD2B	0.0118709	0.926312
NOP14-AS1	0.0118949	-0.132723
DNAJC1	0.0119057	0.142311
CIAO2A	0.0119564	0.130934
NPTX1	0.0120002	0.292064
CRTAC1	0.0120062	-0.194286
SH3PXD2B	0.0120406	-0.128513
AC079363.1	0.0120435	-0.324018
ZNF674-AS1	0.0120515	0.109652
AC012531.1	0.0120785	-1.4803
LUNAR1	0.0120855	0.72359
SNORD88C	0.0120873	0.888188
VGLL2	0.0120958	-1.18454
AC079140.6	0.0121354	0.324199
AC099329.2	0.0121363	0.472328
AL365181.3	0.0122486	0.361143
AC011446.2	0.0122729	0.557746
TRIM48	0.0122777	-1.16918
ATP6V0A4	0.01236	0.405391
TMEM131L	0.0123934	-0.132351
RPS2P55	0.0123983	-0.689982
AC063947.2	0.0124007	-0.533145
H4C6	0.0124193	-0.859306
AC007952.4	0.0124254	0.350692
RAMP1	0.0124848	0.399203
RNF8	0.0125384	0.0663086
KLHDC8A	0.0125772	-0.201855
G6PC3	0.0125921	-0.100319
NPSR1-AS1	0.0126594	-1.23873
KRT17	0.0126717	-1.03808
ROBO1	0.0126984	-0.269029
SNORD83A	0.012733	0.877682
DNAJB9	0.0127397	0.145609
ARHGAP5	0.0127417	0.106166
PAX7	0.0127494	0.723197
ZNF614	0.0127564	0.0880981
TUBB4B	0.012794	-0.153775
EDEM3	0.0128387	0.0788881
C17orf80	0.0128568	0.0600319
PSPN	0.0128633	0.132467
AC092803.4	0.0128681	0.40942
CLDN1	0.0128756	-0.41567
CTDNEP1	0.0128859	0.0996475
RAB3GAP2	0.0128949	0.060672
ZNF44	0.0128973	0.0986129
ALPK3	0.0129007	0.391627
PCDH11Y	0.0129138	-0.384511
CACNA2D4	0.0129177	-0.426225
AC109347.1	0.0129651	0.245129
AC122719.1	0.0129794	-0.714331
AL359918.2	0.013008	-0.610378
WDR78	0.0130127	0.144738
THAP2	0.0130789	0.123658
SNORD46	0.0130957	0.618299
LINC01193	0.0131017	0.600406
RHEB	0.0131148	0.0840934
VEZF1P1	0.0131165	-0.868009
FAM104B	0.0131236	0.0852209
FLRT1	0.0131724	0.252324
XKRX	0.0131824	-0.425957
WHSC1L2P	0.0131872	0.340197
APELA	0.0132702	-0.941745
UBXN2A	0.0133037	0.0869149
MMUT	0.0133224	0.0977875
ATXN7	0.0133516	-0.10417
CDC37L1	0.0133926	0.108356
AC108693.1	0.0133973	0.310483
SCARB2	0.0133996	0.094861
GNRH1	0.0134284	-0.366531
AC108517.2	0.0134674	-0.937269
FAM182A	0.0135065	0.296431
KIAA0895	0.0135143	0.111035
ALG9-IT1	0.0135176	0.543219
MBIP	0.0135221	0.0797651
AC026367.3	0.0135231	0.364866
CUL2	0.0135582	0.0737664
NEK2	0.013566	-0.701237
LZTFL1	0.0136037	0.12928
PMEL	0.0136665	0.335586
ZNF530	0.0137386	-0.129101
PPTC7	0.0137924	0.0651545
UBE2W	0.0138104	0.102586
ZBTB45	0.0138108	-0.0919943
PYCR3	0.013832	-0.175288
RN7SL434P	0.013838	0.608521
SNORD55	0.0138785	0.768002
CHRNA5	0.0138794	0.284855
MPPED1	0.013887	-0.459861
ZNF830	0.0138882	0.0728934
MRPL50	0.0139258	0.143734
AP002812.2	0.013958	-0.390894
PLCB1	0.0139581	-0.219487
CREBL2	0.013965	0.116906
AC011374.2	0.0139712	0.469148
ZNF423	0.0139811	-0.132258
AL358472.3	0.0139995	-0.271431
NAA16	0.0140022	0.100942
NRIP2	0.014005	0.973787
DNAJC5G	0.0140064	0.730619
RBM8B	0.0140482	-0.485639
AC007546.3	0.0140646	0.84831
AC005537.2	0.0140824	-0.483389
AC004925.1	0.0140967	-0.511042
MTND6P4	0.0141247	0.978695
DIP2C	0.0141346	-0.069525
SHPK	0.0141445	-0.0993432
DLG2	0.0141493	-0.173515
APPL1	0.0141893	0.0597579
KLF3-AS1	0.0142236	-0.208498
APOC2	0.0142272	-1.12036
RPA2P3	0.0142425	-0.489808
CHRNA6	0.0143189	-0.610836
SNORD95	0.0143335	0.77886
LOXL3	0.0144065	-0.105997
FAM122A	0.0144169	0.0738957
SLC14A1	0.0144402	-1.23613
CAPN10-DT	0.0145075	0.195637
SEPTIN14P19	0.0145313	0.539577
ERP44	0.0145672	0.0751424
MARC1	0.0145712	-0.139385
IKZF5	0.014572	0.131493
SLC35C2	0.0145791	-0.073791
FXYD1	0.0146002	0.492163
AL008638.3	0.0146174	0.554771
AL607077.1	0.0146486	-0.928164
STK24-AS1	0.0147	0.179229
CD7	0.0147554	0.546783
ASPDH	0.0148291	-0.57942
DNAJB14	0.0148439	0.0765373
SNORD89	0.0148495	0.43634
LINC00910	0.0148689	0.536769
AC009137.2	0.0148913	0.556497
AC008875.3	0.0148991	-0.584948
NPHP3-ACAD11	0.0150037	0.15906
LINC01844	0.015046	0.224015
AC004471.2	0.015094	0.473213
AC002540.1	0.0150958	-0.589955
ACOX3	0.0151215	-0.125721
HOXC5	0.015129	0.247486
TRAPPC8	0.0151712	0.0552578
RPL7P29	0.0151776	-0.906286
AKAP10	0.0151991	0.0703218
PITPNB	0.0152037	0.06699
AL591848.3	0.0152049	0.267682
FAM78B-AS1	0.0152245	1.016
EIF1	0.0152587	0.122138
ZFP91	0.0152619	0.0660732
RANBP9	0.0153133	0.076789
GAD1	0.0153809	-0.386154
TRIM80P	0.0154226	0.819648
CCDC88C	0.0154378	-0.192838
GABRB1	0.0154957	-0.460382
LAMC3	0.0155181	-0.631847
YOD1	0.015527	0.144129
IGFLR1	0.0155342	-0.207516
TTLL9	0.0155628	0.164691
FGF18	0.0155872	0.306354
ZNHIT3	0.015606	0.100902
APOC4-APOC2	0.0156071	0.787177
TONSL	0.015617	-0.118816
SNORA66	0.0156331	0.688815
MIS18A-AS1	0.0156388	-0.329423
UQCRHL	0.0156394	0.163743
NUP210	0.0156448	-0.105016
AL391497.1	0.0156454	-0.29565
POLR1D	0.0156934	0.153536
ZNF564	0.0157063	0.124141
MIR4453HG	0.0157549	0.100122
MARCHF7	0.015768	0.0868389
IP6K2	0.0158052	0.109449
CCDC122	0.0158316	-0.281528
DST	0.015907	-0.141216
GVINP1	0.0159372	-0.233412
EFCAB7	0.0159664	0.114995
LINC00205	0.0159814	-0.144528
SCNN1D	0.0159883	-0.150868
SNORA10	0.015992	0.461359
SNHG16	0.0160094	0.119298
AQP4-AS1	0.0160225	-0.464468
HEYL	0.0160789	0.359331
AC133041.1	0.0161414	-0.61654
NR5A1	0.0161503	0.354926
SNORD33	0.0161635	0.612239
DENND4A	0.0162008	0.10027
ADAM23	0.0162118	-0.141724
MSANTD3-TMEFF1	0.016297	0.162273
AC008507.1	0.0163033	-0.201716
AL121936.2	0.016316	0.743418
CES1P2	0.0163366	1.27437
CCNK	0.0163376	0.131021
AC106886.3	0.0163431	0.362864
ARID3A	0.0163561	0.190363
TUSC8	0.016365	-0.47047
SIRT1	0.0163818	0.0771452
DEFA6	0.016409	-1.08959
TNFRSF10B	0.0164202	0.128054
RPA2	0.0164664	-0.122058
INTS4P1	0.0164852	-0.307183
TOPAZ1	0.0164921	0.867922
PLEKHA7	0.0165321	-0.189748
ABCE1	0.0165743	0.0857514
NBEAP1	0.0165928	0.345678
AKIRIN1	0.0165955	0.0695243
SUPT4H1	0.0166129	0.0882733
AC012615.2	0.0166212	0.778863
AC073352.2	0.0166317	-0.792388
DNASE1L1	0.0166441	-0.105103
LINC00354	0.0166661	-0.37586
HS3ST1	0.0166889	-0.34309
BUB1	0.0167017	-0.600293
MRPS35	0.0167197	0.0840615
AP1S2	0.0167217	0.13074
AC124016.2	0.0167225	0.15984
AC115837.1	0.0167264	0.343959
MTO1	0.0167342	0.0910728
UHMK1	0.0167356	0.0990579
SPCS2P3	0.0167756	-0.581726
ARMC5	0.0167818	-0.0979504
LARP4	0.0167937	0.079652
AGAP11	0.0168616	0.534189
WDR91	0.0168619	-0.0960507
BIN3	0.0168695	-0.0824378
ANO4	0.0168747	-0.429897
RIMBP3	0.0168818	-0.150485
AFAP1	0.0169002	-0.0788516
METTL17	0.0169448	0.105511
SLC11A2	0.0169522	-0.0913135
AC124944.1	0.0169638	0.97831
GRIN1	0.0169661	-0.199964
USP14	0.0169845	0.0697056
EIF4E	0.0170457	0.0752102
RN7SL428P	0.0170479	-0.800465
SBF2	0.0170622	0.117227
RNF6	0.017068	0.0785984
KPNA4	0.0170754	0.0795527
PPHLN1	0.017102	0.0647152
BBC3	0.0171163	0.186298
TCTE3	0.0171243	0.191332
CREBRF	0.0171318	0.190622
ZFYVE1	0.01714	0.0610996
GALE	0.0171597	-0.130204
EXOSC1	0.0171763	0.0756937
ZNF582-AS1	0.017202	0.202393
AK6	0.0172036	0.0948847
KRTAP5-9	0.0172355	-0.708977
AL161785.1	0.0172504	0.580629
DCUN1D5	0.0172545	0.071502
AC026585.1	0.0172788	-0.448172
PCDH15	0.0172882	-0.314815
AC074143.1	0.0172953	-0.194034
AC009558.2	0.017326	-0.341074
AC074008.1	0.0173494	-0.250078
AC138894.1	0.0173582	0.342969
HCFC2	0.0173724	0.0870077
RPS27P16	0.0173846	-0.623997
SCML1	0.0174293	0.191511
EIF4B	0.0174966	0.123214
ZMAT4	0.0175025	-0.294516
NCAPD3	0.0175129	-0.0902442
ZBED1	0.0175144	-0.16388
AC010378.2	0.0175425	-0.802117
SIM1	0.0175444	-0.436331
LINC00682	0.0175889	0.426004
STX3	0.0175903	0.153861
MMGT1	0.0176874	0.104151
OCRL	0.0177168	0.109774
AC103855.2	0.0177296	-0.804971
DUSP3	0.0177668	0.0973809
AC110285.6	0.0177726	-0.582806
PPP5C	0.0177828	-0.0513214
CFAP97D1	0.0177935	0.273935
UPF3B	0.0178004	0.100047
FOXG1	0.0178651	-1.14857
PPIAP10	0.0178901	-0.428382
FGF13	0.0179379	0.163705
PDCL3P4	0.0179424	0.303001
MARCHF5	0.0179444	0.142148
CT70	0.0179502	0.417396
PICART1	0.0179865	0.261302
WWP1	0.017995	0.0717626
NRAD1	0.018022	-0.756519
MTG1	0.0180229	-0.149895
CSDC2	0.0180496	-0.147427
SNORA33	0.0180637	0.674036
PSAPL1	0.0180689	0.858677
DELE1	0.018077	-0.0908165
AL356489.1	0.0180792	0.608788
GSKIP	0.0181011	0.11463
AL353194.1	0.0181097	-0.267255
HIGD1AP16	0.0181155	0.625857
UBE2E2	0.0181219	0.136636
CMPK1	0.0181331	0.0750318
TMEM273	0.0181643	0.54313
AGBL2	0.0181777	0.397866
NR4A1	0.0181822	0.19552
ACTG1P12	0.0181864	-0.362102
ICAM3	0.0181923	-0.258077
FCGBP	0.0182129	-0.297597
PPIG	0.0182296	0.0917651
MOV10L1	0.0182549	0.65693
TM7SF2	0.0183184	-0.124626
LINC00303	0.0183242	0.733502
AC091769.2	0.0183257	-0.761131
PHBP13	0.0183653	-0.305439
RBBP5	0.0183696	0.0720517
OR2I1P	0.0183753	0.908503
PYGM	0.0183794	0.396257
SLCO1A2	0.0184844	-0.533987
TENM2	0.0184866	-0.265124
KLHL24	0.0184956	0.169478
KIRREL3	0.0186185	-0.294382
ZNF56	0.0186357	0.242642
SMIM32	0.0186623	0.264426
MIR3659HG	0.0186702	0.298195
RMND5A	0.0186772	0.0957684
DDX20	0.0186787	0.0729886
OLIG1	0.018687	-0.533655
AC104109.4	0.0187054	0.154987
SHARPIN	0.0187056	-0.0695463
TSPAN14	0.0187397	-0.132057
RRM2B	0.0187892	0.11679
EVX2	0.0187912	-0.735396
CCP110	0.0188164	0.106509
IPO5P1	0.0188673	-0.219322
AC017048.3	0.0188751	0.327227
MOGS	0.0188814	-0.0820781
MIR31HG	0.0189265	-0.994433
MT1F	0.0189333	-0.442273
FENDRR	0.019004	1.20375
PLXNB1	0.0190313	-0.131024
SPRY4-AS1	0.0190647	0.192215
PDCD6IPP1	0.0190907	0.805696
KCNB2	0.0190929	-0.139437
EI24	0.0191092	0.0568638
LRRTM1	0.0191149	-0.295087
AC073136.1	0.0191204	-0.395161
EEF1B2P3	0.0191483	-0.241257
SBDS	0.0191523	0.0813092
H2AC15	0.0191747	-0.157415
AC103740.1	0.0191784	-0.687014
CDKN2AIP	0.0192203	0.0875376
SIM2	0.0192262	-0.999536
AC092969.1	0.019234	-0.371432
EML5	0.0192458	-0.193883
SULT1A1	0.0192661	0.413471
HINT1	0.0193055	0.0724515
GPNMB	0.0193117	0.606492
TMC4	0.0194249	-0.601981
PCDH8P1	0.0194682	-0.458092
CU634019.3	0.0194892	-0.389862
AC091564.5	0.0195028	0.161139
ST6GALNAC5	0.0195034	-0.293311
NUP93	0.0195308	-0.0973755
AL590822.3	0.0195594	-0.188374
LINC01547	0.0195884	-0.191469
RAB12	0.0195971	0.0649504
AC113189.4	0.0196465	0.387592
GAB3	0.0196478	-0.407461
NGEF	0.0197108	-0.314552
ADRA2A	0.0197557	-0.234908
AL928654.1	0.0197941	-0.191337
EGFEM1P	0.0197958	-0.378909
APOD	0.0198126	0.67229
AIDA	0.0198244	0.0975689
HAS2-AS1	0.0198507	-0.60189
KLHL28	0.0198811	0.107177
AC138028.1	0.0198894	-0.370573
MYBPC1	0.0199175	-1.05357
FEM1C	0.0199572	0.0895656
AMPD3	0.01996	-0.277071
ZBTB39	0.0199674	-0.0587978
RBPJP6	0.0200482	1.1141
DCT	0.0200775	0.342438
PTN	0.0201017	-0.228198
CNOT6	0.0201041	0.0770689
PTGES3	0.0201202	0.097312
PCBP2	0.0201281	0.11313
HOMER3-AS1	0.0201318	-0.619289
EEF1E1-BLOC1S5	0.0201691	0.529297
CTIF	0.0201974	-0.125734
B4GALT2	0.0202152	-0.0852837
CSE1L-AS1	0.0202505	0.490943
PFKFB3	0.0202612	-0.139404
NKAPD1	0.0202623	0.0880601
CRBN	0.020294	0.0736116
MYL7	0.0202964	-0.449489
NADK	0.020324	-0.0807347
IGBP1	0.0203366	0.133184
UAP1L1	0.0203405	0.275293
KLHL13	0.0203584	0.186047
DNAI1	0.0203744	0.302474
KCNE5	0.0204143	0.34449
ZMYM6	0.0204272	0.0707763
UBE2V1	0.0204566	0.0637427
AC104561.4	0.0204912	-0.226304
IPMK	0.0205116	0.0994217
AC025048.6	0.0205327	0.577512
AC087641.1	0.0205415	-0.188872
AL049779.1	0.0205677	0.347178
KIAA1217	0.0205902	-0.270658
LGMN	0.0206061	-0.110582
FUOM	0.0206198	-0.2408
KCNS2	0.0206201	-0.294972
PLAAT5	0.020681	-0.349138
ZNF804A	0.0207019	-0.318073
ZNF415	0.0207072	0.1096
SF3B2	0.0207464	0.107663
ZFX	0.0207483	0.0746592
HES6	0.0207583	-0.3273
IPO9	0.0208199	-0.0708601
AC068870.1	0.0208719	-0.437223
GEMIN4	0.020898	-0.0799015
DNAJC17	0.0209083	-0.0855153
SVIP	0.0209145	0.18317
AC025284.1	0.0209184	-0.639042
UFM1	0.0209397	0.138708
LINC00934	0.0209613	0.433255
AC114803.1	0.0209796	-0.834404
AC025253.1	0.0209935	-0.528634
DOCK10	0.021006	-0.452363
MAB21L1	0.0210166	0.689887
AL023806.5	0.0210222	-0.173544
TMLHE	0.0210395	0.0730161
PCSK9	0.0210564	-0.539329
MRPS11	0.021065	-0.0698071
AFTPH	0.0210796	0.0786695
ZNF182	0.0210926	0.13211
ST7-AS1	0.0211419	-0.209516
NAGPA	0.0211454	-0.151911
RNU5A-1	0.0211601	0.671404
HCG24	0.0211788	0.456078
C2orf83	0.0211813	0.923671
STRAP	0.0213025	0.0874065
ATXN7L1	0.0213203	-0.101269
SOD2-OT1	0.0213394	-0.177187
LYG1	0.0213444	0.169123
FAAP100	0.0213565	-0.108589
TIGD3	0.0213578	-0.113011
SNRPGP17	0.021375	-0.622203
AC138028.2	0.0213826	-0.290199
AC024051.4	0.0213949	1.44549
CAMLG	0.0214671	0.140866
AC245884.1	0.0215205	-0.350892
LINC00607	0.0215305	0.981164
LINC01361	0.0215323	-0.909071
SLC4A3	0.0215485	-0.136689
AP002982.2	0.0215539	0.339801
ATP23	0.0215657	-0.215799
SH2D6	0.0215868	0.366679
AC009108.3	0.0216043	0.276032
AC083805.1	0.0216716	0.285538
DDX18	0.021728	0.0579618
SPOCK2	0.0217296	-0.151929
AL645608.2	0.021742	-0.249071
NSUN6	0.0217701	0.132118
HLA-DRA	0.0218003	-0.796813
RUNX1T1	0.0218207	-0.249594
MRPL23-AS1	0.0218618	0.473361
KCTD6	0.0218653	0.107683
LINC00235	0.0218727	-0.138746
LINC01551	0.0218918	-1.48128
SH3TC2	0.0218999	0.561757
EAF1-AS1	0.0219015	0.459943
SNORA14A	0.0219472	0.541367
GPR139	0.0219655	-0.223179
RN7SL364P	0.0219876	-0.600104
ANXA2R	0.0219957	-0.326852
TRAPPC2B	0.0220443	0.0873162
VPS9D1	0.0220992	-0.135876
UBXN4	0.0221148	0.0438091
AC022154.1	0.0221379	0.302114
EIF3E	0.0222051	0.15664
SCAND3P1	0.0222148	-0.266181
HGSNAT	0.022229	-0.0964335
AC021739.2	0.0222486	-0.256017
MXD1	0.0222551	0.123107
AMMECR1L	0.0222675	0.0571759
C19orf67	0.0222979	0.519403
FBXW8	0.0223011	-0.0864874
NT5C3AP1	0.0223367	0.365131
RNU6-31P	0.0223449	0.723854
NIPBL-DT	0.0223591	0.0919808
TRPC4	0.0223942	0.228658
AC104763.1	0.0223963	0.52099
ZRSR2	0.0224087	0.122144
TMEM88B	0.0224237	0.606992
AL136962.1	0.022448	-0.705108
ZCCHC8	0.0224487	0.0801697
AC233280.1	0.022467	0.243327
RAB5A	0.0224988	0.0594462
TMC8	0.0225043	-0.511919
PUS3	0.0225242	0.0906421
MRPS33	0.0225413	0.0893486
NKILA	0.0225665	-0.264137
AMY2A	0.0225735	-0.595164
AC107464.3	0.0225974	0.295146
PRKAG2-AS1	0.0226268	0.189927
ANKS1A	0.0226369	-0.114376
AL008638.6	0.0226475	0.449139
Z93241.1	0.0227461	-0.273484
AC019205.1	0.0227922	-0.116372
FAM122B	0.0228637	0.15847
SH3GL1P2	0.0228972	-0.575771
OSER1	0.022927	0.121012
CNGB1	0.0229584	0.422368
AC005225.2	0.0230772	-0.563988
MSL3	0.0231011	0.0676384
AL353147.1	0.0231022	-0.299767
AL132780.5	0.0231266	0.175867
AC011753.2	0.0231597	0.820803
LINC02217	0.0231908	-0.60897
WDFY3-AS2	0.0231993	0.150188
GNRHR2	0.0232887	0.224616
FAM118A	0.0233358	-0.17392
CELSR2	0.023336	-0.0913156
AC004908.3	0.0233691	0.272301
AL133299.1	0.0233919	0.274627
CRYBA2	0.0233942	-0.701976
GRAMD1C	0.0234058	-0.467918
WNT4	0.0234306	-0.183808
FNIP1	0.0234343	0.0734366
HOXC8	0.0234467	-1.24204
GNAQP1	0.0234709	-0.408958
INTS1	0.0234738	-0.0869038
FRMPD1	0.0234887	-0.245317
NELL2	0.0235291	-0.267371
ZNF24	0.0235864	0.089281
AP001458.2	0.0235909	1.20466
MAPK6	0.0236123	0.0927066
AC103724.3	0.0236483	0.262694
AC005050.1	0.0236526	-0.578345
AC015849.4	0.0236676	0.251096
COL20A1	0.0236749	0.366867
AC097532.2	0.0237058	0.26433
LINCADL	0.0237202	0.907407
MYOZ1	0.0237504	0.329703
ATG12	0.0237881	0.061199
AL355987.3	0.0238247	0.330672
GOLGA7	0.0238314	0.0879663
SNORD15A	0.0238713	1.42505
GRIK4	0.0238978	-0.229348
NME1-NME2	0.0239045	0.236899
HLA-B	0.0239131	0.240145
PTBP3	0.0239251	0.0707509
MAN2B2	0.0239441	-0.147109
ZNF148	0.0239671	0.0666649
AC016074.2	0.0240155	-0.967068
TEDC1	0.024041	-0.149158
C19orf38	0.024058	0.283299
PCDHGB2	0.0240676	-0.191115
RPL9	0.0240946	0.151854
NRGN	0.0241261	-0.372775
EOGT	0.0241605	0.206982
LYPLA1	0.0242023	0.0712359
RNF182	0.0242677	-0.305473
LPIN1	0.0242728	0.121543
AC096861.2	0.0242802	0.390241
RBM7	0.0243026	0.097683
AC005225.3	0.0243487	0.37784
LMO4	0.0243592	-0.139195
L29074.1	0.0243701	-0.969081
CPA1	0.0244004	-0.838908
RNU6-2	0.0244286	2.62521
CLEC19A	0.0244427	-0.725795
AC005863.1	0.0244536	0.629208
MAGI1	0.0244832	-0.0952064
AL590428.1	0.0245094	-0.646056
ARHGAP25	0.0245186	-0.397123
AL031658.2	0.02452	0.278734
HOXA10-AS	0.0245694	-0.625482
RNU6ATAC	0.0245724	0.282836
PTCHD4	0.0245733	0.195916
AKT3	0.0245936	0.0839022
AC024267.7	0.0245974	0.446623
NUDT22	0.0246534	-0.124901
USP12	0.0246585	0.0764129
FAM72D	0.0246609	-0.558952
PRRG1	0.0246695	0.136873
DLK2	0.0246978	-0.127711
DLEC1	0.0247271	-0.447387
HHLA1	0.0247416	-0.732449
GDPGP1	0.0247479	-0.152735
TPTE2P6	0.0247511	-0.47405
TRAPPC12	0.0247753	-0.0788848
AL390879.1	0.0248113	0.144069
SOX10	0.0248239	1.09687
AL121762.3	0.0248406	0.947332
AC012291.3	0.0248535	0.179195
NFAM1	0.0249041	0.206846
ELAVL2	0.0249084	-0.152335
RASAL2	0.0249122	-0.14665
AC136443.3	0.0249317	0.509387
TSHZ2	0.0249484	-0.217997
PCDHGB1	0.0249552	-0.268747
LRRC37A9P	0.0249594	-0.402649
PEX11B	0.0250155	0.0819109
MIR133A1HG	0.0250195	-0.507688
H2BC6	0.0250326	-0.263918
ITGBL1	0.0250384	0.924866
SNX3	0.0250779	0.0810347
MRPL18	0.0251556	0.0675061
PAQR9	0.0251987	-0.151805
SH3RF1	0.0252173	-0.126924
CSF3	0.025234	0.849446
ESD	0.0252573	0.119877
PDCL	0.0252928	0.10369
TRIM49B	0.0253007	-1.07115
ATG14	0.0253403	0.0690418
CSDE1	0.0253668	0.102843
MIR600HG	0.0254344	-0.10666
PDXP	0.0254568	-0.100195
HEXB	0.025478	0.143497
SNORA16A	0.025526	0.760509
SNORD67	0.0255338	0.602433
GPAA1	0.0255461	-0.0774706
LINC00632	0.0256027	0.30948
BX284668.6	0.0256031	0.30059
LSMEM1	0.0256222	0.217394
CPTP	0.0256263	-0.0900707
DCUN1D4	0.0256387	0.0705583
ASXL3	0.0256422	-0.154507
AL671277.2	0.0256798	-0.309268
CACNG4	0.0256805	-0.14505
GSS	0.0257811	-0.08472
NDST3	0.0258209	-0.550795
RBMS1P1	0.0258443	-0.463804
PLPP4	0.0259196	-0.296264
HOXA7	0.0259298	-0.757503
CCDC74B	0.0259386	-0.157325
ACSBG1	0.025955	-0.482868
NDST4	0.0259654	-0.298479
CLEC4A	0.0259687	0.350299
NAPEPLD	0.0259814	0.111429
GPAM	0.0260086	-0.0902307
SYNE1	0.026055	-0.119304
VPS54	0.0261013	0.0581094
USP30	0.0261173	0.0704503
ACOT6	0.0261202	-0.822607
C22orf34	0.0261273	0.66133
APOC1	0.0261579	0.311068
RFXAP	0.026158	0.0915094
ZFAND4	0.0261721	0.0870666
DGCR2	0.0261722	-0.0731632
UBQLN1	0.0262073	0.0662624
EME2	0.0262443	-0.151823
LINC02397	0.0262708	-0.408997
NDOR1	0.0262753	-0.0919663
PSME2P2	0.0262766	0.239682
TBCAP3	0.0262919	0.51085
RALGAPA2	0.0262945	-0.105928
AL445433.2	0.0263488	-0.496788
GOPC	0.0263593	0.0869977
C3AR1	0.0264451	-0.871343
USP51	0.0264466	0.114195
AC110285.2	0.0264754	-0.185624
UBE2D3P1	0.0264805	-0.487459
HPS5	0.0265516	0.0859148
SOCS7	0.0265659	0.0680409
AL353572.4	0.0265706	0.508022
SHOC2	0.0265934	0.0716109
CALHM5	0.0265962	-0.4151
MRPS14	0.0266125	0.0639318
LINC02388	0.0266251	-0.822068
LIMCH1	0.0266301	-0.133699
SRP72	0.026676	0.0673185
AP000721.1	0.0266798	0.417709
MVK	0.0267028	-0.116938
UBE2E3	0.0268231	0.12193
URB2	0.0268232	-0.0958833
LRRC14	0.026834	-0.0770352
LIG4	0.0268438	0.112548
DCC	0.026855	-0.21046
AC025887.2	0.0268933	-0.559595
PPP6R2	0.0268987	-0.0911239
RNF13	0.0269522	0.0993046
AL158212.1	0.0270325	0.345684
C5orf51	0.027044	0.0909351
AC109462.2	0.0270517	-0.880246
PAPOLA	0.0270943	0.0737021
SUSD2	0.027105	-0.257253
SNORD99	0.0271091	0.641125
NUP50-DT	0.0271432	0.0973604
FRZB	0.0271567	-0.369969
DCAF17	0.0271779	0.0697617
AMOTL2	0.0272356	-0.0548411
ZNF616	0.0272729	0.0915331
PCP4	0.0272857	-0.507082
CCDC91	0.0273419	0.098374
SNORD105B	0.0273797	0.623435
LINC01821	0.0273814	0.95798
C9orf129	0.0274345	-0.370545
PPFIA2	0.0274443	-0.122154
AL008726.1	0.0274517	-0.407477
YWHAEP1	0.0274594	0.861704
MYOD1	0.0274603	-0.888034
COQ5	0.0275331	0.0874816
AC025449.2	0.0275718	0.320999
AL445685.1	0.0275856	0.543556
AC015909.2	0.0276015	0.272716
LHX2	0.0276106	-1.06423
LAMP5-AS1	0.0276433	-0.442194
AC124947.1	0.0276485	0.611418
SRGAP3	0.0276512	-0.0822203
AGFG1	0.027655	0.0656462
MRPS31P4	0.0276669	0.151308
PRSS27	0.027703	-0.110176
RPS3A	0.0277231	0.142318
AP3S1	0.027743	0.0651907
HOXB7	0.0277603	-0.289305
AC063944.1	0.0277643	0.431065
TNFSF13B	0.0277673	0.292551
DNAJA2	0.0277683	0.0892919
SNHG21	0.0278422	0.126751
AC097639.1	0.0278894	0.287999
FGD5	0.0278915	-0.430343
ARHGAP33	0.0279228	-0.119468
CCNB3	0.0279258	0.220771
MYRF-AS1	0.0279366	0.503196
RARS1	0.0279504	0.0599345
AC006449.5	0.0279544	0.102177
AC078882.1	0.028032	-0.37121
KIRREL3-AS3	0.0280671	-0.443526
IQCA1-AS1	0.0280746	0.467782
AL137798.1	0.0280901	0.845639
SPSB1	0.0281181	-0.158308
BBS5	0.0281185	0.10634
AL450267.2	0.0281191	-0.348407
AL365259.1	0.0281257	-1.20367
CSPG4P10	0.0281652	-0.179651
DLG4	0.0281665	0.133752
MT1G	0.0281972	-1.07983
ALG13	0.0281997	-0.111942
LDHB	0.0282111	0.0945171
WFDC1	0.0282423	-0.511951
DECR2	0.0282499	-0.0986251
SCYL2	0.0282597	0.0521556
AC117500.1	0.0282855	-0.737654
SLIT1	0.0283012	-0.126405
AC004771.4	0.0283388	0.613458
TMED10P2	0.0283837	-0.474733
SNORD116-23	0.0284368	0.559362
ASPG	0.0284696	0.525717
ZNF799	0.0284937	0.155
PTGES3P3	0.0285004	-0.352309
BRAT1	0.0285011	-0.0713233
TMEM156	0.0285272	0.722048
GALNTL6	0.0285395	-0.300965
RNF5	0.0285436	0.0907808
AC245014.1	0.0285439	0.596366
FAM200B	0.0285796	0.0782875
ACACA	0.0286007	-0.0833507
OPN5	0.0286066	0.491391
HAS1	0.0286411	-0.426959
CCDC58	0.0286585	0.0981623
UPF2	0.0286803	0.0668688
QRSL1	0.0286909	0.0620762
C2orf49	0.0286932	0.0922503
OR4F29	0.0287101	1.24228
RGMA	0.0287153	-0.157116
WDR97	0.0287497	-0.230082
CLEC6A	0.0287528	0.80543
SCNN1A	0.0287859	-0.65152
AL031847.2	0.0288107	-0.91578
NDFIP1	0.028853	0.0996399
SNORD14B	0.0288624	0.571671
GTPBP6	0.0288745	-0.107526
KAT7	0.0288957	0.0970275
CU639417.1	0.0289044	-0.472822
C2orf66	0.0289131	0.281029
ZNF571	0.028916	0.0986001
RTEL1P1	0.0289581	-0.748025
TCEAL5	0.0289718	0.311356
CBX3	0.0289819	0.0751182
NRN1	0.0290135	0.402184
TEX41	0.0290376	-0.792007
GP1BA	0.0290377	0.874135
GOLPH3L	0.0290617	0.121929
LINC00326	0.0290811	0.635701
LAMC2	0.0290981	-0.574639
ELOVL3	0.0291208	0.324744
NRIP1	0.0291371	0.14937
TMEM167B	0.0291592	0.117477
ALKBH1	0.0291923	0.0730902
SENP1	0.0291936	0.0786389
SET	0.0292301	0.0698779
FAM72C	0.0292455	-0.650805
AC008610.1	0.0292983	0.302026
ATF2	0.0293117	0.0846593
FAAP24	0.029332	-0.180454
AC136621.1	0.0293585	0.506133
AC068446.2	0.0294038	0.333308
SRSF10P1	0.0294117	-0.415932
ADAMTSL1	0.0294297	-0.245144
AC092162.2	0.029464	-0.281111
FOXE3	0.0294783	0.354264
SNORD69	0.0294802	0.840027
LYPD5	0.0294804	-0.365575
TADA2A	0.0294843	-0.0889615
AC012146.1	0.0295624	0.136229
PREX2	0.0295771	-0.252717
MPHOSPH10	0.0295915	0.0832435
CEP162	0.0296005	0.0984122
AL162581.1	0.0296451	0.437729
AC025287.2	0.029651	0.177097
AC139491.2	0.0296686	-0.503338
IFT81	0.0296849	0.0733434
C1QL1	0.0297217	0.357541
SNORA63C	0.0297303	0.445556
RSL24D1P8	0.0297347	0.39128
AC053513.1	0.0297835	0.703046
AC026620.2	0.029785	-0.441318
SLC10A5P1	0.0297923	0.603124
C22orf31	0.0298398	0.751276
CLK4	0.0298439	0.094815
CELF4	0.0298448	-0.122545
NLRP12	0.0298519	0.374027
LRMDA	0.0298687	0.605787
ERP29	0.0299059	0.0798098
SUZ12P1	0.0299179	0.0657646
LINC01201	0.029929	0.310815
SLC19A1	0.0299291	-0.106463
SPATA6L	0.0299388	0.208662
HECW2	0.0299727	-0.113061
KCTD13	0.0299843	-0.116378
CSGALNACT2	0.029994	0.0711614
MLYCD	0.0300043	-0.11347
NOXO1	0.0300354	-0.232794
DPY19L2P4	0.030039	0.232266
AC018445.5	0.0300436	0.514138
FAM201A	0.0300484	0.363234
GATA2	0.0300906	-0.504482
SNORA38B	0.0300975	0.431408
SLC18A1	0.0301604	-0.582865
ATP2B4	0.0301751	0.212608
HSD11B2	0.0302118	-0.122315
C19orf48	0.0302387	-0.144329
ZNF141	0.0302452	0.115871
AC092821.4	0.0302477	-0.20084
H2AC8	0.0302517	-0.150307
SRPK1	0.0302562	0.0478676
SNORA14B	0.0303223	0.47931
LINC01284	0.0304455	0.52615
DIS3	0.0304556	0.0647531
SNORD110	0.0304679	0.682132
LRRC32	0.0304782	-0.328382
SNORA63D	0.0305277	0.3556
GHITM	0.0305368	0.0736883
SLC25A38	0.0305405	0.0606043
LINC02739	0.0305459	0.261168
CYSRT1	0.0305986	-0.144228
WARS2	0.0307126	0.11116
ERBB4	0.0307231	-0.45929
AL392083.2	0.0307239	-0.371009
RNF223	0.030725	0.77717
CD70	0.0307801	0.516897
N4BP2L2	0.0307943	0.0811646
LINC01524	0.0308034	-0.368262
BBOX1	0.0308341	-0.918316
RNF31	0.0308416	-0.082044
PSMC6	0.0308508	0.0607911
AL606760.2	0.0308623	0.176067
TRPA1	0.0309471	-0.65527
PPP2CB	0.0310104	0.0649519
LRRC24	0.0310213	-0.117518
AL031708.1	0.0310498	-0.145736
CEMIP2	0.0310666	-0.167987
PMPCB	0.0310688	0.0719263
LINC02525	0.0310781	0.318048
ELMO1	0.0310804	0.20809
AC098934.1	0.0310837	-0.0975526
AL355388.1	0.0310912	0.197925
GREB1L	0.031153	-0.134137
AC073270.2	0.0311686	0.737519
GADD45G	0.0312326	-0.128764
SMG1P7	0.0313006	0.125597
AC011462.3	0.0313215	0.481608
AL358472.6	0.0313452	-0.191626
AC092296.2	0.0313807	0.501381
FBXW5	0.0314013	-0.0779561
MRPS5	0.0314199	0.11166
LINC02341	0.0314409	0.539997
SRM	0.0314465	-0.101725
SALL3	0.0314501	-0.263125
CHCHD7	0.0314588	0.0892943
MXI1	0.0314793	0.136421
AL359399.1	0.0314927	0.437587
CCN6	0.0315187	-0.648937
GATD1	0.0315217	-0.100704
Z68871.1	0.0315286	0.0920928
AC100801.1	0.0315371	-0.834728
SNX19	0.0316462	-0.0798194
ARLNC1	0.0316481	0.47192
AC073107.1	0.0316482	0.433534
SYNE2	0.0316503	-0.0923903
FAM47E-STBD1	0.0316648	-0.218931
AC123768.5	0.0316674	0.362919
RN7SL751P	0.0317089	-0.373333
RBM27	0.031715	0.0724364
AL158055.1	0.0317209	0.380296
ZNF12	0.0317282	0.0725543
TPT1	0.0317759	0.104243
AC104695.2	0.0318042	0.635492
TMEM202-AS1	0.0318044	0.148511
NDUFAF2	0.0318196	0.0903962
MBD2	0.0318302	0.0999888
AC092078.3	0.0318367	-0.335221
HPD	0.0318443	0.44888
LINC00294	0.0318558	0.0955251
BTG1	0.0318666	0.155504
AURKC	0.0319131	0.323477
ELSPBP1	0.0319348	-0.751126
AL121835.2	0.0319622	-0.276648
SLC30A1	0.0319783	0.105625
NMUR2	0.0320367	-0.44524
AC136352.8	0.0320373	0.27397
CYB5R3	0.0320506	-0.103747
SETD3	0.0320627	0.0778251
UBXN8	0.0320895	0.0973707
KRT18P17	0.0321282	-0.450091
AL390728.2	0.0321283	0.278777
NGDN	0.0321661	0.101782
SNAI1P1	0.0322298	-0.346279
ITGAM	0.0322321	0.656097
ZNF793-AS1	0.0322346	0.156576
SERPINB1	0.0322643	0.365636
CNST	0.0322647	0.11333
CHAF1B	0.0322928	-0.169253
MRPL20-AS1	0.0322964	-0.102412
SSBP2	0.0323031	0.0848545
MOSPD3	0.0323526	-0.0783459
AL020997.4	0.0323848	-0.402038
ZNF142	0.03239	-0.0684191
LMBRD1	0.0323907	0.0927214
AC012494.1	0.0324757	-0.666488
STK32A	0.0325322	-0.155586
TMEM60	0.0326623	0.0970503
NRAS	0.032699	0.0770316
SDSL	0.0327521	-0.194332
MAP1LC3B2	0.0327643	0.185934
SNTG1	0.0327727	-0.301799
CCDC144B	0.0327904	-0.276361
AC135048.1	0.0328194	0.253664
CLEC18B	0.0328268	-0.314255
CHST2	0.0328312	-0.247182
AC109460.1	0.0328386	0.242683
NKAP	0.0328554	0.0871156
HSPA13	0.0328765	0.105233
PRPF38B	0.032934	0.0809634
ASXL1	0.0329466	0.0824725
SPHKAP	0.0329473	-0.521615
UQCRC2	0.0329606	0.0794783
GDF6	0.0329739	-0.239818
PLRG1	0.0329862	0.0613375
PTGIR	0.033	0.496301
DPY19L3	0.0330187	-0.111723
Z83844.3	0.0330287	0.917321
ASPA	0.0330686	0.614399
ZNF211	0.0332153	0.067302
EEF1A1P11	0.0332368	0.487286
AFF4	0.0332408	0.0600688
AC022121.2	0.0332584	0.346968
IL17RB	0.0332596	-0.462608
MORN4	0.033289	0.106021
REL	0.0332909	0.0982608
TMED7-TICAM2	0.0333122	0.279411
CRYAA2	0.0333258	0.639277
ZNF654	0.0333375	0.0730905
LINC00887	0.0333824	0.409408
ZNF513	0.0334107	-0.0798413
NXNL2	0.0334237	0.271743
MAFF	0.0334344	0.144083
DBH	0.0334831	0.325173
DEPTOR	0.0335396	0.162666
OR5B2	0.0335532	0.691684
AL031667.3	0.0335599	0.233601
CEP250	0.033562	-0.0859832
LRGUK	0.0335837	-0.205184
C11orf96	0.0336022	0.196772
FHAD1-AS1	0.0336148	0.870481
LBHD2	0.0336156	0.899995
SLC38A2	0.0336716	0.0645404
ARRDC3	0.0336817	0.173258
DZANK1	0.0337312	-0.0785678
LSS	0.0337741	-0.142761
AP001065.3	0.0338088	-0.16583
SLC2A8	0.0338124	-0.0911717
OSBPL9P4	0.0338274	-0.213048
HSPA12A	0.0338281	-0.0774541
AC008415.1	0.0338433	-0.490621
MUS81	0.0339305	-0.0925794
AC090260.2	0.033931	-0.248859
MINDY2	0.0339697	0.0843559
EIF2S3	0.033997	0.112925
L3MBTL4	0.0339974	0.318045
AC048382.5	0.0340376	-0.177588
MGARP	0.0340571	0.238889
TAF7	0.0341036	0.117761
CYBC1	0.0341037	-0.130254
IGSF5	0.0341514	0.487976
AC024060.2	0.0341535	0.111279
TUBA1C	0.0341675	-0.383775
LINC01280	0.0342349	0.65458
SNORA71C	0.0342463	0.371129
RFX8	0.0342512	0.39817
ZNF101	0.0343774	0.109705
PCDHB19P	0.0343823	-0.16751
C12orf43	0.0343951	-0.08729
AL445433.1	0.03441	-0.563115
GLMN	0.0344748	0.0862917
AC017104.5	0.034495	0.435175
AC046185.3	0.0345114	-0.106933
SLC10A3	0.0345377	-0.0900078
C6orf223	0.0345394	0.308382
SETSIP	0.0345442	-0.499168
OOSP3	0.0345558	0.823834
SNCAIP	0.0345914	-0.18093
ZBTB47	0.034609	-0.132502
RPSAP14	0.0347054	0.620803
AC135352.1	0.0347188	-0.208452
CENPB	0.0347188	-0.124137
CHST7	0.0347318	-0.214005
MON1B	0.0347676	-0.0580337
PCDHGA5	0.0348277	-0.302226
AL645929.3	0.0348341	-0.296065
TENM3	0.0348601	-0.156188
NAT16	0.0348843	0.143792
RNU4-2	0.0349207	0.394619
HLA-DOB	0.0349651	0.507144
AC020659.1	0.0349692	0.838587
HLA-DPB1	0.0349886	0.285791
MPZL3	0.0349945	0.194583
AC106870.3	0.0349962	-0.491612
KLHL22	0.0350029	-0.0728037
NRXN1	0.0350184	-0.165121
SLC29A2	0.0350477	-0.11712
PTPRK	0.0350765	-0.377129
VN1R20P	0.0350786	-0.368706
DRAM2	0.0350832	0.164911
SNORD48	0.0350979	0.823295
BBS10	0.0351355	0.0896993
CWC27	0.0351383	0.075719
SEC62	0.0351638	0.0790463
STK32B	0.0351806	-0.430611
AC100810.3	0.0352128	-0.27064
AP006294.2	0.0353481	-0.482641
DUSP10	0.0353733	0.230655
AC091305.1	0.0353957	-0.357522
LGALSL	0.0354236	0.0985272
ZNF567	0.0354325	0.107962
ACTR6	0.0354665	0.0840741
TATDN1	0.0354747	0.0727657
AC125437.1	0.0354777	0.155068
AL139246.1	0.0355181	-0.649263
DCHS1	0.0355573	-0.074003
AC009878.1	0.0355844	0.329568
SCML4	0.0355857	0.245625
AC105339.2	0.0356039	0.121253
MAP3K13	0.0356512	0.137826
EEFSEC	0.0356529	-0.0768002
ZNF627	0.0356536	0.0744103
S100A6	0.0356577	0.395572
MTM1	0.0356667	0.104339
TACR3	0.0356705	-0.507251
TBC1D23	0.0356789	0.0728605
NFE2	0.0356805	-0.381426
DDIAS	0.0356927	-0.320381
DGKI	0.0356946	-0.143014
ATP13A2	0.0357307	-0.12821
MRPS18B	0.0357476	0.100849
COPE	0.0357476	-0.0825577
GABPB1	0.0357793	0.0733745
DENND4C	0.0358326	0.111633
SLC25A5	0.0358554	0.0882439
ZNF443	0.0358582	0.0911536
AC007378.1	0.0358876	-0.747875
TUBB2BP1	0.0359565	0.228135
NALT1	0.0359981	-0.662153
IKBKG	0.0359993	-0.0649542
BAALC-AS1	0.0360005	-0.200809
AC068446.1	0.0360159	0.296445
SNORA3B	0.0360674	0.560018
THAP12P2	0.0360859	-0.417297
AL356740.3	0.036136	-0.319017
SNORA80E	0.036139	0.577839
OCA2	0.036178	-0.452323
AL096828.1	0.0362015	0.428675
AL035071.1	0.0362305	0.106392
SLC9B1	0.0362509	0.203098
ARMC6	0.0363199	-0.0845195
AC009127.1	0.0363302	0.383032
AC079777.1	0.0363378	-0.269614
CD81-AS1	0.0363816	0.205495
ANKRD34C	0.0363995	0.492514
FAM199X	0.0364187	0.0958358
DCLK3	0.0364579	-0.211719
PRORSD1P	0.0364585	0.209702
PKN3	0.0364913	-0.364513
CD34	0.0364951	-0.621731
RDH5	0.0365114	-0.238412
FOXJ3	0.0365202	0.0943147
USHBP1	0.0365329	0.32524
NOL4L	0.0365454	0.0857724
CENPH	0.0366361	-0.217571
SLC39A13	0.0366535	-0.105331
AL133477.1	0.036728	0.762641
NHLRC1	0.0367292	-0.377924
JMJD8	0.0367598	-0.0837868
AC008124.1	0.0368109	0.100782
HS3ST3B1	0.0368409	0.16317
MTMR2	0.036849	0.0668895
MRTO4	0.0368615	-0.0776494
PEX12	0.0368813	0.0932298
HSF2	0.036956	0.111158
ZNF385A	0.0369612	0.185403
AL118506.1	0.0369896	-0.159514
AC025175.1	0.0370979	0.264504
OR9A2	0.0371651	-0.342649
LEPROTL1	0.0372084	-0.0817064
NACC1	0.0372195	-0.114123
GRIA1	0.037222	0.121923
NODAL	0.0372242	-0.570601
YIPF4	0.0372413	0.0843804
DUX4L50	0.0372796	0.300209
WASHC4	0.0372842	0.063302
LINC01546	0.0373558	-0.357501
WBP11	0.0373577	0.0715397
HMX1	0.0374079	-0.40735
AL391807.1	0.0374601	-0.162817
GINS4	0.0374725	-0.395708
AC098484.4	0.0374908	-0.129825
CDC20B	0.0375569	0.527625
ZNF736	0.0375764	0.762651
AP000265.1	0.0375789	0.318831
UXT-AS1	0.0376256	0.159508
CDH20	0.0376293	-0.306044
ANKIB1	0.0376295	0.102519
MT-TE	0.0376555	0.72282
SNORD21	0.0376584	0.576706
NEK3	0.037671	-0.133563
UBE3AP2	0.0376833	-0.500514
AC005838.3	0.037685	-0.255804
ABRAXAS2	0.0377149	0.0714632
GCNT1	0.0377785	-0.376027
CXCR4	0.0377794	0.242283
CRIPT	0.0378083	0.0718534
GCSIR	0.0378746	0.434018
ANK3	0.037878	-0.130671
AP002833.3	0.0378867	-0.356193
ZBTB20	0.0379374	-0.113564
AC105389.3	0.0379756	0.468014
SOX3	0.0380814	-0.443324
GCNT2P1	0.0380901	-0.272534
SNORA20	0.0381147	0.487098
HOXA9	0.0381305	-1.25442
MIOS	0.0381459	0.0650874
CYB561D1	0.0381601	0.0794013
SYNJ2BP	0.0381704	0.0625745
AL138960.1	0.0381749	0.325719
SMARCA5	0.0382053	0.0649914
AC012645.4	0.0382828	0.482745
CRYM	0.0382966	-0.299115
CFC1B	0.0383045	-1.52556
RNVU1-4	0.0383403	-0.43475
TMEM256-PLSCR3	0.0383495	-0.343312
AC008522.1	0.0383541	0.326759
AL031587.4	0.0383584	-0.502933
AF127577.4	0.0383609	0.244533
ZFHX3	0.0383941	0.180079
PLAC8	0.0384296	0.583639
RASL11B	0.0384451	-0.2099
ZNF81	0.0384784	-0.0825798
HOXC9	0.0385217	-1.22488
TCEA1P2	0.0385444	0.166793
HINT3	0.0385576	0.0883596
ARHGAP40	0.0385781	-0.557111
PLEKHG2	0.0385866	-0.0948838
DDX60	0.0386136	-0.558086
SLC52A2	0.038626	-0.0908649
TBCD	0.0386266	-0.0673633
SQOR	0.0386712	0.295222
VWF	0.0386772	-0.52516
TCEAL1	0.0387031	0.111428
AC022762.2	0.0387061	0.115633
FITM1	0.0387074	0.313921
NT5DC2	0.0387127	-0.0899459
MIR34AHG	0.038732	0.208699
AC124804.1	0.0387408	0.561517
METAP2	0.0387741	0.0638404
C8orf58	0.0388013	-0.0828554
AC140121.1	0.0388065	0.953965
AC048351.2	0.0388178	0.349753
RBM12	0.0388183	-0.0681733
AC023310.4	0.0388335	0.31245
DBNL	0.0388565	-0.121609
HBE1	0.0388637	0.797756
GUCY1A2	0.0388974	0.203571
KRR1	0.0389204	0.0657901
AL590617.2	0.0389308	-0.259807
ZSCAN12	0.0389471	0.0714151
RGS7	0.0389762	-0.22093
VTN	0.0389894	0.211158
TCEA2	0.0390103	-0.0713732
RIOK2	0.0390334	0.0817943
HBP1	0.0390425	0.188443
DNAAF4-CCPG1	0.0390482	0.574859
IFNGR1	0.0390543	0.0942986
AC027607.1	0.0390584	0.720432
CORO2B	0.0390626	0.106008
NCLN	0.0390823	-0.0876399
SNORA5A	0.0390936	0.346226
PAQR8	0.0391312	-0.2204
CDKL2	0.0391823	0.101661
AC020741.1	0.039207	0.72743
PTPRN2	0.0392099	-0.119467
LDLRAD4	0.039225	-0.33187
LINC00654	0.0392384	0.431572
ZNF725P	0.039318	0.686534
PPP4R3A	0.0393448	0.0559536
PPID	0.039462	0.0864905
ALOX15B	0.039496	-0.824322
SELPLG	0.0395254	0.256668
FLT3	0.0395316	-0.260624
ARIH1	0.0396181	0.0807803
GRIN2D	0.0396246	-0.168523
AIRN	0.0396247	1.0932
CCT4	0.0396828	0.07991
EFHD2	0.0397062	0.132524
AC015878.2	0.0397248	-0.433267
NDUFAF3	0.0397512	-0.0720077
SRSF12	0.0397995	0.067968
AC027271.1	0.0398336	-0.159537
AC067942.2	0.039876	-0.819587
MBNL1	0.0398914	-0.126148
AL021392.1	0.039942	0.412958
GALNT18	0.0399836	-0.223722
AC009560.3	0.0399858	0.589252
SUZ12	0.0399878	0.0542318
DHRS11	0.0399889	-0.110794
AC106820.4	0.0399921	-0.0987029
THG1L	0.0400162	0.100735
CCT6P1	0.0400242	0.103926
CEP76	0.0400268	-0.0673253
PTGER3	0.0400286	-0.398366
RNGTT	0.0400389	0.0515798
COX7A2L	0.0400434	0.0805095
AF131215.7	0.0400651	0.256144
LHX9	0.0400791	-1.10713
FRA10AC1	0.0400945	0.14245
AP006333.1	0.0400991	0.154766
DSG2-AS1	0.0401458	0.953071
PCDHB17P	0.040152	-0.216093
AC023794.3	0.040165	0.430333
SNORD115-23	0.0401793	0.55671
AC068389.1	0.0402076	0.667001
RAD51D	0.0402383	-0.101469
RPL12P40	0.0402692	-0.580681
CLN8	0.0402944	0.0874876
DIO2	0.040305	-0.497681
PRELID1P4	0.0403367	-0.409609
AC091736.1	0.0403463	0.316099
PLA2G15	0.0404415	-0.10707
COL4A2	0.0404724	-0.150018
AC087741.2	0.0404867	-0.331612
ATP8A2	0.0404881	-0.168522
AC079921.2	0.0404939	-0.302596
UHRF2	0.040502	0.0945368
AL158801.2	0.040507	0.277783
AC132938.2	0.0405116	0.406357
RIMBP3B	0.0405448	-0.260165
ASIC4-AS1	0.0405525	0.803679
GOLGA5	0.0405818	0.0947639
ANO8	0.0405879	-0.0756415
RAB39A	0.0406086	0.131645
EMC2	0.0406121	0.0899838
RTN4IP1	0.040642	-0.0974525
SP6	0.0406465	-0.237223
MPV17L2	0.0406549	-0.109845
PCDH19	0.0406559	-0.297153
TCEAL8	0.0406663	0.0906403
C7orf61	0.0406855	0.267981
NFYA	0.0406992	0.113246
AIRE	0.040733	0.456792
MCMDC2	0.0407996	0.549564
FTL	0.0407999	0.0899389
FOXO4	0.0408381	0.226386
AC015818.2	0.0408589	0.413053
AC018946.2	0.0408612	-0.354662
SPDYE16	0.04089	-0.378116
RRAGD	0.0408941	0.0945999
BRI3	0.0409418	0.0800342
YWHAZP2	0.0409802	0.452517
LINC00237	0.0409805	0.580752
LINC02134	0.0410128	-0.48831
BLOC1S2	0.0410258	0.0756414
FAM72A	0.0410399	-0.295951
UBAP1	0.0410867	0.0699343
BIRC2	0.0410869	0.0773812
SYT7	0.0411047	0.212983
KRT8P4	0.0411381	-0.294798
DGCR8	0.0411433	-0.081648
DMRT2	0.0411725	-0.439888
RAD54L	0.0412052	-0.453409
APOA4	0.0412992	0.624859
ETV5	0.04133	0.118701
ZBTB7C	0.0413362	-0.265188
SMIM26	0.0413413	0.0820571
MRPL48	0.0414851	0.0932807
NAA80	0.0415162	-0.0824832
AL683813.2	0.041542	0.117584
TNK2	0.041559	-0.0795308
SNX31	0.0415831	0.535684
AC023509.2	0.0415945	0.609342
UQCRB	0.0416052	0.13989
ZMAT2	0.0416265	0.076655
FPGS	0.0416681	-0.098274
LNCTAM34A	0.0416747	0.22249
FNTA	0.0416936	0.0595379
ZNF277	0.0416944	0.110853
CDH16	0.0417091	0.686267
PODXL	0.0417211	-0.208703
CNTN4	0.0417675	-0.390234
AC078923.1	0.0418142	-0.787684
SNORD9	0.0418222	0.510199
HYAL2	0.0418415	-0.10465
UBE2A	0.0418546	0.0489883
AL928654.2	0.0419166	0.780947
ACP6	0.0419251	0.160954
SHF	0.0419324	-0.0963098
RN7SL173P	0.0419677	-0.483329
SNORD104	0.0420006	0.787228
ITFG2	0.0420045	-0.0707573
RNU1-3	0.0420251	0.411113
SCGN	0.0420309	-0.797013
AL732372.3	0.0420461	-0.181592
AC018641.1	0.0421054	0.372205
ANKRD16	0.0421368	-0.0853726
AC068057.2	0.0421994	0.303572
SATB1	0.042224	-0.12482
AC007823.1	0.042242	0.158532
NAGLU	0.0422427	-0.118751
PGF	0.0422436	0.291808
AC078925.1	0.0422502	-0.561918
CABCOCO1	0.0422544	0.466688
FBXO22	0.0422599	0.0695223
RHBDL3	0.0422712	-0.169175
DPPA4	0.0423235	-0.522272
CES2	0.0423551	-0.0553301
AC005229.4	0.0423744	-0.103101
ZNF806	0.0423773	-0.267808
PPA1	0.0423877	0.0948001
NOL10	0.0424521	0.064438
ZUP1	0.0424931	0.120403
AP001437.1	0.0424968	0.260567
AC127496.5	0.0425513	0.315254
AC010834.1	0.0425523	-0.447871
FAM219B	0.0426078	0.0832174
AC026271.1	0.0426132	-0.198559
PPIAL4G	0.0426289	-0.354973
TANGO2	0.0426542	-0.128817
CNN2P3	0.0426844	-1.36298
AC092335.1	0.0426865	-0.282524
NKX2-2	0.0426914	-0.528461
LINC00888	0.0427136	0.0837308
AC138028.5	0.0427354	-0.635476
CD27	0.0427706	-0.553063
SRGAP1	0.0427855	-0.118374
YJU2	0.0428518	-0.0885678
VMO1	0.0428627	0.180932
AC067773.1	0.04287	-0.872728
IGDCC4	0.0428874	-0.0940638
AL954705.1	0.0429691	-0.312021
DEUP1	0.0429765	-0.607503
SSU72	0.0429877	0.0736368
MYH11	0.0430181	-0.497876
PKHD1L1	0.0431277	-0.642753
AP002770.1	0.0431361	0.508768
NCR3	0.0431708	-0.562042
AL162426.1	0.0432876	0.379316
AC093620.1	0.0433033	-0.242352
TOB1	0.043326	0.114555
DGCR6L	0.0433485	-0.0878557
SETBP1	0.0433576	-0.113845
ABCD1	0.0433588	-0.0936898
ATG4A	0.0434251	0.113884
CCNG1	0.0434279	0.133652
AC135166.1	0.0434488	-0.879212
AC007493.1	0.0435072	0.550963
PSMA4	0.0435153	0.0686348
LACC1	0.0435276	-0.251449
MYNN	0.0435417	0.0882744
PEMT	0.0435575	-0.101617
NMRK2	0.0435586	-0.456195
AC004223.2	0.0435927	0.293392
HEXIM1	0.0436008	0.0845279
SETDB2	0.0436121	0.0726432
AC211485.1	0.0436265	0.835045
SYF2	0.0436556	0.0974613
OAT	0.0436922	0.0780091
NCK1	0.0437058	0.0794717
CCDC92	0.043711	-0.0822377
ADCY1	0.0437322	-0.123668
AL589645.1	0.0437336	0.535777
WDR37	0.043742	-0.0620634
INTS6L-AS1	0.0437882	-0.649873
RWDD2B	0.043792	0.21677
SLC5A7	0.043842	0.210724
AL358072.1	0.0438779	0.311908
SNORD14A	0.0438874	0.582283
TIFAB	0.0439124	-1.40643
TESMIN	0.0439776	-0.183231
KPNA1	0.0439824	0.0499797
ARHGAP9	0.0440271	-0.235199
CHD5	0.0440554	-0.160904
NDUFA11	0.0440569	-0.124243
TET1	0.0440931	0.0953922
LINC00672	0.0440966	0.250998
PCDHGA4	0.0441005	-0.25309
RAB40C	0.0441161	-0.0798287
VXN	0.0441224	-0.447215
DNMT1	0.0441827	-0.0783439
LINGO2	0.0442149	-0.286432
H3C12	0.044302	-0.278203
AL591463.1	0.0443483	-0.397328
RELL1	0.0443682	0.189464
NANOS2	0.0443697	0.332131
VAMP4	0.0444299	0.0838449
RFPL4A	0.0444318	-1.45555
ZFR	0.044438	0.0860376
MUC12	0.0444848	0.263331
HMOX1	0.0445889	0.156611
AC092115.2	0.0445953	0.290033
GJD2	0.0445967	-0.243759
CNTN3	0.0446214	-0.547922
KIAA1324	0.0446247	0.146431
PLCXD2	0.0446422	-0.118404
XRN2	0.0446479	0.0626443
COX6CP1	0.0446588	0.342746
AL512383.1	0.044686	-0.736397
LPCAT3	0.044691	-0.0892252
INKA2-AS1	0.0447474	0.125891
KRT8P12	0.0447475	-0.141596
PMEPA1	0.0447937	-0.23543
CCL3L3	0.0448235	1.3255
ELF2	0.0448305	0.0554189
FAM120AOS	0.0448449	-0.0608595
RBBP7	0.0448951	0.103196
ZNF668	0.0449015	-0.0685293
DBNDD2	0.044918	0.117943
BX255923.1	0.0449651	-0.556908
AANAT	0.0449747	-0.452531
ERGIC2	0.0449782	0.0701431
AC084036.1	0.0449783	0.226348
DCLK2	0.0449933	-0.0939347
P2RX6	0.0449937	0.251028
MRRF	0.0450548	0.0750527
AC016907.2	0.0450587	-0.235653
TMEM99	0.0450703	0.117381
CFAP206	0.0451162	0.142413
BEND4	0.0451935	0.164624
LINC01176	0.0452161	0.219187
ELL2P1	0.0452223	0.457062
AC099489.1	0.045272	0.35177
BCYRN1	0.0452725	-0.187131
PSEN1	0.0453046	0.0459215
AC012506.2	0.0453177	-0.482458
ZCCHC12	0.0453273	0.106394
TBL2	0.0453543	-0.065214
AC136604.2	0.0453603	-0.44597
CORIN	0.0454079	0.283329
DNAJA1P3	0.0454137	-0.508061
RPSAP58	0.0454421	0.429979
[truncated: 58,677 more rows]

[truncated: 20 more sheets: Fig 3F, Fig 3G, Fig 4A, Fig 4B, Fig 4D, Fig 4E, Fig 4F, Fig 4G, Fig 4H, Fig 4I, Fig 5B, Fig 5C, Fig 5D, Fig 5F, Fig 5G, Fig 5H, Fig 6A, Fig 6C, Fig 6E, Fig 6G]
